# Supplementary material for: Elucidating the susceptibility to breast cancer: an in-depth proteomic and transcriptomic investigation into novel potential plasma protein biomarkers
Source: Front Mol Biosci. 2024 Jan 18;10:1340917. doi: 10.3389/fmolb.2023.1340917 (PMC10833003; doi:10.3389/fmolb.2023.1340917)
Supplement: Supplementary file 1 [file DataSheet1.zip]

Archive with 5 entries (5 files):
- supplementary Figure 1.tif
- supplementary Figure 2.tif
- supplementary Figure 3.tif
- Supplementary Tables_revision.xlsx
- Supplementary_Figures_and_tables_Legends_Frontiers_Template_submission_revision.docx
