# Supplementary material for: Elucidating the susceptibility to breast cancer: an in-depth proteomic and transcriptomic investigation into novel potential plasma protein biomarkers
Source: Front Mol Biosci. 2024 Jan 18;10:1340917. doi: 10.3389/fmolb.2023.1340917 (PMC10833003; doi:10.3389/fmolb.2023.1340917)
Supplement: Supplementary file 1 [file DataSheet1.zip › Supplementary Tables_revision.xlsx]

## Sheet: Table S1Breast Cancer PWAS
Table S1 Comprehensive and Detailed Proteome-Wide Association Study (PWAS) Results on Plasma Proteins Associated with Breast Cancer.
PANEL	Gene	CHR	P0	P1	HSQ	BEST.GWAS.ID	BEST.GWAS.Z	EQTL.ID	EQTL.R2	EQTL.Z	EQTL.GWAS.Z	NSNP	NWGT	MODEL	MODELCV.R2	MODELCV.PV	PWAS.Z	PWAS.P	PWAS.P_FDR	COLOC.PP0	COLOC.PP1	COLOC.PP2	COLOC.PP3	COLOC.PP4	PERM.PV	PERM.N	PERM.ANL_PV	tissue
Significant Proteins after FDR
Plasma_Protein	PGD	1	10458649	10480568	0.02891	rs616488	-9.1515	rs616488	0.0337	4.47	-9.1515	3	1	top1	0.034	5.4e-56	-9.15152	5.61e-20	7.39e-17	0	0	0.006	0	0.994	0	10000	0.0882	Plasma_Protein_weights_EA
Plasma_Protein	TLR1	4	38792298	38858438	0.03415	rs4543123	6.6986	rs4543123	0.033485	14.92	6.6986	3	3	enet	0.044	6.2e-72	6.22487	4.82e-10	3.18e-07	0	0	0	0	1	0.5217	23	NA	Plasma_Protein_weights_EA
Plasma_Protein	FBLN5	14	92335755	92414331	0.04077	rs1951251	6.127	rs2267994	0.009389	8.54	2.2464	8	8	enet	0.022	8.1e-37	5.22644	1.73e-07	7.6e-05	0	0.003	0	0.997	0	0.25	48	NA	Plasma_Protein_weights_EA
Plasma_Protein	PEX14	1	10532345	10690815	0.00692	rs2781233	-4.8387	rs2781233	0.00151	-4.93	-4.8387	1	1	enet	0.0038	1.1e-07	4.83871	1.31e-06	0.000431645	0.004	0.006	0.001	0	0.989	0	10000	0	Plasma_Protein_weights_EA
Plasma_Protein	LAYN	11	111411005	111432470	0.03435	rs7130440	-4.438	rs4938792	0.028963	-14.78	-4.3016	6	6	enet	0.03	1.6e-50	4.4991	6.82e-06	0.00179775	0	0.059	0	0.005	0.936	0.1622	74	NA	Plasma_Protein_weights_EA
Plasma_Protein	SNUPN	15	75890424	75918810	0.06007	rs8028182	-4.372	rs8028182	0.04807	18.08	-4.3718	8	8	enet	0.064	1e-105	-4.4126	1.02e-05	0.0022406	0	0.048	0	0	0.952	0.0496	242	NA	Plasma_Protein_weights_EA
Plasma_Protein	GSTM4	1	110198721	110217458	0.30574	rs568686	-4.9286	rs655315	0.0685	-23.36	3.8657	30	30	enet	0.24	0	-4.27318	1.93e-05	0.00363391	0	0.253	0	0.129	0.618	0.018	666	NA	Plasma_Protein_weights_EA
Plasma_Protein	MST1	3	49721380	49726934	0.43104	rs3197999	-4.214	rs3197999	0.444	-56.68	-4.2143	16	16	enet	0.52	0	4.194	2.74e-05	0.00451415	0	0.094	0	0.003	0.904	0.13793	87	NA	Plasma_Protein_weights_EA
Plasma_Protein	CSK	15	75074421	75095538	0.0857	rs1378942	-4.431	rs12442901	0.06048	21.51	-3.971	5	5	enet	0.076	3.5e-126	-4.1469	3.37e-05	0.00493518	0	0.211	0	0.011	0.779	0.8571	14	NA	Plasma_Protein_weights_EA
Plasma_Protein	NTN4	12	96051583	96184967	0.05893	rs11836367	-12.631	rs17288108	0.040368	-17.107	-0.5	11	11	enet	0.059	3.2e-97	3.9379	8.22e-05	0.010834	0	0	0	1	0	0.35294	34	NA	Plasma_Protein_weights_EA
Plasma_Protein	PAPPA	9	118916070	119164600	0.00326	rs10983184	3.692	rs10983184	0.00233	-4.44	3.6923	1	1	top1	0.0023	2.5e-05	-3.6923	0.000222	0.0254813	0.755	0.108	0.001	0	0.137	0	10000	0	Plasma_Protein_weights_EA
Plasma_Protein	CTSF	11	66330935	66336350	0.03495	rs2282640	3.956	rs2282640	0.031638	13.08	3.9559	3	3	enet	0.032	5.2e-53	3.6813	0.000232	0.0254813	0	0.223	0	0	0.777	0.1446	83	NA	Plasma_Protein_weights_EA
Plasma_Protein	PARK7	1	8014351	8045565	0.11256	rs3766606	-4.5542	rs3766606	0.179	35.93	-4.5542	7	7	enet	0.21	0	-3.64766	0.000265	0.0268669	0	0.022	0	0	0.978	0.1791	67	NA	Plasma_Protein_weights_EA
Plasma_Protein	NCF1	7	74188309	74203720	0.28903	rs17515241	3.699	rs2301908	0.094297	-15.48	0.6467	12	12	enet	0.17	2.8e-289	3.6012	0.000317	0.0296111	0	0.997	0	0.001	0.002	0.0295	407	NA	Plasma_Protein_weights_EA
Plasma_Protein	COL6A3	2	238232646	238322971	0.06075	rs12052967	-3.961	rs2645766	0.02303	8.66	-2.5814	11	11	enet	0.034	1.7e-56	-3.58503	0.000337	0.0296111	0	0.967	0	0.008	0.026	0.04	300	NA	Plasma_Protein_weights_EA
Plasma_Protein	RSPO3	6	127439816	127520626	0.08081	rs719726	3.508	rs1892172	0.0982	-26.97	3.3548	11	11	enet	0.11	2.8e-180	-3.5408	0.000399	0.0318646	0	0.726	0	0.001	0.272	0.105	114	NA	Plasma_Protein_weights_EA
Plasma_Protein	HEBP1	12	13127804	13153199	0.23558	rs34330	2.921	rs4763913	0.168904	-34.905	-2.75	17	17	enet	0.25	0	3.5331	0.000411	0.0318646	0	0.942	0	0	0.058	0.00811	1479	NA	Plasma_Protein_weights_EA
Plasma_Protein	NRP1	10	33466420	33625190	0.0841	rs2228638	4.069	rs734186	0.07253	-22.9	2.6094	32	32	enet	0.094	1.4e-157	-3.50846	0.000451	0.0328113	0	0.957	0	0.006	0.038	0.135	89	NA	Plasma_Protein_weights_EA
Plasma_Protein	RSPO3	6	127439816	127520626	0.08413	rs719726	3.508	rs1892172	0.12358	-29.94	3.3548	8	8	enet	0.13	1.6e-229	-3.4954	0.000473	0.0328113	0	0.718	0	0.001	0.28	0.182	66	NA	Plasma_Protein_weights_EA
Plasma_Protein	ABO	9	136108665	136151440	0.18175	rs8176751	-3.452	rs8176749	0.29217	33.42	-3.3739	5	5	enet	0.33	0	-3.4418	0.000578	0.036904	0	0.701	0	0.001	0.298	0.5455	22	NA	Plasma_Protein_weights_EA
Plasma_Protein	PRDX1	1	45976586	46008404	0.08447	rs7532762	-4.4306	rs2065708	0.0443	17.91	1.411	5	5	enet	0.075	5.5e-124	3.43558	0.000591	0.036904	0	0.971	0	0.025	0.004	0.1935	62	NA	Plasma_Protein_weights_EA
Plasma_Protein	EMILIN3	20	39988602	39995458	0.20007	rs6065338	3.025	rs4810316	0.062248	21.3	2.8333	9	9	enet	0.13	3.9e-224	3.4099	0.00065	0.036904	0	0.928	0	0	0.072	0.0686	175	NA	Plasma_Protein_weights_EA
Plasma_Protein	ANXA4	2	69871557	70054244	0.04655	rs7349311	-4.267	rs17037076	0.08322	-24.58	-3.8333	9	9	enet	0.085	2.8e-142	3.40373	0.000665	0.036904	0	0.315	0	0.005	0.681	0.3	40	NA	Plasma_Protein_weights_EA
Plasma_Protein	POSTN	13	38136720	38172981	0.08906	rs12871092	-3.991	rs7329947	0.02727	14.08	1.9848	17	17	enet	0.058	2.2e-95	3.4007	0.000672	0.036904	0	0.986	0	0.004	0.01	0.0952	126	NA	Plasma_Protein_weights_EA
Plasma_Protein	LDHA	11	18416107	18429972	0.01466	rs7112492	-3.519	rs7112492	0.009599	8.73	-3.5185	4	4	enet	0.01	9.8e-18	-3.3515	0.000804	0.0423869	0	0.596	0	0	0.404	0.1558	77	NA	Plasma_Protein_weights_EA
Plasma_Protein	UROD	1	45476622	45481247	0.09849	rs11211066	-3.3333	rs13948	0.238	-41.5	-3.3333	11	11	enet	0.24	0	3.30198	0.00096	0.0486646	0	0.745	0	0.002	0.254	0.0354	339	NA	Plasma_Protein_weights_EA
Unsignificant Proteins after FDR
Plasma_Protein	RTP4	3	187086173	187089864	0.13668	rs11716061	-3.076	rs11716061	0.125	20.06	-3.0761	15	15	enet	0.13	7.5e-220	-3.2609	0.00111	0.0531745	0	0.864	0	0	0.136	0.03343	359	NA	Plasma_Protein_weights_EA
Plasma_Protein	GNPTG	16	1401932	1415738	0.1391	rs2369696	3.385	rs6600137	0.08929	25.45	3.3365	10	10	enet	0.13	4.1e-216	3.25108	0.00115	0.0531745	0	0.734	0	0.001	0.266	0.0632	190	NA	Plasma_Protein_weights_EA
Plasma_Protein	FJX1	11	35640008	35642413	0.07853	rs1499511	-3.141	rs1499511	0.036659	15.79	-3.1406	10	10	enet	0.053	8.3e-87	-3.2462	0.00117	0.0531745	0	0.838	0	0	0.162	0.0393	305	NA	Plasma_Protein_weights_EA
Plasma_Protein	CPNE1	20	34213953	34252878	0.45423	rs6060677	4.039	rs1970357	0.327509	-48.44	3.9612	6	6	enet	0.43	0	-3.1942	0.0014	0.0615067	0	0.219	0	0.001	0.779	0.48	25	NA	Plasma_Protein_weights_EA
Plasma_Protein	BTN3A3	6	26440700	26453643	0.4582	rs9379851	-4.165	rs9393705	0.25844	-43.1	-4.126	26	26	enet	0.47	0	3.137	0.00171	0.0727026	0	0.133	0	0.007	0.86	0.2727	44	NA	Plasma_Protein_weights_EA
Plasma_Protein	AMPD2	1	110158726	110174673	0.01093	rs524998	3.1846	rs523786	0.00254	5.42	3.1077	11	1	top1	0.0025	1.1e-05	3.10769	0.00189	0.0752035	0.048	0.81	0	0	0.141	0.096	125	NA	Plasma_Protein_weights_EA
Plasma_Protein	PDCD6	5	271736	315089	0.03902	rs6555159	5.029	rs6555159	0.00582	6.69	5.0294	7	7	enet	0.014	1.3e-23	3.104	0.00191	0.0752035	0	0.003	0	0.001	0.996	0.2927	41	NA	Plasma_Protein_weights_EA
Plasma_Protein	SELL	1	169659806	169680843	0.2733	rs2142760	2.7258	rs2223286	0.145	-32.38	1.4179	16	16	enet	0.23	0	-3.09886	0.00194	0.0752035	0	0.996	0	0	0.004	0.0104	1157	NA	Plasma_Protein_weights_EA
Plasma_Protein	GSTM3	1	110276554	110283660	0.2599	rs11807	-3.2857	rs11807	0.0945	26.25	-3.2857	24	24	enet	0.23	0	-3.07409	0.00211	0.0794461	0	0.765	0	0	0.235	0.0583	206	NA	Plasma_Protein_weights_EA
Plasma_Protein	CCDC134	22	42196683	42228168	0.07995	rs738140	3.373	rs8139203	0.058641	20.78	-2.2	6	6	enet	0.079	1.8e-130	-3.0655	0.00217	0.0794461	0	0.98	0	0	0.019	0.26087	46	NA	Plasma_Protein_weights_EA
Plasma_Protein	FUT3	19	5842899	5851485	0.25994	rs708686	-2.886	rs708686	0.189613	-37.04	-2.8857	13	13	enet	0.22	0	3.0478	0.00231	0.0822859	0	0.918	0	0	0.082	0.11538	104	NA	Plasma_Protein_weights_EA
Plasma_Protein	QPCTL	19	46195661	46207247	0.14485	rs7252448	2.933	rs7253390	0.098341	-20.95	2.2763	15	15	enet	0.11	4.8e-189	-3.03498	0.00241	0.0835889	0	0.981	0	0	0.018	0.09677	124	NA	Plasma_Protein_weights_EA
Plasma_Protein	CFB	6	31913427	31919861	0.2324	rs17201560	-3.13	rs541862	0.11286	28.59	1.927	21	21	enet	0.21	0	3.009	0.00262	0.0885426	0	0.99	0	0.001	0.009	0.0769	156	NA	Plasma_Protein_weights_EA
Plasma_Protein	PTPRJ	11	48002110	48192393	0.02046	rs905476	-3.012	rs1566734	0.013797	10.28	-3	5	1	top1	0.014	8.4e-24	-3	0.0027	0.088965	0	0.889	0	0	0.111	0.169	71	NA	Plasma_Protein_weights_EA
Plasma_Protein	ANXA7	10	75134859	75173834	0.15979	rs12644	-3.917	rs12644	0.0056	-3.88	-3.9174	3	3	enet	0.016	5e-27	2.98239	0.00286	0.0897495	0.944	0.013	0.003	0	0.04	0.154	78	NA	Plasma_Protein_weights_EA
Plasma_Protein	FLRT3	20	14303631	14318260	0.38155	rs6033991	-3.409	rs1932953	0.286093	45.53	-2.7333	18	18	enet	0.42	0	-2.9822	0.00286	0.0897495	0	0.933	0	0.001	0.066	0.1212	99	NA	Plasma_Protein_weights_EA
Plasma_Protein	MIF	22	24236570	24237414	0.03659	rs2000466	2.393	rs2000468	0.034175	14.44	-2.0794	7	7	enet	0.039	3.7e-64	-2.9731	0.00295	0.0904209	0	0.988	0	0	0.012	0.00699	1716	NA	Plasma_Protein_weights_EA
Plasma_Protein	SARS2	19	39405906	39421403	0.00766	rs1808662	2.938	rs1808662	0.005265	6.63	2.9385	2	1	top1	0.0053	4.1e-10	2.93846	0.0033	0.09885	0	0.905	0	0	0.094	0	10000	0	Plasma_Protein_weights_EA
Plasma_Protein	PIANP	12	6802957	6809981	0.06538	rs10849465	2.778	rs7959658	0.028713	14.476	2	6	6	enet	0.044	6.3e-73	2.9277	0.00342	0.100168	0	0.99	0	0	0.01	0.02027	592	NA	Plasma_Protein_weights_EA
Plasma_Protein	MAN1A2	1	117910071	118071494	0.11284	rs1877465	-2.7805	rs1877465	0.0631	-20.27	-2.7805	5	5	enet	0.14	3.1e-237	2.90603	0.00366	0.102969	0	0.938	0	0	0.062	0.16	75	NA	Plasma_Protein_weights_EA
Plasma_Protein	CD248	11	66081965	66084515	0.01364	rs10791863	3.073	rs10791863	0.002212	-2.09	3.0732	3	3	enet	0.0029	3.3e-06	-2.9008	0.00372	0.102969	1	0	0	0	0	0	10000	0.0431	Plasma_Protein_weights_EA
Plasma_Protein	MMP1	11	102660132	102668891	0.21868	rs514921	2.877	rs1144396	0.047168	18.6	-0.9516	20	20	enet	0.13	9.5e-215	-2.8987	0.00375	0.102969	0	0.998	0	0	0.002	0.012	1000	NA	Plasma_Protein_weights_EA
Plasma_Protein	SPON2	4	1160720	1202750	0.12827	rs1250114	2.9663	rs11247975	0.153872	33.39	2.4638	8	8	enet	0.19	0	2.88206	0.00395	0.105967	0	0.972	0	0	0.028	0.375	32	NA	Plasma_Protein_weights_EA
Plasma_Protein	FAM20A	17	66531254	66597508	0.05851	rs10445232	-3.013	rs11651687	0.0275	-14.19	-2.7027	10	10	enet	0.046	1.4e-75	2.8767	0.00402	0.105967	0	0.95	0	0	0.05	0.00185	6502	NA	Plasma_Protein_weights_EA
Plasma_Protein	PCYOX1	2	70484518	70508317	0.36554	rs10496176	3.221	rs2706762	0.22805	-40.61	2.91	5	5	enet	0.24	0	-2.85758	0.004269	0.110324	0	0.912	0	0	0.088	0.2857	42	NA	Plasma_Protein_weights_EA
Plasma_Protein	PACAP	5	138723156	138725770	0.00452	rs4912651	-2.301	rs165193	0.00313	3.88	-1.5282	3	3	enet	0.0053	3.4e-10	-2.8369	0.00456	0.115578	0.986	0.014	0	0	0	0.3529	34	NA	Plasma_Protein_weights_EA
Plasma_Protein	OLFM2	19	9964394	10047191	0.32232	rs11556087	-3.074	rs10425175	0.313106	-24.83	-0.5405	18	18	enet	0.33	0	2.8286	0.00468	0.115796	0	0.998	0	0	0.002	0.01527	786	NA	Plasma_Protein_weights_EA
Plasma_Protein	BOC	3	112929850	113006306	0.07114	rs4508746	2.956	rs3856718	0.0336	16.16	-2.716	17	17	enet	0.045	9.5e-74	-2.8169	0.00485	0.115796	0	0.947	0	0.001	0.053	0.0249	482	NA	Plasma_Protein_weights_EA
Plasma_Protein	ATXN3	14	92510840	92572965	0.12546	rs4904828	2.403	rs1051340	0.155344	-33.53	2.3939	15	15	enet	0.25	0	-2.81573	0.00487	0.115796	0	0.976	0	0	0.024	0.00392	3059	NA	Plasma_Protein_weights_EA
Plasma_Protein	ACADVL	17	7120444	7128585	0.0055	rs446994	-2.812	rs446994	0.0023	5.73	-2.8125	2	1	top1	0.0023	2.7e-05	-2.8125	0.00492	0.115796	0.01	0.923	0	0	0.067	0	10000	0.0963	Plasma_Protein_weights_EA
Plasma_Protein	GDI2	10	5807186	5884095	0.07521	rs2275774	4.286	rs2275774	0.09771	-25.61	4.2857	14	14	enet	0.13	3.2e-212	-2.79681	0.005161	0.118847	0	0.069	0	0	0.931	0.286	42	NA	Plasma_Protein_weights_EA
Plasma_Protein	ISLR2	15	74392652	74430881	0.09191	rs11632698	-3.524	rs11632698	0.02926	16.37	-3.5238	11	11	enet	0.1	1.4e-171	-2.7925	0.00523	0.118847	0	0.681	0	0	0.319	0.1165	103	NA	Plasma_Protein_weights_EA
Plasma_Protein	FBLN1	22	45898118	45997015	0.07769	rs13268	2.889	rs17560248	0.035791	-16.18	0.9	12	12	enet	0.058	4.9e-96	-2.7391	0.00616	0.137608	0	0.997	0	0	0.002	0.03704	324	NA	Plasma_Protein_weights_EA
Plasma_Protein	REG4	1	120336640	120354203	0.02961	rs6686155	3.6508	rs2298069	0.016	-10.85	1.9565	9	9	enet	0.02	5.8e-33	-2.72145	0.0065	0.141491	0	0.989	0	0.001	0.009	0.1034	116	NA	Plasma_Protein_weights_EA
Plasma_Protein	RELT	11	73087444	73108519	0.00613	rs10898925	2.714	rs10898925	0.006252	7.45	2.7143	3	1	top1	0.0063	1.1e-11	2.7143	0.00664	0.141491	0	0.948	0	0	0.052	0	10000	0.0516	Plasma_Protein_weights_EA
Plasma_Protein	AZGP1	7	99564343	99573665	0.09743	rs5015756	-3.065	rs2525539	0.112418	-28.52	-2.7286	4	4	enet	0.11	6e-193	2.7042	0.006846	0.141491	0	0.945	0	0	0.054	0.375	32	NA	Plasma_Protein_weights_EA
Plasma_Protein	ACP1	2	264140	278283	0.29912	rs4854338	-3.143	rs7605824	0.48529	59.13	2.4615	14	14	enet	0.49	0	2.70287	0.006874	0.141491	0	0.973	0	0	0.027	0.0745	161	NA	Plasma_Protein_weights_EA
Plasma_Protein	LILRA4	19	54844456	54850433	0.21418	rs2241385	2.797	rs12976217	0.07329	23.25	2.5395	12	12	enet	0.093	4.4e-155	2.69582	0.00702	0.141491	0	0.956	0	0	0.044	0.14634	82	NA	Plasma_Protein_weights_EA
Plasma_Protein	TNFAIP8	5	118604387	118735383	0.07231	rs888772	-2.737	rs1035376	0.0505	-19.14	-2.5158	5	5	enet	0.074	3.4e-123	2.6896	0.00715	0.141491	0	0.967	0	0	0.033	0.1188	101	NA	Plasma_Protein_weights_EA
Plasma_Protein	ERBB3	12	56470583	56497289	0.04228	rs773122	2.69	rs2292238	0.018141	-11.853	-2.6866	14	1	top1	0.018	9e-31	2.6866	0.00722	0.141491	0	0.951	0	0	0.049	0.09449	127	NA	Plasma_Protein_weights_EA
Plasma_Protein	PLXNB2	22	50713408	50746075	0.28398	rs28642259	-2.729	rs28642259	0.201995	-27.99	-2.7286	6	6	enet	0.27	0	2.6856	0.00724	0.141491	0	0.946	0	0	0.054	0.075	160	NA	Plasma_Protein_weights_EA
Plasma_Protein	OVCA2	17	1945316	1946719	0.16487	rs8065878	-3.192	rs3760229	0.0545	-11.21	-0.2946	10	10	enet	0.077	9.7e-128	2.683	0.0073	0.141491	0	0.998	0	0	0.001	0.125	96	NA	Plasma_Protein_weights_EA
Plasma_Protein	TGFBI	5	135364677	135399507	0.21024	rs3792900	-2.855	rs3792900	0.221	38.32	-2.8548	14	14	enet	0.24	0	-2.6643	0.00771	0.147051	0	0.924	0	0	0.076	0.0193	622	NA	Plasma_Protein_weights_EA
Plasma_Protein	FH	1	241660811	241683099	0.01261	rs10926507	2.6912	rs10926507	0.0127	-10.1	2.6912	2	2	enet	0.013	8.1e-23	-2.66034	0.00781	0.147051	0	0.951	0	0	0.049	0	10000	0.1679	Plasma_Protein_weights_EA
Plasma_Protein	PDXK	21	45138975	45182188	0.03824	rs7276633	3.683	rs7276633	0.0136	7.15	3.6825	7	7	enet	0.024	1.7e-39	2.65317	0.00797	0.14795	0	0.516	0	0	0.484	0.111	108	NA	Plasma_Protein_weights_EA
Plasma_Protein	CLMP	11	122940580	123065956	0.07886	rs7929006	2.857	rs7929006	0.093958	-24.37	2.8571	11	11	enet	0.1	2.4e-171	-2.6378	0.00835	0.152851	0	0.924	0	0	0.076	0.0652	184	NA	Plasma_Protein_weights_EA
Plasma_Protein	PDHX	11	34937376	35042138	0.07716	rs2421826	3.984	rs1430855	0.046208	18.82	-1	32	32	enet	0.09	3.2e-150	-2.6298	0.00854	0.154188	0	0.993	0	0.005	0.002	0.1188	101	NA	Plasma_Protein_weights_EA
Plasma_Protein	PLXND1	3	129274057	129325519	0.18218	rs2255703	2.612	rs2255703	0.0497	-20.02	2.6119	8	8	enet	0.13	1.2e-212	-2.6033	0.00923	0.164394	0	0.959	0	0	0.04	0.03061	392	NA	Plasma_Protein_weights_EA
Plasma_Protein	CRLF1	19	18683030	18718551	0.03827	rs11668719	-7.591	rs8110573	0.036998	16.33	-2.1084	7	7	enet	0.037	8.3e-62	-2.59452	0.00947	0.166419	0	0	0	1	0	0.66667	18	NA	Plasma_Protein_weights_EA
Plasma_Protein	GSTZ1	14	77787339	77797940	0.26234	rs4021409	-3.476	rs2363643	0.302694	44.46	-0.5294	16	16	enet	0.33	0	-2.58206	0.00982	0.170299	0	0.998	0	0.001	0.002	0.10435	115	NA	Plasma_Protein_weights_EA
Plasma_Protein	COCH	14	31343720	31364271	0.29442	rs2073205	3.316	rs11555426	0.107776	26.79	-0.0952	17	17	enet	0.19	0	-2.57678	0.00997	0.170655	0	0.998	0	0	0.001	0.07595	158	NA	Plasma_Protein_weights_EA
Plasma_Protein	CCL5	17	34198495	34207797	0.05681	rs11650416	2.965	rs2107538	0.107	-28.09	2.425	10	10	enet	0.11	2.5e-185	-2.5684	0.01022	0.17129	0	0.972	0	0	0.028	0.36364	33	NA	Plasma_Protein_weights_EA
Plasma_Protein	GPC5	13	92050875	93525935	0.14702	rs1330469	-3.385	rs342706	0.1875	-36.81	-2.2	9	9	enet	0.24	0	2.5667	0.010267	0.17129	0	0.984	0	0	0.015	0.1053	114	NA	Plasma_Protein_weights_EA
Plasma_Protein	HDHD2	18	44633779	44676871	0.17178	rs17725434	3.268	rs2117373	0.184184	36.68	-1	14	14	enet	0.23	0	-2.5419	0.011	0.178988	0	0.997	0	0	0.002	0.055	218	NA	Plasma_Protein_weights_EA
Plasma_Protein	GSTM1	1	110230436	110251661	0.37219	rs568686	-4.9286	rs2269340	0.0754	19.95	-1.1452	32	32	enet	0.3	0	-2.54371	0.011	0.178988	0	0.662	0	0.337	0.002	0.2308	52	NA	Plasma_Protein_weights_EA
Plasma_Protein	CHST4	16	71559136	71572651	0.04806	rs9938539	2.647	rs9938539	0.01695	-3.67	2.6471	2	2	enet	0.019	2.8e-32	-2.53497	0.01125	0.180778	0.989	0.01	0	0	0	0.5	24	NA	Plasma_Protein_weights_EA
Plasma_Protein	PIANP	12	6802957	6809981	0.05121	rs1034969	-2.418	rs7959658	0.018056	11.608	2	8	8	enet	0.026	3.7e-43	2.5303	0.0114	0.180778	0	0.99	0	0	0.01	0.42857	28	NA	Plasma_Protein_weights_EA
Plasma_Protein	PILRA	7	99965153	99997719	0.4249	rs34919929	-2.623	rs2405442	0.515673	60.77	-2.5	5	5	enet	0.51	0	-2.5194	0.011755	0.180778	0	0.969	0	0	0.031	0.6	20	NA	Plasma_Protein_weights_EA
Plasma_Protein	AKR1A1	1	46016215	46035721	0.3428	rs946527	-4.8382	rs2229540	0.231	-40.86	3.0625	6	6	enet	0.27	0	-2.5185	0.0118	0.180778	0	0.749	0	0.137	0.113	0.75	16	NA	Plasma_Protein_weights_EA
Plasma_Protein	PILRA	7	99965153	99997719	0.37083	rs34919929	-2.623	rs2405442	0.465302	57.72	-2.5	4	4	enet	0.46	0	-2.5165	0.011853	0.180778	0	0.969	0	0	0.031	0.7059	17	NA	Plasma_Protein_weights_EA
Plasma_Protein	OBP2B	9	136080664	136084637	0.05287	rs6597610	-2.988	rs4454354	0.0408	-17.3	-2.7467	5	5	enet	0.043	8.8e-71	2.5141	0.011933	0.180778	0	0.938	0	0	0.062	0.48	25	NA	Plasma_Protein_weights_EA
Plasma_Protein	GP1BA	17	4835572	4838318	0.02626	rs6065	2.59	rs1060431	0.0191	11.92	2.5299	6	6	enet	0.022	3.4e-37	2.4742	0.01335	0.199947	0	0.965	0	0	0.035	0.22642	53	NA	Plasma_Protein_weights_EA
Plasma_Protein	CR2	1	207627575	207663240	0.04287	rs2796269	-3.1176	rs7549152	0.0093	-8.97	-0.7353	11	11	enet	0.025	1.5e-42	-2.4646	0.0137	0.20221	0	0.998	0	0	0.002	0.4	30	NA	Plasma_Protein_weights_EA
Plasma_Protein	AKR1C4	10	5237425	5260912	0.11617	rs11253048	2.63	rs17134601	0.28915	-45.68	2.6163	5	5	enet	0.29	0	-2.46221	0.013808	0.20221	0	0.959	0	0	0.041	0.286	42	NA	Plasma_Protein_weights_EA
Plasma_Protein	ACAA1	3	38144620	38178733	0.09243	rs12498069	1.879	rs4988453	0.0429	-5	0.9189	5	5	enet	0.046	5.2e-76	-2.4474	0.0144	0.207515	0.335	0.663	0	0	0.001	0.00936	1282	NA	Plasma_Protein_weights_EA
Plasma_Protein	ENO2	12	7022909	7032861	0.02024	rs1639122	2.439	rs1639122	0.014454	3.114	2.4394	1	1	enet	0.015	9.4e-26	2.4394	0.0147	0.207515	0.999	0.001	0	0	0	0	10000	0	Plasma_Protein_weights_EA
Plasma_Protein	SAT2	17	7529552	7531194	0.02866	rs13894	3.271	rs13894	0.00879	-9.71	3.2712	6	6	enet	0.024	1.1e-40	-2.4388	0.01474	0.207515	0	0.833	0	0	0.167	0.44444	27	NA	Plasma_Protein_weights_EA
Plasma_Protein	C1RL	12	7242183	7261834	0.28526	rs7959658	2	rs1882545	0.044313	-2.358	-0.6133	3	3	enet	0.17	2.9e-285	2.4366	0.0148	0.207515	1	0	0	0	0	0.15	80	NA	Plasma_Protein_weights_EA
Plasma_Protein	RET	10	43572512	43625799	0.10968	rs2435367	3.045	rs2435356	0.0971	-26.1	-2.6164	13	13	enet	0.15	3.4e-250	2.3991	0.016435	0.227973	0	0.967	0	0	0.032	0.179	67	NA	Plasma_Protein_weights_EA
Plasma_Protein	IHH	2	219919146	219925643	0.0052	rs10799	-2.395	rs10799	0.00205	3.22	-2.3953	1	1	top1	0.002	7.2e-05	-2.39535	0.016605	0.227973	0.999	0.001	0	0	0	0	10000	0	Plasma_Protein_weights_EA
Plasma_Protein	TLR3	4	186990309	187009227	0.36105	rs3775291	2.6765	rs3775291	0.255351	-42.95	2.6765	11	11	enet	0.34	0	-2.39085	0.0168	0.228272	0	0.952	0	0	0.048	0.071	169	NA	Plasma_Protein_weights_EA
Plasma_Protein	NT5C3A	7	33053742	33102408	0.03032	rs9690597	2.884	rs4338000	0.013747	10.27	-1.0417	7	7	enet	0.02	2.1e-33	-2.3869	0.016991	0.228512	0	0.997	0	0	0.002	0.1379	87	NA	Plasma_Protein_weights_EA
Plasma_Protein	GHR	5	42423541	42721980	0.1449	rs4590183	-2.414	rs4590183	0.0556	-18.41	-2.4143	7	7	enet	0.1	2.1e-175	2.3693	0.01782	0.23724	0	0.975	0	0	0.025	0.036	333	NA	Plasma_Protein_weights_EA
Plasma_Protein	ALPPL2	2	233271554	233275424	0.0988	rs11678251	-2.629	rs4521030	0.03769	10.38	-0.1642	5	5	enet	0.066	2e-109	2.36298	0.018129	0.23894	0	0.999	0	0	0.001	0.0686	175	NA	Plasma_Protein_weights_EA
Plasma_Protein	DNER	2	230222345	230579271	0.06539	rs9646889	2.439	rs7592697	0.02462	-13.84	-1.3692	17	17	enet	0.061	1.5e-100	2.3539	0.018577	0.242421	0	0.996	0	0	0.004	0.0382	314	NA	Plasma_Protein_weights_EA
Plasma_Protein	AHCYL1	1	110527387	110566364	0.00916	rs2077402	2.9027	rs12751930	0.000952	-4.49	1.7821	9	9	enet	0.0034	3.7e-07	-2.34125	0.0192	0.246327	0.742	0.257	0	0	0.001	0.1333	90	NA	Plasma_Protein_weights_EA
Plasma_Protein	AOC1	7	150521715	150558592	0.4716	rs10273337	3.164	rs10452848	0.288496	45.64	2.4462	24	24	enet	0.44	0	2.339	0.019336	0.246327	0	0.973	0	0	0.027	0.375	32	NA	Plasma_Protein_weights_EA
Plasma_Protein	ALPP	2	233243434	233247599	0.13737	rs11678251	-2.629	rs4521030	0.05541	11.75	-0.1642	8	8	enet	0.098	4.2e-164	2.33705	0.019437	0.246327	0	0.999	0	0	0.001	0.0399	301	NA	Plasma_Protein_weights_EA
Plasma_Protein	GPNMB	7	23275586	23314727	0.17268	rs2268748	2.088	rs2268748	0.036597	16.29	2.0881	8	8	enet	0.067	3.4e-111	2.3126	0.020745	0.260399	0	0.988	0	0	0.012	0.1319	91	NA	Plasma_Protein_weights_EA
Plasma_Protein	GSS	20	33516235	33543830	0.12226	rs11546155	3.022	rs6088642	0.091434	-25.78	-2.2154	13	13	enet	0.11	4.8e-180	2.2956	0.0217	0.269817	0	0.984	0	0	0.016	0.2857	42	NA	Plasma_Protein_weights_EA
Plasma_Protein	NQO1	16	69740899	69760571	0.13816	rs12232410	2.405	rs1800566	0.1912	-37.21	2.0875	6	6	enet	0.23	0	-2.24098	0.02503	0.308313	0	0.986	0	0	0.014	0.0423	284	NA	Plasma_Protein_weights_EA
Plasma_Protein	BLVRB	19	40953672	40971671	0.08382	rs10401458	-2.188	rs28608147	0.026996	6.8	0.5909	8	8	enet	0.032	6.1e-53	2.22253	0.02625	0.320347	0	0.998	0	0	0.002	0.00275	4361	NA	Plasma_Protein_weights_EA
Plasma_Protein	MXRA7	17	74668633	74707086	0.14886	rs11077855	-2.359	rs11077856	0.113	28.8	-2.2656	12	12	enet	0.16	2.1e-282	-2.2114	0.02701	0.326598	0	0.982	0	0	0.018	0.27907	43	NA	Plasma_Protein_weights_EA
Plasma_Protein	SCARF2	22	20778874	20792113	0.07979	rs5997411	-2	rs2108746	0.040551	-17.24	1.4118	7	7	enet	0.062	8.3e-102	-2.2077	0.02726	0.326624	0	0.996	0	0	0.004	0.07453	161	NA	Plasma_Protein_weights_EA
Plasma_Protein	COL2A1	12	48366750	48398337	0.07915	rs2071358	2.159	rs7299135	0.093752	-26.121	1.3438	5	5	enet	0.11	1.2e-182	-2.202	0.0277	0.328906	0	0.997	0	0	0.003	0.16216	74	NA	Plasma_Protein_weights_EA
Plasma_Protein	CLEC4G	19	7793844	7798792	0.05853	rs1010046	2.126	rs1010046	0.0395	17.1	2.1259	9	9	enet	0.04	3.5e-66	2.19357	0.02827	0.33125	0	0.987	0	0	0.013	0.02062	582	NA	Plasma_Protein_weights_EA
Plasma_Protein	GBP2	1	89571815	89616139	0.02062	rs2031834	2.1646	rs2031834	0.00759	-7.77	2.1646	2	2	enet	0.011	3e-19	-2.19143	0.0284	0.33125	0	0.986	0	0	0.014	0	10000	0.2837	Plasma_Protein_weights_EA
Plasma_Protein	CPB2	13	46627321	46679168	0.27143	rs7983882	-3.692	rs7993537	0.25895	43.24	-1.6818	57	57	enet	0.33	0	-2.1759	0.029566	0.338779	0	0.993	0	0.001	0.006	0.0541	222	NA	Plasma_Protein_weights_EA
Plasma_Protein	ISG15	1	936518	949920	0.24089	rs2465126	2.221	rs2465126	0.0378	-17.13	2.221	2	2	enet	0.077	7.6e-128	-2.17024	0.03	0.338779	0	0.984	0	0	0.016	0	10000	0.0145	Plasma_Protein_weights_EA
Plasma_Protein	FOLR3	11	71825915	71850936	0.28828	rs7925545	2.372	rs7926875	0.177043	30.42	2.3082	8	8	enet	0.24	0	2.1706	0.03	0.338779	0	0.98	0	0	0.02	0.2308	52	NA	Plasma_Protein_weights_EA
Plasma_Protein	ADM	11	10326620	10328944	0.00613	rs1349326	-2.33	rs1349326	0.000331	-4.88	-2.3297	4	4	enet	0.0017	0.00024	2.1594	0.0308	0.338779	0.451	0.538	0	0	0.01	0.2927	41	NA	Plasma_Protein_weights_EA
Plasma_Protein	AGFG1	2	228336868	228425933	0.05258	rs2048814	2.267	rs11676303	0.07358	23.04	2.1594	6	1	top1	0.074	4.4e-122	2.15942	0.030818	0.338779	0	0.986	0	0	0.014	0.2222	54	NA	Plasma_Protein_weights_EA
Plasma_Protein	SIGLEC5	19	52115180	52148798	0.58557	rs12459503	2.926	rs7250849	0.208728	-36.87	1.3838	34	34	enet	0.4	0	-2.15699	0.03101	0.338779	0	0.996	0	0	0.004	0.0438	274	NA	Plasma_Protein_weights_EA
Plasma_Protein	GM2A	5	150591711	150650001	0.25278	rs153479	2.431	rs153445	0.124	27.84	-0.0746	10	10	enet	0.26	0	-2.1535	0.03128	0.338779	0	0.999	0	0	0.001	0.1667	72	NA	Plasma_Protein_weights_EA
Plasma_Protein	HSPG2	1	22148737	22263803	0.0756	rs7529220	-2.3684	rs12737091	0.0573	20.54	-0.6573	7	7	enet	0.063	3.2e-104	2.15306	0.0313	0.338779	0	0.998	0	0	0.002	0.1	120	NA	Plasma_Protein_weights_EA
Plasma_Protein	FCGR2B	1	161632937	161648444	0.44673	rs12118043	2.5294	rs12118043	0.39	47.01	2.5294	12	12	enet	0.53	0	2.14703	0.0318	0.338779	0	0.967	0	0	0.033	0.096	125	NA	Plasma_Protein_weights_EA
Plasma_Protein	RNPEP	1	201951500	201975275	0.38573	rs12134525	4.8519	rs6689634	0.122	29.8	0.8986	13	13	enet	0.3	0	2.1461	0.0319	0.338779	0	0.846	0	0.152	0.002	0.2105	57	NA	Plasma_Protein_weights_EA
Plasma_Protein	TREM1	6	41235664	41254420	0.18034	rs2234243	-3.342	rs2234243	0.12285	-29.82	-3.3423	19	19	enet	0.23	0	2.1445	0.031995	0.338779	0	0.734	0	0	0.266	0.203	59	NA	Plasma_Protein_weights_EA
Plasma_Protein	GRN	17	42422614	42430474	0.0453	rs3859268	2.072	rs5848	0.0249	-13.49	-1.8714	3	3	enet	0.028	1.3e-46	2.1428	0.03213	0.338779	0	0.992	0	0	0.008	0.21818	55	NA	Plasma_Protein_weights_EA
Plasma_Protein	NME4	16	446725	460367	0.04953	rs2562188	-2.19	rs3760048	0.01225	-7.39	-0.0397	10	10	enet	0.027	4.4e-45	2.13824	0.0325	0.33996	0	0.999	0	0	0.001	0.1791	67	NA	Plasma_Protein_weights_EA
Plasma_Protein	GUSB	7	65425671	65447202	0.05011	rs10215638	-2.052	rs9530	0.013504	-10.54	1.9841	4	4	enet	0.024	7.7e-41	-2.1341	0.032837	0.340781	0	0.99	0	0	0.01	0.0541	222	NA	Plasma_Protein_weights_EA
Plasma_Protein	SERPINA1	14	94843084	94857030	0.3887	rs941597	3.253	rs1016686	0.119226	25.81	3.0395	20	20	enet	0.27	0	2.1252	0.0336	0.345975	0	0.876	0	0	0.124	0.12903	93	NA	Plasma_Protein_weights_EA
Plasma_Protein	TNXB	6	32008930	32083111	0.3913	rs17201560	-3.13	rs17201560	0.12549	-25.73	-3.13	9	9	enet	0.25	0	2.114	0.03448	0.352284	0	0.843	0	0	0.157	0.1026	117	NA	Plasma_Protein_weights_EA
Plasma_Protein	IL1RL2	2	102803466	102856462	0.11557	rs3917292	2.537	rs1922302	0.05147	19.79	-2.2188	17	17	enet	0.099	1.9e-165	-2.10647	0.035164	0.35586	0	0.986	0	0	0.014	0.15	80	NA	Plasma_Protein_weights_EA
Plasma_Protein	MAPK12	22	50683879	50700145	0.0347	rs7410305	3.203	rs2076139	0.018889	10.78	-1.5946	8	8	enet	0.024	2.5e-40	-2.1001	0.03572	0.35586	0	0.995	0	0	0.005	0.18182	66	NA	Plasma_Protein_weights_EA
Plasma_Protein	MICB	6	31462658	31478901	0.4333	rs2855816	-2.485	rs2534657	0.16346	29.06	1.281	12	12	enet	0.36	0	2.098	0.03587	0.35586	0	0.996	0	0	0.004	0.1111	108	NA	Plasma_Protein_weights_EA
Plasma_Protein	NAGLU	17	40688259	40696467	0.17773	rs4793099	4.857	rs1032072	0.0969	-3.72	1.25	9	9	enet	0.12	8.3e-211	-2.098	0.03591	0.35586	0.761	0.006	0.222	0.002	0.009	0.25532	47	NA	Plasma_Protein_weights_EA
Plasma_Protein	ADAMTSL2	9	136397286	136440641	0.02161	rs12343735	-2.367	rs10120207	0.00162	6	-2.016	10	10	enet	0.015	2.2e-25	-2.0938	0.036279	0.356834	0.002	0.987	0	0	0.01	0.2105	57	NA	Plasma_Protein_weights_EA
Plasma_Protein	AK2	1	33473541	33546597	0.02471	rs2936005	1.9688	rs2936005	0.000811	-4.18	1.9688	3	3	enet	0.0063	9.1e-12	-2.08578	0.037	0.36123	0.955	0.045	0	0	0	0	10000	0.1484	Plasma_Protein_weights_EA
Plasma_Protein	APEX1	14	20923350	20925931	0.05044	rs1130409	2.044	rs1130409	0.020134	-12.21	2.0441	9	9	enet	0.032	6e-53	-2.07437	0.038	0.365793	0	0.989	0	0	0.011	0.12	100	NA	Plasma_Protein_weights_EA
Plasma_Protein	SHMT1	17	18231174	18266877	0.19098	rs2530005	2.123	rs2530005	0.202	15.38	2.1233	4	4	enet	0.23	0	-2.0745	0.03804	0.365793	0	0.987	0	0	0.013	0.1875	64	NA	Plasma_Protein_weights_EA
Plasma_Protein	ANPEP	15	90328126	90358633	0.00994	rs25653	2.071	rs25653	0.00495	4.68	2.0714	3	1	top1	0.005	1.3e-09	2.0714	0.0383	0.365793	0.699	0.297	0	0	0.004	0	10000	0.188	Plasma_Protein_weights_EA
Plasma_Protein	CA6	1	9005926	9035151	0.43027	rs2274333	-2.0548	rs6697763	0.202	29.89	-0.9605	11	11	enet	0.35	0	-2.06637	0.0388	0.367902	0	0.998	0	0	0.002	0.0784	153	NA	Plasma_Protein_weights_EA
Plasma_Protein	MANBA	4	103551927	103682151	0.11053	rs223490	-2.625	rs223490	0.212453	39.97	-2.625	11	11	enet	0.25	0	-2.05816	0.0396	0.37091	0	0.958	0	0	0.042	0.0795	151	NA	Plasma_Protein_weights_EA
Plasma_Protein	GPR56	16	57644564	57699492	0.01706	rs11645934	-2.556	rs11866912	0.00683	6.94	-1.9091	11	11	enet	0.014	7.4e-24	-2.05704	0.03968	0.37091	0	0.99	0	0	0.01	0.2034	59	NA	Plasma_Protein_weights_EA
Plasma_Protein	SWAP70	11	9685624	9774540	0.20568	rs173396	3.188	rs360140	0.171952	35.12	2.9846	8	8	enet	0.2	0	2.0474	0.0406	0.376837	0	0.893	0	0	0.107	0.25	48	NA	Plasma_Protein_weights_EA
Plasma_Protein	ARHGAP25	2	68906733	69053965	0.12147	rs2312083	2.732	rs13413887	0.03282	-15.59	1.2838	14	14	enet	0.077	3.4e-127	-2.04422	0.040932	0.377094	0	0.997	0	0	0.003	0.3529	34	NA	Plasma_Protein_weights_EA
Plasma_Protein	GUK1	1	228327663	228336685	0.09996	rs708122	-1.9545	rs4653908	0.143	32.17	1.5714	4	4	enet	0.15	3.9e-252	2.04121	0.0412	0.377094	0	0.995	0	0	0.005	0.375	32	NA	Plasma_Protein_weights_EA
Plasma_Protein	SRL	16	4239375	4292081	0.02021	rs9923728	2.037	rs9923728	0.0126	-7.86	2.0366	2	1	top1	0.013	6.9e-22	-2.03659	0.04169	0.378948	0	0.989	0	0	0.011	0	10000	0.00514	Plasma_Protein_weights_EA
Plasma_Protein	PEAR1	1	156863490	156886221	0.14601	rs4661012	-2.9697	rs12041331	0.0459	-18.25	-1.3707	11	11	enet	0.093	6.4e-155	2.01919	0.0435	0.387527	0	0.996	0	0	0.004	0.2609	46	NA	Plasma_Protein_weights_EA
Plasma_Protein	GAA	17	78075355	78093680	0.11264	rs12450199	1.891	rs12450199	0.053	-18.33	1.8906	3	3	enet	0.081	4.4e-135	-2.0161	0.04379	0.387527	0	0.992	0	0	0.008	0	10000	6.1e-06	Plasma_Protein_weights_EA
Plasma_Protein	AKR7A3	1	19609067	19615264	0.26029	rs1266444	-3.7344	rs2268805	0.107	8.86	1.76	7	7	enet	0.23	0	2.01632	0.0438	0.387527	0	0.992	0	0.001	0.007	0.3	40	NA	Plasma_Protein_weights_EA
Plasma_Protein	CHKB	22	51017388	51039884	0.04118	rs756014	-2.016	rs756014	0.022751	3.54	-2.0159	1	1	enet	0.03	1.9e-49	-2.0159	0.04381	0.387527	0.996	0.004	0	0	0	0	10000	0	Plasma_Protein_weights_EA
Plasma_Protein	AIF1L	9	133971863	133998539	0.11723	rs3780277	2.275	rs6597674	0.11974	24.63	-2.2059	13	13	enet	0.17	2.8e-286	-2.0021	0.045272	0.39779	0	0.984	0	0	0.016	0.0414	290	NA	Plasma_Protein_weights_EA
Plasma_Protein	SERPING1	11	57364860	57386644	0.28042	rs11229080	2.125	rs3824988	0.3255	-48.31	1.8333	6	6	enet	0.35	0	-1.9919	0.0464	0.404938	0	0.992	0	0	0.008	0.6316	19	NA	Plasma_Protein_weights_EA
Plasma_Protein	FUT10	8	33228342	33330664	0.23747	rs16880849	2.091	rs10097936	0.297514	46.05	0.806	9	9	enet	0.41	0	1.9894	0.0467	0.404938	0	0.998	0	0	0.002	0.571	21	NA	Plasma_Protein_weights_EA
Plasma_Protein	PVRL2	19	45349432	45392480	0.02087	rs440277	-3.09	rs440277	0.00768	-7.93	-3.0896	5	5	enet	0.0087	1.1e-15	1.98561	0.04708	0.405565	0	0.859	0	0	0.141	0.11765	102	NA	Plasma_Protein_weights_EA
Plasma_Protein	XXYLT1	3	194789013	194991888	0.10192	rs9823964	-1.984	rs13072883	0.0431	-17.83	-1.9683	13	13	enet	0.093	5.1e-156	1.9774	0.048	0.410805	0	0.99	0	0	0.01	0.15584	77	NA	Plasma_Protein_weights_EA
Plasma_Protein	CR1	1	207669492	207815110	0.33889	rs859709	2.8947	rs3818361	0.114	28.36	1.7073	22	22	enet	0.21	0	1.97233	0.0486	0.412044	0	0.994	0	0	0.006	0.2857	42	NA	Plasma_Protein_weights_EA
Plasma_Protein	ARSK	5	94890805	94940806	0.01586	rs956274	2.101	rs956274	0.00819	-7.78	2.1014	4	4	enet	0.0087	1.4e-15	-1.9706	0.04877	0.412044	0	0.987	0	0	0.013	0.1043	115	NA	Plasma_Protein_weights_EA
Plasma_Protein	PRDX6	1	173446469	173457954	0.04502	rs912767	2.5926	rs912767	0.0784	23.94	2.5926	7	7	enet	0.093	9.9e-156	1.96514	0.0494	0.414586	0	0.966	0	0	0.034	0.2727	44	NA	Plasma_Protein_weights_EA
Plasma_Protein	MMP12	11	102733467	102745712	0.13413	rs514921	2.877	rs2276109	0.124634	-30.27	-1.7143	16	16	enet	0.15	1.8e-253	1.9624	0.0497	0.414586	0	0.994	0	0	0.006	0.1967	61	NA	Plasma_Protein_weights_EA
Plasma_Protein	PSG5	19	43670408	43690688	0.17114	rs2354285	1.765	rs2354285	0.176829	34.64	1.7647	2	2	enet	0.28	0	1.95213	0.05092	0.420936	NA	NA	NA	NA	NA	0	0	0	Plasma_Protein_weights_EA
Plasma_Protein	CYB5R2	11	7686331	7698453	0.14049	rs7948279	2.293	rs11041504	0.129922	-30.75	-1.5846	21	21	enet	0.17	1.4e-287	1.9504	0.0511	0.420936	NA	NA	NA	NA	NA	0	0	0	Plasma_Protein_weights_EA
Plasma_Protein	DTD1	20	18568586	18747288	0.09813	rs6081286	2.333	rs6136445	0.272812	-44.16	1.6719	15	15	enet	0.28	0	-1.9422	0.05212	0.424835	NA	NA	NA	NA	NA	0	0	0	Plasma_Protein_weights_EA
Plasma_Protein	PXDN	2	1635659	1748624	0.03503	rs4853952	2.8	rs10200618	0.02213	12.77	1.027	7	7	enet	0.032	5.5e-53	1.94133	0.052218	0.424835	NA	NA	NA	NA	NA	0	0	0	Plasma_Protein_weights_EA
Plasma_Protein	ART3	4	76932337	77033955	0.09853	rs4624679	2.6094	rs4859614	0.056013	19.07	0.0758	19	19	enet	0.11	1.3e-176	-1.9274	0.0539	0.429605	NA	NA	NA	NA	NA	0	0	0	Plasma_Protein_weights_EA
Plasma_Protein	RARRES2	7	150035406	150038751	0.07695	rs10282458	2.028	rs3735167	0.094737	26.19	1.8767	9	9	enet	0.096	8.7e-161	1.927	0.053985	0.429605	NA	NA	NA	NA	NA	0	0	0	Plasma_Protein_weights_EA
Plasma_Protein	LGMN	14	93170152	93215024	0.08404	rs2250672	-3.136	rs8177528	0.019336	8.48	-1.4143	12	12	enet	0.055	5.5e-91	-1.92635	0.0541	0.429605	NA	NA	NA	NA	NA	0	0	0	Plasma_Protein_weights_EA
Plasma_Protein	COL6A2	21	47518026	47552762	0.18107	rs4305353	2.354	rs7282065	0.04705	14.32	-1.6	11	11	enet	0.086	6.7e-143	-1.92548	0.05417	0.429605	NA	NA	NA	NA	NA	0	0	0	Plasma_Protein_weights_EA
Plasma_Protein	YWHAB	20	43514343	43537173	0.19778	rs6031855	1.942	rs6031849	0.322603	-48.33	1.8986	9	9	enet	0.33	0	-1.9217	0.05464	0.429605	NA	NA	NA	NA	NA	0	0	0	Plasma_Protein_weights_EA
Plasma_Protein	CST2	20	23804406	23807366	0.13742	rs16985615	-1.74	rs16985615	0.100253	-14.57	-1.7404	2	2	enet	0.14	2.6e-240	1.9208	0.05476	0.429605	NA	NA	NA	NA	NA	0	0	0	Plasma_Protein_weights_EA
Plasma_Protein	LRP4	11	46878268	46940193	0.13522	rs2903517	-2.598	rs2306029	0.101858	27.12	-1.4127	12	12	enet	0.13	2.1e-222	-1.9161	0.0554	0.432054	NA	NA	NA	NA	NA	0	0	0	Plasma_Protein_weights_EA
Plasma_Protein	DNAJB11	3	186285192	186303589	0.0555	rs12330837	-2.05	rs12330837	0.0458	-18.13	-2.05	9	9	enet	0.047	1e-77	1.9004	0.0574	0.445019	NA	NA	NA	NA	NA	0	0	0	Plasma_Protein_weights_EA
Plasma_Protein	FUT5	19	5865837	5870551	0.26913	rs17271883	-2.788	rs778809	0.113488	-28.73	-2.6615	13	13	enet	0.27	0	1.88505	0.05942	0.454971	NA	NA	NA	NA	NA	0	0	0	Plasma_Protein_weights_EA
Plasma_Protein	INHBC	12	57828567	57845845	0.22299	rs3809114	-4.619	rs3741414	0.49134	-59.535	1.7692	8	8	enet	0.49	0	-1.8824	0.0598	0.454971	NA	NA	NA	NA	NA	0	0	0	Plasma_Protein_weights_EA
Plasma_Protein	CFH	1	196621173	196716634	0.13146	rs1160437	-2.6783	rs3753396	0.0989	-26.82	-0.5357	6	6	enet	0.14	1.1e-230	1.87844	0.0603	0.454971	NA	NA	NA	NA	NA	0	0	0	Plasma_Protein_weights_EA
Plasma_Protein	SEMA3E	7	82992554	83278455	0.29888	rs2522332	2.704	rs3801506	0.246002	-42.15	1.4149	14	14	enet	0.39	0	-1.8764	0.060606	0.454971	NA	NA	NA	NA	NA	0	0	0	Plasma_Protein_weights_EA
Plasma_Protein	B3GAT3	11	62382768	62389626	0.06405	rs1792942	-3.984	rs644616	0.068374	-22.38	1.831	9	9	enet	0.074	1.7e-123	-1.8751	0.0608	0.454971	NA	NA	NA	NA	NA	0	0	0	Plasma_Protein_weights_EA
Plasma_Protein	ADH6	4	100123795	100140694	0.07629	rs6823388	-3.051	rs28730646	0.097044	-26.54	-2.7378	16	16	enet	0.14	5.6e-233	1.87354	0.061	0.454971	NA	NA	NA	NA	NA	0	0	0	Plasma_Protein_weights_EA
Plasma_Protein	ITIH4	3	52846978	52864704	0.03165	rs1010553	2.238	rs3617	0.0107	9.69	-1.2742	4	4	enet	0.017	6.3e-29	-1.8724	0.0611	0.454971	NA	NA	NA	NA	NA	0	0	0	Plasma_Protein_weights_EA
Plasma_Protein	PSAPL1	4	7432012	7436657	0.16502	rs9997955	-1.9351	rs10014338	0.095429	25.55	-1.1494	10	10	enet	0.15	6.2e-248	-1.86238	0.0625	0.45948	NA	NA	NA	NA	NA	0	0	0	Plasma_Protein_weights_EA
Plasma_Protein	SEMA4A	1	156117157	156147543	0.06382	rs7695	4.2424	rs7695	0.0338	15.64	4.2424	8	8	enet	0.038	2.6e-62	1.86038	0.0628	0.45948	NA	NA	NA	NA	NA	0	0	0	Plasma_Protein_weights_EA
Plasma_Protein	PKM2	15	72491370	72524163	0.00429	rs34638996	1.86	rs34638996	0.00208	-5.2	1.8597	1	1	enet	0.0023	2.5e-05	-1.8597	0.0629	0.45948	NA	NA	NA	NA	NA	0	0	0	Plasma_Protein_weights_EA
Plasma_Protein	TLL1	4	166794389	167025609	0.02499	rs2714807	-3.1324	rs2611234	0.000895	-4.7	-1.1212	7	7	enet	0.0066	2.6e-12	1.85856	0.0631	0.45948	NA	NA	NA	NA	NA	0	0	0	Plasma_Protein_weights_EA
Plasma_Protein	CD200R1	3	112640052	112693950	0.0434	rs9870568	2.048	rs7432373	0.0249	13.04	1.9706	4	4	enet	0.036	2.5e-60	1.8521	0.064	0.463101	NA	NA	NA	NA	NA	0	0	0	Plasma_Protein_weights_EA
Plasma_Protein	OAF	11	120081740	120101043	0.20917	rs508266	3.066	rs2508490	0.159983	34.02	1.5455	10	10	enet	0.27	0	1.8504	0.0643	0.463101	NA	NA	NA	NA	NA	0	0	0	Plasma_Protein_weights_EA
Plasma_Protein	DCLK1	13	36342789	36705519	0.04553	rs9531517	-2.836	rs7323428	0.02836	15.22	-1.8267	17	17	enet	0.041	4.9e-67	-1.8474	0.064695	0.463413	NA	NA	NA	NA	NA	0	0	0	Plasma_Protein_weights_EA
Plasma_Protein	EPHA1	7	143087382	143105949	0.34127	rs4283960	2.17	rs4421280	0.288917	-45.66	2.1301	18	18	enet	0.32	0	-1.8444	0.065123	0.463426	NA	NA	NA	NA	NA	0	0	0	Plasma_Protein_weights_EA
Plasma_Protein	FCGR2A	1	161475220	161493803	0.44351	rs7512140	-2.1429	rs1801274	0.487	-59.25	-1.7692	10	10	enet	0.49	0	1.84245	0.0654	0.463426	NA	NA	NA	NA	NA	0	0	0	Plasma_Protein_weights_EA
Plasma_Protein	ROR2	9	94325373	94712510	0.12891	rs1609292	-1.987	rs7031729	0.04988	17.59	-1.2941	11	11	enet	0.12	7.3e-203	-1.8282	0.067518	0.475321	NA	NA	NA	NA	NA	0	0	0	Plasma_Protein_weights_EA
Plasma_Protein	LRIG1	3	66429221	66551687	0.20682	rs10510949	2.241	rs2306272	0.228	-40.57	1.9	11	11	enet	0.23	0	-1.8262	0.0678	0.475321	NA	NA	NA	NA	NA	0	0	0	Plasma_Protein_weights_EA
Plasma_Protein	PCOLCE	7	100199986	100205798	0.03227	rs4729597	-2.388	rs4729597	0.022862	-12.82	-2.3881	6	6	enet	0.026	1.1e-43	1.8219	0.068475	0.477513	NA	NA	NA	NA	NA	0	0	0	Plasma_Protein_weights_EA
Plasma_Protein	CXCL12	10	44865613	44881941	0.03624	rs2802493	-1.938	rs1023264	0.0127	9.8	1	6	6	enet	0.021	1.1e-34	1.81339	0.069772	0.48183	NA	NA	NA	NA	NA	0	0	0	Plasma_Protein_weights_EA
Plasma_Protein	EGFR	7	55086710	55279321	0.09007	rs13244925	4.629	rs7807376	0.010444	-10.46	0.5333	11	11	enet	0.058	9.6e-96	1.8119	0.070001	0.48183	NA	NA	NA	NA	NA	0	0	0	Plasma_Protein_weights_EA
Plasma_Protein	ANXA7	10	75134859	75173834	0.15699	rs12644	-3.917	rs12644	0.00791	-4.24	-3.9174	4	4	enet	0.017	2.1e-29	1.80811	0.07059	0.48183	NA	NA	NA	NA	NA	0	0	0	Plasma_Protein_weights_EA
Plasma_Protein	IGFBP7	4	57896939	57976551	0.1029	rs11573114	2.8364	rs1718860	0.101743	27.56	1.0986	18	18	enet	0.13	2.1e-217	1.8069	0.0708	0.48183	NA	NA	NA	NA	NA	0	0	0	Plasma_Protein_weights_EA
Plasma_Protein	TAX1BP3	17	3566189	3571973	0.02412	rs322936	-1.77	rs11652474	0.0106	-5.51	-1.6812	8	8	enet	0.013	4.8e-23	1.8037	0.07128	0.48183	NA	NA	NA	NA	NA	0	0	0	Plasma_Protein_weights_EA
Plasma_Protein	FSTL1	3	120111140	120169840	0.03726	rs1259293	1.957	rs1259293	0.0106	9	1.9565	8	8	enet	0.018	2e-30	1.8027	0.0714	0.48183	NA	NA	NA	NA	NA	0	0	0	Plasma_Protein_weights_EA
Plasma_Protein	GAS6	13	114523522	114567049	0.08791	rs11259844	-3.246	rs7997328	0.0715	-18.86	0.7333	6	6	enet	0.078	3e-129	-1.8013	0.071653	0.48183	NA	NA	NA	NA	NA	0	0	0	Plasma_Protein_weights_EA
Plasma_Protein	CAPN2	1	223889295	223963720	0.13521	rs1222152	2.0429	rs1222152	0.0439	-9.66	2.0429	11	11	enet	0.066	5.1e-110	-1.79497	0.0727	0.484598	NA	NA	NA	NA	NA	0	0	0	Plasma_Protein_weights_EA
Plasma_Protein	CMPK1	1	47799462	47844511	0.10147	rs1249089	-2.2361	rs741959	0.0377	-11.66	-0.6984	9	9	enet	0.052	1.9e-85	1.7938	0.0728	0.484598	NA	NA	NA	NA	NA	0	0	0	Plasma_Protein_weights_EA
Plasma_Protein	MTAP	9	21802635	21937650	0.00287	rs7027989	-1.79	rs7027989	0.00187	5.05	-1.7903	2	1	top1	0.0019	0.00014	-1.7903	0.073402	0.48615	NA	NA	NA	NA	NA	0	0	0	Plasma_Protein_weights_EA
Plasma_Protein	CHGA	14	93389495	93401630	0.05369	rs9658667	1.784	rs2281514	0.026188	7.23	0.9355	5	5	enet	0.033	8.4e-55	-1.78563	0.0742	0.488978	NA	NA	NA	NA	NA	0	0	0	Plasma_Protein_weights_EA
Plasma_Protein	FAM151A	1	55074854	55089229	0.11698	rs12405775	-2.3289	rs10736390	0.0408	15.86	-2.1304	20	20	enet	0.083	8.8e-138	-1.77806	0.0754	0.494414	NA	NA	NA	NA	NA	0	0	0	Plasma_Protein_weights_EA
Plasma_Protein	C1QC	1	22970126	22974603	0.29541	rs292004	2.3288	rs12073436	0.069	17.4	-1.193	22	22	enet	0.19	0	-1.77025	0.0767	0.500449	NA	NA	NA	NA	NA	0	0	0	Plasma_Protein_weights_EA
Plasma_Protein	TAPBPL	12	6560856	6575683	0.29285	rs2243977	-2.294	rs2243977	0.485497	59.267	-2.2941	8	8	enet	0.54	0	-1.763	0.0779	0.503132	NA	NA	NA	NA	NA	0	0	0	Plasma_Protein_weights_EA
Plasma_Protein	ST8SIA6	10	17357420	17496594	0.02534	rs780844	-1.342	rs4747306	0.00668	7.07	-0.7188	5	5	enet	0.024	1.1e-40	-1.76264	0.077961	0.503132	NA	NA	NA	NA	NA	0	0	0	Plasma_Protein_weights_EA
Plasma_Protein	ST3GAL6	3	98451080	98540045	0.28141	rs11552978	2.475	rs28489284	0.232	-41.06	2.4658	12	12	enet	0.35	0	-1.7582	0.0787	0.503132	NA	NA	NA	NA	NA	0	0	0	Plasma_Protein_weights_EA
Plasma_Protein	CYB5D2	17	4046462	4090605	0.1055	rs17176322	1.609	rs17176322	0.0499	14.96	1.6094	3	3	enet	0.088	7.1e-147	1.7566	0.07898	0.503132	NA	NA	NA	NA	NA	0	0	0	Plasma_Protein_weights_EA
Plasma_Protein	SEZ6L	22	26565428	26779563	0.10671	rs5761499	-2.484	rs655581	0.012636	10.84	0.5147	25	25	enet	0.078	4e-129	-1.7564	0.07902	0.503132	NA	NA	NA	NA	NA	0	0	0	Plasma_Protein_weights_EA
Plasma_Protein	SCARA5	8	27727400	27850190	0.05125	rs939717	1.937	rs10866867	0.024653	-13.45	-0.8028	14	14	enet	0.035	1.4e-58	1.7488	0.0803	0.50702	NA	NA	NA	NA	NA	0	0	0	Plasma_Protein_weights_EA
Plasma_Protein	SPOCK3	4	167654535	168155947	0.21002	rs10517927	-1.9091	rs10517927	0.224187	28.52	-1.9091	5	5	enet	0.25	0	-1.74838	0.0804	0.50702	NA	NA	NA	NA	NA	0	0	0	Plasma_Protein_weights_EA
Plasma_Protein	HSPA1A	6	31783320	31785723	0.0179	rs2523500	1.738	rs2523500	0.0058	-2.57	1.738	1	1	enet	0.009	4.1e-16	-1.738	0.08213	0.515464	NA	NA	NA	NA	NA	0	0	0	Plasma_Protein_weights_EA
Plasma_Protein	BDH2	4	103998749	104021027	0.04677	rs11725048	-3.1728	rs11724309	0.031242	16.43	-3.1125	11	11	enet	0.045	8.4e-74	-1.73431	0.0829	0.515947	NA	NA	NA	NA	NA	0	0	0	Plasma_Protein_weights_EA
Plasma_Protein	CECR1	22	17659680	17739125	0.66613	rs1139056	2.164	rs2231495	0.31846	-47.95	-1.5185	13	13	enet	0.36	0	1.7336	0.08299	0.515947	NA	NA	NA	NA	NA	0	0	0	Plasma_Protein_weights_EA
Plasma_Protein	DOK2	8	21766384	21771201	0.1036	rs11783414	3.862	rs7017582	0.016655	-11.43	-3.4952	19	19	enet	0.061	4.3e-101	1.7286	0.0839	0.519156	NA	NA	NA	NA	NA	0	0	0	Plasma_Protein_weights_EA
Plasma_Protein	MMP19	12	56229217	56236750	0.10332	rs4759218	2.542	rs12308277	0.008361	-4.366	-0.8486	8	8	enet	0.021	1.8e-35	-1.7239	0.0847	0.521657	NA	NA	NA	NA	NA	0	0	0	Plasma_Protein_weights_EA
Plasma_Protein	IGFBP6	12	53491220	53496129	0.01544	rs7958457	1.843	rs822688	0.011543	-9.303	-1.7865	6	6	enet	0.012	1.4e-20	1.7202	0.0854	0.523522	NA	NA	NA	NA	NA	0	0	0	Plasma_Protein_weights_EA
Plasma_Protein	TIMP4	3	12194568	12200412	0.07576	rs3773364	3.116	rs217049	0.0861	-25.07	1.1205	16	16	enet	0.11	1.5e-192	1.7169	0.086	0.524759	NA	NA	NA	NA	NA	0	0	0	Plasma_Protein_weights_EA
Plasma_Protein	PFKM	12	48498922	48540187	0.00611	rs4760683	1.61	rs3742074	0.003959	6.368	1.6024	7	7	enet	0.0069	9.2e-13	1.7144	0.0865	0.525378	NA	NA	NA	NA	NA	0	0	0	Plasma_Protein_weights_EA
Plasma_Protein	MAN1C1	1	25943282	26112697	0.0733	rs2072748	2.5441	rs11247595	0.0433	17.72	1.169	10	10	enet	0.067	1.1e-111	1.70409	0.0884	0.5272	NA	NA	NA	NA	NA	0	0	0	Plasma_Protein_weights_EA
Plasma_Protein	PROS1	3	93591895	93698847	0.06033	rs548545	2.279	rs7630660	0.0089	-7.19	0.4866	23	23	enet	0.028	1.2e-46	-1.7035	0.0885	0.5272	NA	NA	NA	NA	NA	0	0	0	Plasma_Protein_weights_EA
Plasma_Protein	ENTHD2	17	79202077	79212891	0.0054	rs2725391	1.703	rs2725391	-7.62e-05	3.96	1.7031	1	1	enet	0.0014	0.00079	1.7031	0.08854	0.5272	NA	NA	NA	NA	NA	0	0	0	Plasma_Protein_weights_EA
Plasma_Protein	DLK2	6	43418090	43424370	0.11208	rs2125739	-2.028	rs2125739	0.06711	-22.09	-2.0278	15	15	enet	0.081	2.2e-134	1.7017	0.088804	0.5272	NA	NA	NA	NA	NA	0	0	0	Plasma_Protein_weights_EA
Plasma_Protein	THSD1	13	52951302	52990508	0.28705	rs4884452	1.906	rs2118093	0.11142	-9.48	1.7305	7	7	enet	0.12	4.5e-208	-1.7012	0.088905	0.5272	NA	NA	NA	NA	NA	0	0	0	Plasma_Protein_weights_EA
Plasma_Protein	MTHFD1	14	64854749	64930175	0.03986	rs2236225	1.429	rs11158538	0.016785	-10.47	1	8	8	enet	0.031	9.2e-51	-1.69982	0.0892	0.5272	NA	NA	NA	NA	NA	0	0	0	Plasma_Protein_weights_EA
Plasma_Protein	KLK14	19	51580752	51587502	0.16196	rs17632542	-2.831	rs11666870	0.029998	-14.88	-0.9839	26	26	enet	0.11	4.7e-178	1.69499	0.09008	0.530024	NA	NA	NA	NA	NA	0	0	0	Plasma_Protein_weights_EA
Plasma_Protein	PRDX3	10	120927232	120938324	0.0056	rs10886323	-1.687	rs10886323	0.00547	3	-1.6867	2	1	top1	0.0055	1.9e-10	-1.68675	0.091652	0.532269	NA	NA	NA	NA	NA	0	0	0	Plasma_Protein_weights_EA
Plasma_Protein	BPIFB1	20	31861286	31897677	0.06088	rs11699448	-2.394	rs11699448	0.047786	18.88	-2.3939	12	12	enet	0.059	2.8e-98	-1.6863	0.09173	0.532269	NA	NA	NA	NA	NA	0	0	0	Plasma_Protein_weights_EA
Plasma_Protein	TXNDC12	1	52485803	52520863	0.10222	rs2491868	-2.2829	rs6686632	0.0517	-19.94	1.7049	4	4	enet	0.058	1.4e-96	-1.68417	0.0921	0.532269	NA	NA	NA	NA	NA	0	0	0	Plasma_Protein_weights_EA
Plasma_Protein	CCL23	17	34340096	34345009	0.41392	rs11650416	2.965	rs854656	0.179	-32.57	1.7093	29	29	enet	0.3	0	-1.6821	0.09256	0.532269	NA	NA	NA	NA	NA	0	0	0	Plasma_Protein_weights_EA
Plasma_Protein	AK1	9	130628765	130639954	0.07793	rs11549260	-2.043	rs10819315	0.03231	3.05	-0.7128	4	4	enet	0.045	5.5e-74	-1.6782	0.093317	0.532269	NA	NA	NA	NA	NA	0	0	0	Plasma_Protein_weights_EA
Plasma_Protein	FRZB	2	183698002	183731365	0.42053	rs1561369	-1.5	rs288326	0.08248	24.48	-1.4848	16	16	enet	0.23	0	-1.67609	0.09372	0.532269	NA	NA	NA	NA	NA	0	0	0	Plasma_Protein_weights_EA
Plasma_Protein	PPIL1	6	36822603	36842579	0.23835	rs6936993	3.21	rs236349	0.10258	7.7	1.0308	5	5	enet	0.1	2e-172	1.6756	0.093826	0.532269	NA	NA	NA	NA	NA	0	0	0	Plasma_Protein_weights_EA
Plasma_Protein	HRG	3	186378005	186396023	0.31933	rs1042445	-2.554	rs9898	0.277	41.99	-0.5294	17	17	enet	0.36	0	-1.6742	0.0941	0.532269	NA	NA	NA	NA	NA	0	0	0	Plasma_Protein_weights_EA
Plasma_Protein	TNFRSF1B	1	12227048	12269285	0.06344	rs5746016	-2.3209	rs5746016	0.0347	8.54	-2.3209	9	9	enet	0.049	9.5e-82	-1.67354	0.0942	0.532269	NA	NA	NA	NA	NA	0	0	0	Plasma_Protein_weights_EA
Plasma_Protein	XCL2	1	168510006	168513235	0.02332	rs10429892	-1.6719	rs10429892	0.0154	-8.6	-1.6719	1	1	top1	0.015	2.2e-26	1.67187	0.0945	0.532269	NA	NA	NA	NA	NA	0	0	0	Plasma_Protein_weights_EA
Plasma_Protein	B3GNT2	2	62423250	62451866	0.04809	rs11677744	-1.949	rs6759434	0.02153	13.51	1.5303	9	9	enet	0.051	2.9e-84	1.66802	0.095312	0.534558	NA	NA	NA	NA	NA	0	0	0	Plasma_Protein_weights_EA
Plasma_Protein	ADH5	4	99992129	100009952	0.06273	rs1826907	3.0388	rs28730646	0.069219	-22.43	-2.7378	13	13	enet	0.091	2e-152	1.66058	0.0968	0.540603	NA	NA	NA	NA	NA	0	0	0	Plasma_Protein_weights_EA
Plasma_Protein	PYGL	14	51324609	51411201	0.1414	rs4325468	-2.273	rs7149936	0.041825	-12.88	-0.1667	11	11	enet	0.063	3.1e-104	-1.65583	0.0978	0.542641	NA	NA	NA	NA	NA	0	0	0	Plasma_Protein_weights_EA
Plasma_Protein	RNASE4	14	21152719	21169375	0.23615	rs2163090	-2.197	rs1888560	0.112673	-28.53	-2.0811	22	22	enet	0.19	0	1.65478	0.098	0.542641	NA	NA	NA	NA	NA	0	0	0	Plasma_Protein_weights_EA
Plasma_Protein	NAP1L4	11	2965661	3013607	0.13572	rs4758576	1.724	rs4758622	0.238863	-41.53	1.6533	8	8	enet	0.24	0	-1.6529	0.0984	0.542641	NA	NA	NA	NA	NA	0	0	0	Plasma_Protein_weights_EA
Plasma_Protein	ADAM23	2	207308256	207485851	0.42113	rs10932158	-2.121	rs1448903	0.11445	29.55	1.4188	17	17	enet	0.3	0	1.6408	0.100838	0.553769	NA	NA	NA	NA	NA	0	0	0	Plasma_Protein_weights_EA
Plasma_Protein	NUDT2	9	34329504	34343709	0.31868	rs2380925	-2.906	rs10971956	0.27336	-44.92	2.4091	15	15	enet	0.48	0	-1.6362	0.101791	0.55503	NA	NA	NA	NA	NA	0	0	0	Plasma_Protein_weights_EA
Plasma_Protein	C1QL1	17	43037061	43045671	0.07454	rs8077267	2.333	rs7225162	0.0544	-19.9	1.0323	10	10	enet	0.081	6.1e-134	-1.6356	0.10191	0.55503	NA	NA	NA	NA	NA	0	0	0	Plasma_Protein_weights_EA
Plasma_Protein	LYPD3	19	43964939	43969760	0.04201	rs1055099	-4.317	rs2682582	0.011615	10.4	0.9315	6	6	enet	0.028	6.2e-46	1.62689	0.10376	0.557846	NA	NA	NA	NA	NA	0	0	0	Plasma_Protein_weights_EA
Plasma_Protein	SCG3	15	51973689	52013223	0.20943	rs12324531	-3.26	rs2622769	0.23798	-41.42	-3.0676	19	19	enet	0.28	0	1.6243	0.104	0.557846	NA	NA	NA	NA	NA	0	0	0	Plasma_Protein_weights_EA
Plasma_Protein	SERPINB13	18	61254223	61271873	0.03032	rs8096218	-2.077	rs9952185	0.013057	4.8	0.0541	7	7	enet	0.015	4.5e-25	-1.6265	0.104	0.557846	NA	NA	NA	NA	NA	0	0	0	Plasma_Protein_weights_EA
Plasma_Protein	CD300C	17	72537212	72542254	0.08432	rs1171207	2.471	rs12601174	0.0546	-10.6	1.1772	6	6	enet	0.068	5.3e-112	1.6252	0.10412	0.557846	NA	NA	NA	NA	NA	0	0	0	Plasma_Protein_weights_EA
Plasma_Protein	TMEM132B	12	125670932	126146923	0.05523	rs3825381	1.667	rs3825381	0.040488	-17.21	1.6667	4	4	enet	0.057	3.7e-94	-1.6209	0.105	0.560283	NA	NA	NA	NA	NA	0	0	0	Plasma_Protein_weights_EA
Plasma_Protein	EGF	4	110834039	110934922	0.05944	rs2250616	-1.7121	rs10029654	0.064586	21.75	-1.5152	7	7	enet	0.068	5.4e-113	-1.61683	0.106	0.561857	NA	NA	NA	NA	NA	0	0	0	Plasma_Protein_weights_EA
Plasma_Protein	C6	5	41142218	41261540	0.29663	rs320614	2.266	rs13359770	0.0552	17.97	1.25	20	20	enet	0.12	1.5e-201	1.6157	0.10616	0.561857	NA	NA	NA	NA	NA	0	0	0	Plasma_Protein_weights_EA
Plasma_Protein	BST1	4	15704688	15739936	0.29954	rs1443367	2.9467	rs4263397	0.392827	-52.11	1.7703	13	13	enet	0.48	0	-1.6137	0.107	0.561857	NA	NA	NA	NA	NA	0	0	0	Plasma_Protein_weights_EA
Plasma_Protein	SEMA7A	15	74701630	74726299	0.01788	rs9944214	-1.716	rs9944214	0.00591	3.24	-1.7164	4	4	enet	0.011	5e-19	-1.6128	0.107	0.561857	NA	NA	NA	NA	NA	0	0	0	Plasma_Protein_weights_EA
Plasma_Protein	TREML2	6	41157487	41168887	0.18912	rs6933067	1.967	rs4714431	0.11822	29.23	-1.1324	17	17	enet	0.18	0	-1.6083	0.107763	0.563618	NA	NA	NA	NA	NA	0	0	0	Plasma_Protein_weights_EA
Plasma_Protein	MFAP2	1	17300997	17307127	0.07799	rs3738814	-1.6452	rs761422	0.0728	23.65	1.3538	6	6	enet	0.099	1e-165	1.60415	0.109	0.565598	NA	NA	NA	NA	NA	0	0	0	Plasma_Protein_weights_EA
Plasma_Protein	AKT1	14	105235686	105262088	0.00475	rs10142116	1.558	rs2494743	0.000426	-4.46	-0.7143	8	8	enet	0.0028	4.6e-06	1.60324	0.109	0.565598	NA	NA	NA	NA	NA	0	0	0	Plasma_Protein_weights_EA
Plasma_Protein	IL12B	5	158741788	158757495	0.16095	rs6889446	1.857	rs6869688	0.147	9.35	1.4762	4	4	enet	0.19	0	1.6006	0.10946	0.565758	NA	NA	NA	NA	NA	0	0	0	Plasma_Protein_weights_EA
Plasma_Protein	PENK	8	57349233	57359230	0.10137	rs13262975	-1.806	rs2576581	0.14522	-32.4	-1.5161	18	18	enet	0.2	0	1.5963	0.1104	0.568159	NA	NA	NA	NA	NA	0	0	0	Plasma_Protein_weights_EA
Plasma_Protein	ANXA11	10	81910645	81965328	0.31245	rs11186460	-1.911	rs1049550	0.19028	-37.13	-0.746	20	20	enet	0.24	0	1.59296	0.111169	0.568159	NA	NA	NA	NA	NA	0	0	0	Plasma_Protein_weights_EA
Plasma_Protein	WFIKKN2	17	48912011	48919714	0.15154	rs2412340	-1.852	rs7225465	0.219	37.96	-1.4225	11	11	enet	0.23	0	-1.5918	0.11143	0.568159	NA	NA	NA	NA	NA	0	0	0	Plasma_Protein_weights_EA
Plasma_Protein	AGRN	1	955500	991498	0.0733	rs1240743	2.6118	rs3766192	0.0412	-14.47	1.5692	7	7	enet	0.045	5.2e-75	1.58914	0.112	0.568159	NA	NA	NA	NA	NA	0	0	0	Plasma_Protein_weights_EA
Plasma_Protein	LILRA6	19	54740468	54746640	0.46874	rs8102662	2.324	rs16985475	0.191227	22.87	-1.6235	24	24	enet	0.32	0	-1.58892	0.11208	0.568159	NA	NA	NA	NA	NA	0	0	0	Plasma_Protein_weights_EA
Plasma_Protein	IL23R	1	67604590	67725662	0.01538	rs6660226	-2.4154	rs11209026	0.0024	-6.13	-0.5794	6	6	enet	0.0071	4.2e-13	1.58393	0.113	0.570628	NA	NA	NA	NA	NA	0	0	0	Plasma_Protein_weights_EA
Plasma_Protein	EPHB4	7	100400187	100425145	0.0343	rs6976053	2.694	rs314346	0.03065	-15.34	-0.8615	6	6	enet	0.033	4.5e-54	1.5821	0.11363	0.57162	NA	NA	NA	NA	NA	0	0	0	Plasma_Protein_weights_EA
Plasma_Protein	CFD	19	859664	863641	0.10173	rs4897965	1.432	rs1060442	0.014672	7.98	0.7887	5	5	enet	0.044	1.2e-72	-1.57903	0.11433	0.571932	NA	NA	NA	NA	NA	0	0	0	Plasma_Protein_weights_EA
Plasma_Protein	NAGPA	16	5074845	5084142	0.2774	rs7110	1.75	rs887854	0.10104	24.75	1.1471	9	9	enet	0.19	0	1.57804	0.11456	0.571932	NA	NA	NA	NA	NA	0	0	0	Plasma_Protein_weights_EA
Plasma_Protein	PNKP	19	50363139	50381608	0.01334	rs35816883	-1.884	rs2290774	0.003347	-5.93	-1.3016	6	6	enet	0.007	5.7e-13	1.57343	0.11562	0.572614	NA	NA	NA	NA	NA	0	0	0	Plasma_Protein_weights_EA
Plasma_Protein	CDHR5	11	616577	626078	0.02256	rs7635	4.2	rs1124816	0.014275	10.54	1.7895	8	8	enet	0.017	2.5e-29	1.5715	0.116	0.572614	NA	NA	NA	NA	NA	0	0	0	Plasma_Protein_weights_EA
Plasma_Protein	LINGO1	15	77905369	78113242	0.02161	rs907389	-2.231	rs10851896	0.00552	7.95	0.2063	5	5	enet	0.014	1.2e-24	1.5724	0.116	0.572614	NA	NA	NA	NA	NA	0	0	0	Plasma_Protein_weights_EA
Plasma_Protein	NCAM1	11	112831969	113149158	0.19808	rs884110	-1.574	rs2288158	0.048359	18.72	1.4157	25	25	enet	0.13	5.5e-225	1.5696	0.117	0.575396	NA	NA	NA	NA	NA	0	0	0	Plasma_Protein_weights_EA
Plasma_Protein	F7	13	113760102	113774999	0.27952	rs555212	-1.932	rs6046	0.32036	-48.3	1.3824	16	16	enet	0.37	0	-1.5644	0.11772	0.576679	NA	NA	NA	NA	NA	0	0	0	Plasma_Protein_weights_EA
Plasma_Protein	VWA2	10	115999013	116054248	0.15702	rs855715	2.9	rs11598654	0.02936	15.13	0.5189	22	22	enet	0.11	3.5e-179	1.56265	0.118136	0.576679	NA	NA	NA	NA	NA	0	0	0	Plasma_Protein_weights_EA
Plasma_Protein	PF4	4	74846528	74847744	0.02601	rs16845091	2.4183	rs11574452	0.016767	-11.29	1.679	8	8	enet	0.02	3.4e-33	-1.55594	0.12	0.581471	NA	NA	NA	NA	NA	0	0	0	Plasma_Protein_weights_EA
Plasma_Protein	MAN2B2	4	6576916	6625089	0.31372	rs4334820	-1.6714	rs2301790	0.416168	54.8	-1.4714	9	9	enet	0.44	0	-1.55516	0.12	0.581471	NA	NA	NA	NA	NA	0	0	0	Plasma_Protein_weights_EA
Plasma_Protein	PDCD1LG2	9	5510531	5571282	0.2984	rs7854413	-1.695	rs16923189	0.19427	37.44	0.8529	6	6	enet	0.28	0	1.5353	0.124714	0.599523	NA	NA	NA	NA	NA	0	0	0	Plasma_Protein_weights_EA
Plasma_Protein	TBC1D5	3	17198654	18486309	0.00519	rs11927361	1.111	rs11927361	-1.97e-05	-3.68	1.1111	2	2	enet	0.0012	0.0016	-1.5332	0.125	0.599523	NA	NA	NA	NA	NA	0	0	0	Plasma_Protein_weights_EA
Plasma_Protein	SLPI	20	43880880	43883205	0.05447	rs4359712	2.658	rs2143943	0.02467	-13.43	-0.9385	17	17	enet	0.04	3.9e-66	1.5324	0.12543	0.599523	NA	NA	NA	NA	NA	0	0	0	Plasma_Protein_weights_EA
Plasma_Protein	VWC2	7	49813234	49961546	0.34007	rs10251209	-1.905	rs557626	0.100015	-26.88	0.9785	17	17	enet	0.21	0	-1.5306	0.125876	0.599523	NA	NA	NA	NA	NA	0	0	0	Plasma_Protein_weights_EA
Plasma_Protein	TIE1	1	43766653	43788779	0.02963	rs839758	1.6061	rs3768046	0.0287	-15.12	1.1176	7	7	enet	0.031	5.1e-52	-1.5302	0.126	0.599523	NA	NA	NA	NA	NA	0	0	0	Plasma_Protein_weights_EA
Plasma_Protein	CD300A	17	72462538	72480933	0.23383	rs1171207	2.471	rs1171208	0.245	7.57	1.9293	5	5	enet	0.29	0	1.5205	0.12839	0.608698	NA	NA	NA	NA	NA	0	0	0	Plasma_Protein_weights_EA
Plasma_Protein	DSCAM	21	41382926	42219084	0.02924	rs11088532	1.458	rs2837740	0.01894	-5.58	-0.2429	6	6	enet	0.023	2.6e-39	-1.51554	0.12963	0.612374	NA	NA	NA	NA	NA	0	0	0	Plasma_Protein_weights_EA
Plasma_Protein	C5	9	123714613	123812553	0.09977	rs1035029	2.547	rs1035029	0.02449	-13.38	2.5469	4	4	enet	0.067	1.8e-111	-1.5069	0.131825	0.617085	NA	NA	NA	NA	NA	0	0	0	Plasma_Protein_weights_EA
Plasma_Protein	SERPINA3	14	95078721	95090392	0.13705	rs1884076	-1.839	rs8023057	0.083401	-24.61	-1.1786	10	10	enet	0.12	2.4e-196	1.50484	0.132	0.617085	NA	NA	NA	NA	NA	0	0	0	Plasma_Protein_weights_EA
Plasma_Protein	TNFRSF11B	8	119935796	119964124	0.06053	rs4380972	-1.757	rs6469814	0.007545	-7.55	0.8254	22	22	enet	0.044	2.8e-73	-1.5041	0.1325	0.617085	NA	NA	NA	NA	NA	0	0	0	Plasma_Protein_weights_EA
Plasma_Protein	TFF1	21	43782391	43786644	0.0749	rs2839517	1.929	rs184432	0.04698	-14.38	1.0267	9	9	enet	0.053	5.3e-87	-1.50433	0.1325	0.617085	NA	NA	NA	NA	NA	0	0	0	Plasma_Protein_weights_EA
Plasma_Protein	ADIPOQ	3	186560493	186576252	0.11006	rs1042445	-2.554	rs17300539	0.0358	17.33	-1.2683	8	8	enet	0.11	3.3e-176	-1.5028	0.133	0.617232	NA	NA	NA	NA	NA	0	0	0	Plasma_Protein_weights_EA
Plasma_Protein	ATP1B2	17	7549945	7561088	0.11194	rs13894	3.271	rs1641523	0.0896	25.57	-0.8571	9	9	enet	0.14	5.5e-245	-1.4927	0.13552	0.625936	NA	NA	NA	NA	NA	0	0	0	Plasma_Protein_weights_EA
Plasma_Protein	TALDO1	11	747415	765012	0.00828	rs12577104	-1.837	rs10902210	0.003125	5.64	-1.4909	3	1	top1	0.0031	1.2e-06	-1.4909	0.136	0.625936	NA	NA	NA	NA	NA	0	0	0	Plasma_Protein_weights_EA
Plasma_Protein	POGLUT1	3	119187810	119213555	0.16294	rs3732419	1.581	rs17203139	0.156	34.17	0.832	11	11	enet	0.25	0	1.4871	0.137	0.625936	NA	NA	NA	NA	NA	0	0	0	Plasma_Protein_weights_EA
Plasma_Protein	ADH1A	4	100197526	100212160	0.12179	rs283410	-1.7606	rs1693439	0.056308	-11.76	-1.296	13	13	enet	0.065	6e-107	-1.4878	0.137	0.625936	NA	NA	NA	NA	NA	0	0	0	Plasma_Protein_weights_EA
Plasma_Protein	PRKCSH	19	11546105	11561783	0.05246	rs12983706	-1.393	rs2242112	0.02712	-6.03	-1.1686	5	5	enet	0.036	1.1e-59	1.48612	0.13725	0.625936	NA	NA	NA	NA	NA	0	0	0	Plasma_Protein_weights_EA
Plasma_Protein	SORD	15	45315345	45369383	0.18178	rs1648281	2.38	rs1648281	0.04549	14.42	2.3797	15	15	enet	0.082	5.6e-136	1.4826	0.138	0.627186	NA	NA	NA	NA	NA	0	0	0	Plasma_Protein_weights_EA
Plasma_Protein	MFNG	22	37865101	37882431	0.01482	rs6000813	2.275	rs8192548	0.015137	-11.15	-1.4378	3	3	enet	0.016	2.5e-27	1.4813	0.13854	0.627477	NA	NA	NA	NA	NA	0	0	0	Plasma_Protein_weights_EA
Plasma_Protein	HEXIM1	17	43225842	43229466	0.02004	rs4523963	3.5	rs11657325	0.0156	10.98	-1.5139	10	10	enet	0.017	3.2e-29	1.478	0.1394	0.62921	NA	NA	NA	NA	NA	0	0	0	Plasma_Protein_weights_EA
Plasma_Protein	B4GALT6	18	29202209	29265799	0.21317	rs1791202	2.178	rs1791182	0.168467	8.21	0.8636	12	12	enet	0.2	0	1.4712	0.141	0.634259	NA	NA	NA	NA	NA	0	0	0	Plasma_Protein_weights_EA
Plasma_Protein	REG1B	2	79312149	79315145	0.13798	rs12622280	1.894	rs11126696	0.04901	-18.85	1.7656	10	10	enet	0.09	2.7e-149	-1.46809	0.14208	0.636482	NA	NA	NA	NA	NA	0	0	0	Plasma_Protein_weights_EA
Plasma_Protein	DPEP2	16	68021297	68034489	0.35112	rs10468274	2.289	rs5923	0.02773	-13.78	1.047	22	22	enet	0.077	7.4e-128	1.46671	0.14246	0.636482	NA	NA	NA	NA	NA	0	0	0	Plasma_Protein_weights_EA
Plasma_Protein	ICAM5	19	10400628	10407454	0.28356	rs12974306	-2.045	rs281440	0.218619	-39.75	-1.4691	5	5	enet	0.28	0	1.46071	0.14409	0.64159	NA	NA	NA	NA	NA	0	0	0	Plasma_Protein_weights_EA
Plasma_Protein	DAPP1	4	100737984	100791347	0.09032	rs17620559	1.5769	rs3822103	0.058752	20.68	1.5	15	15	enet	0.07	7.3e-117	1.45405	0.146	0.647906	NA	NA	NA	NA	NA	0	0	0	Plasma_Protein_weights_EA
Plasma_Protein	SPINK2	4	57676026	57687908	0.0729	rs12640135	1.8281	rs6818605	0.016979	10.53	-0.1184	5	5	enet	0.054	1e-89	-1.44915	0.147	0.650154	NA	NA	NA	NA	NA	0	0	0	Plasma_Protein_weights_EA
Plasma_Protein	A1BG	19	58856544	58864858	0.15749	rs7248800	-1.662	rs1268538	0.113266	-28.62	1.5526	9	9	enet	0.13	1.6e-214	-1.44429	0.14866	0.654259	NA	NA	NA	NA	NA	0	0	0	Plasma_Protein_weights_EA
Plasma_Protein	SECTM1	17	80278900	80291950	0.08418	rs4789763	1.443	rs4789763	0.06	20.62	1.4429	1	1	enet	0.086	4.6e-143	1.4429	0.14906	0.654259	NA	NA	NA	NA	NA	0	0	0	Plasma_Protein_weights_EA
Plasma_Protein	S100A12	1	153346187	153348097	0.05795	rs12040625	-1.596	rs2916193	0.0289	-13.6	0.4118	7	7	enet	0.036	6.2e-60	-1.43814	0.15	0.654259	NA	NA	NA	NA	NA	0	0	0	Plasma_Protein_weights_EA
Plasma_Protein	NTF3	12	5541274	5630702	0.01927	rs16933407	1.406	rs16933407	0.002991	4.829	1.4059	6	6	enet	0.01	8.5e-18	1.438	0.15	0.654259	NA	NA	NA	NA	NA	0	0	0	Plasma_Protein_weights_EA
Plasma_Protein	LTBP4	19	41098789	41135723	0.03877	rs450819	1.352	rs450819	0.014975	3.91	1.3519	3	3	enet	0.02	3e-33	1.43808	0.15041	0.654259	NA	NA	NA	NA	NA	0	0	0	Plasma_Protein_weights_EA
Plasma_Protein	CRYZ	1	75171166	75199092	0.18276	rs11577912	1.7375	rs3819946	0.276	44.63	1.5652	9	9	enet	0.32	0	1.43323	0.152	0.659	NA	NA	NA	NA	NA	0	0	0	Plasma_Protein_weights_EA
Plasma_Protein	ALDH3A1	17	19641297	19652256	0.03054	rs4924793	-1.574	rs887241	0.0214	-12.46	-1.3235	6	6	enet	0.022	4.3e-37	1.4303	0.15264	0.659	NA	NA	NA	NA	NA	0	0	0	Plasma_Protein_weights_EA
Plasma_Protein	PLA2R1	2	160788517	160919126	0.38893	rs1511224	2.846	rs3749117	0.27831	-44.82	-1.1429	29	29	enet	0.37	0	1.42824	0.153223	0.659	NA	NA	NA	NA	NA	0	0	0	Plasma_Protein_weights_EA
Plasma_Protein	B4GALT1	9	33104080	33167354	0.133	rs4120127	-2	rs7019909	0.07296	22.97	-1.2451	8	8	enet	0.094	1.9e-156	-1.4265	0.153737	0.659	NA	NA	NA	NA	NA	0	0	0	Plasma_Protein_weights_EA
Plasma_Protein	RBP7	1	10057264	10076079	0.16397	rs17034569	2.623	rs35232720	0.106	-27.81	1.3885	5	5	enet	0.14	1.6e-231	-1.42507	0.154	0.659	NA	NA	NA	NA	NA	0	0	0	Plasma_Protein_weights_EA
Plasma_Protein	IL17B	5	148750887	148783765	0.01892	rs1438688	-2	rs387936	0.0146	7.34	-1.4198	3	1	top1	0.015	3.6e-25	-1.4198	0.15568	0.660805	NA	NA	NA	NA	NA	0	0	0	Plasma_Protein_weights_EA
Plasma_Protein	GALNT16	14	69725994	69823750	0.1643	rs174213	3.186	rs12100668	0.046997	-18.51	-1.5735	17	17	enet	0.14	8.7e-232	1.41871	0.156	0.660805	NA	NA	NA	NA	NA	0	0	0	Plasma_Protein_weights_EA
Plasma_Protein	MLN	6	33762450	33771780	0.0743	rs9394169	-1.823	rs9394169	0.06443	23.05	-1.823	8	8	enet	0.1	8.7e-168	-1.418	0.15618	0.660805	NA	NA	NA	NA	NA	0	0	0	Plasma_Protein_weights_EA
Plasma_Protein	MCL1	1	150533371	150552214	0.09241	rs2305814	-2.8413	rs267733	0.0421	-5.42	2.5714	8	8	enet	0.043	2.8e-71	-1.41407	0.157	0.660805	NA	NA	NA	NA	NA	0	0	0	Plasma_Protein_weights_EA
Plasma_Protein	TREM2	6	41126244	41130924	0.10774	rs4714455	2.038	rs9471491	0.04849	-4.94	1.6685	6	6	enet	0.053	2.3e-87	-1.4151	0.15704	0.660805	NA	NA	NA	NA	NA	0	0	0	Plasma_Protein_weights_EA
Plasma_Protein	COL11A2	6	33130458	33160276	0.211	rs2071474	1.765	rs2855437	0.0647	-20.84	1.463	11	11	enet	0.16	2.2e-282	-1.414	0.15743	0.660805	NA	NA	NA	NA	NA	0	0	0	Plasma_Protein_weights_EA
Plasma_Protein	TCN2	22	31002990	31023258	0.34096	rs9609052	2.232	rs2267163	0.138152	31.99	-0.2031	23	23	enet	0.34	0	-1.4065	0.15958	0.667136	NA	NA	NA	NA	NA	0	0	0	Plasma_Protein_weights_EA
Plasma_Protein	FGFR1	8	38257733	38326352	0.03695	rs6474354	-2.368	rs11997244	0.007566	-8.88	0.9516	13	13	enet	0.028	7.5e-47	1.4038	0.1604	0.667136	NA	NA	NA	NA	NA	0	0	0	Plasma_Protein_weights_EA
Plasma_Protein	NUDT12	5	102884556	102898491	0.03735	rs10057864	1.43	rs7730302	0.026	-13.87	1.4022	6	1	top1	0.026	2.3e-43	-1.4022	0.16086	0.667136	NA	NA	NA	NA	NA	0	0	0	Plasma_Protein_weights_EA
Plasma_Protein	HHIP	4	145567308	145666423	0.0287	rs11727676	-1.4052	rs11727676	0.01401	10.34	-1.4052	2	2	enet	0.016	1e-26	-1.40252	0.161	0.667136	NA	NA	NA	NA	NA	0	0	0	Plasma_Protein_weights_EA
Plasma_Protein	APOC1	19	45417504	45422606	0.06832	rs4420638	-2.425	rs584007	0.02889	-13.84	2.2615	5	5	enet	0.043	2.3e-71	-1.39959	0.16164	0.667136	NA	NA	NA	NA	NA	0	0	0	Plasma_Protein_weights_EA
Plasma_Protein	CD97	19	14491313	14519537	0.02348	rs40282	-1.831	rs3786656	0.00351	6.68	1.2785	8	8	enet	0.011	8.5e-20	1.39808	0.16209	0.667136	NA	NA	NA	NA	NA	0	0	0	Plasma_Protein_weights_EA
Plasma_Protein	AMBP	9	116822407	116840608	0.01706	rs1060501	-2.127	rs2636881	0.00813	-4.23	-1.0247	9	9	enet	0.013	1.6e-22	1.3967	0.162511	0.667136	NA	NA	NA	NA	NA	0	0	0	Plasma_Protein_weights_EA
Plasma_Protein	JAG1	20	10618332	10654647	0.01592	rs8121890	2.187	rs6108653	0.003641	5.82	-1.1783	9	9	enet	0.0077	4.2e-14	1.3932	0.16356	0.667136	NA	NA	NA	NA	NA	0	0	0	Plasma_Protein_weights_EA
Plasma_Protein	GRAMD1C	3	113547029	113666021	0.19339	rs9870411	2.353	rs4422272	0.145	32.31	-1.6143	7	7	enet	0.19	0	-1.3923	0.164	0.667136	NA	NA	NA	NA	NA	0	0	0	Plasma_Protein_weights_EA
Plasma_Protein	CNDP1	18	72201735	72254448	0.11812	rs9967490	-2.535	rs17817077	0.02834	14.38	-0.4167	14	14	enet	0.056	4.3e-92	-1.3912	0.164	0.667136	NA	NA	NA	NA	NA	0	0	0	Plasma_Protein_weights_EA
Plasma_Protein	TINAGL1	1	32042086	32053287	0.01705	rs17495262	-2.25	rs9425884	0.00229	-5.69	-0.9041	7	7	enet	0.0066	2.7e-12	1.38459	0.166	0.668955	NA	NA	NA	NA	NA	0	0	0	Plasma_Protein_weights_EA
Plasma_Protein	PTGFRN	1	117452538	117532975	0.38031	rs1289830	3.2078	rs4233450	0.299	-46.48	-1.6512	22	22	enet	0.39	0	1.38545	0.166	0.668955	NA	NA	NA	NA	NA	0	0	0	Plasma_Protein_weights_EA
Plasma_Protein	CADM2	3	85008140	86123579	0.02	rs1821349	-1.556	rs9880919	0.00655	7.89	-1.4028	3	3	enet	0.0078	3.2e-14	-1.3841	0.166	0.668955	NA	NA	NA	NA	NA	0	0	0	Plasma_Protein_weights_EA
Plasma_Protein	CD200	3	112051194	112081659	0.04029	rs9878780	-1.933	rs10934167	0.0167	-10.3	-0.2771	12	12	enet	0.026	1.1e-42	1.3805	0.167	0.668955	NA	NA	NA	NA	NA	0	0	0	Plasma_Protein_weights_EA
Plasma_Protein	FCN2	9	137772656	137779369	0.1694	rs3124953	-2.624	rs3124952	0.10512	-27.39	0.6232	12	12	enet	0.19	0	-1.3791	0.167854	0.668955	NA	NA	NA	NA	NA	0	0	0	Plasma_Protein_weights_EA
Plasma_Protein	KNG1	3	186435137	186462199	0.07782	rs2239626	-2.747	rs5030062	0.0462	18.4	-1.2727	4	4	enet	0.074	4.1e-123	-1.3801	0.168	0.668955	NA	NA	NA	NA	NA	0	0	0	Plasma_Protein_weights_EA
Plasma_Protein	ALCAM	3	105085753	105295744	0.06316	rs6437585	-2.629	rs751554	0.0227	-13.42	0.8125	12	12	enet	0.049	1.1e-80	1.3801	0.168	0.668955	NA	NA	NA	NA	NA	0	0	0	Plasma_Protein_weights_EA
Plasma_Protein	PPIF	10	81107225	81115090	0.01472	rs884889	1.376	rs884889	0.00574	-5.33	1.3761	1	1	enet	0.0084	3.9e-15	-1.37607	0.1688	0.670116	NA	NA	NA	NA	NA	0	0	0	Plasma_Protein_weights_EA
Plasma_Protein	ASPH	8	62413115	62627199	0.05766	rs11783343	2.129	rs7836999	0.025757	-14.91	0.6296	9	9	enet	0.047	1.4e-77	-1.3703	0.1706	0.670362	NA	NA	NA	NA	NA	0	0	0	Plasma_Protein_weights_EA
Plasma_Protein	UXS1	2	106709764	106810757	0.03886	rs13006272	1.402	rs7591409	0.02703	14.12	1.2526	8	8	enet	0.031	5.6e-52	1.36836	0.171199	0.670362	NA	NA	NA	NA	NA	0	0	0	Plasma_Protein_weights_EA
Plasma_Protein	ICAM5	19	10400628	10407454	0.3079	rs281440	-1.469	rs281440	0.228089	-40.6	-1.4691	8	8	enet	0.29	0	1.36657	0.17176	0.670362	NA	NA	NA	NA	NA	0	0	0	Plasma_Protein_weights_EA
Plasma_Protein	CD48	1	160648536	160681621	0.1763	rs352681	2.4805	rs1980606	0.0578	-20.45	1.046	8	8	enet	0.12	4.8e-205	-1.36586	0.172	0.670362	NA	NA	NA	NA	NA	0	0	0	Plasma_Protein_weights_EA
Plasma_Protein	ANXA2	15	60639333	60695082	0.10752	rs1065180	-2.14	rs12907068	0.06653	22.92	0.1099	15	15	enet	0.11	1.7e-193	1.3616	0.173	0.670362	NA	NA	NA	NA	NA	0	0	0	Plasma_Protein_weights_EA
Plasma_Protein	NUCB1	19	49403569	49426629	0.04165	rs3826818	-1.384	rs7260579	0.031031	-15.03	0.7812	6	6	enet	0.039	3.5e-64	-1.36024	0.17376	0.670362	NA	NA	NA	NA	NA	0	0	0	Plasma_Protein_weights_EA
Plasma_Protein	GDF15	19	18485541	18499986	0.28223	rs10423237	-1.958	rs16982345	0.176533	35.78	-1.2361	5	5	enet	0.27	0	-1.35961	0.17395	0.670362	NA	NA	NA	NA	NA	0	0	0	Plasma_Protein_weights_EA
Plasma_Protein	ANXA2	15	60639333	60695082	0.04041	rs1377790	-2.081	rs12440452	0.02174	13.49	-0.1385	11	11	enet	0.04	1.3e-65	1.3599	0.174	0.670362	NA	NA	NA	NA	NA	0	0	0	Plasma_Protein_weights_EA
Plasma_Protein	KLK7	19	51479724	51487355	0.09106	rs1404318	1.857	rs1654523	0.05244	-19.66	-1.7091	20	20	enet	0.07	3.5e-116	1.35884	0.1742	0.670362	NA	NA	NA	NA	NA	0	0	0	Plasma_Protein_weights_EA
Plasma_Protein	TMEM132C	12	128751715	129192456	0.06958	rs7962380	2.486	rs11608284	0.048105	-18.493	0.8769	24	24	enet	0.071	5.1e-118	-1.357	0.175	0.670362	NA	NA	NA	NA	NA	0	0	0	Plasma_Protein_weights_EA
Plasma_Protein	APOM	6	31620193	31625987	0.1001	rs2856448	-1.355	rs2856448	0.04408	7.67	-1.355	1	1	enet	0.051	1.2e-83	-1.355	0.17547	0.670362	NA	NA	NA	NA	NA	0	0	0	Plasma_Protein_weights_EA
Plasma_Protein	C9	5	39284242	39424970	0.11258	rs10941412	1.639	rs17384711	0.0222	9.78	-1.1429	16	16	enet	0.067	3.9e-110	-1.3543	0.17565	0.670362	NA	NA	NA	NA	NA	0	0	0	Plasma_Protein_weights_EA
Plasma_Protein	IL10RB	21	34638672	34682492	0.04928	rs2834165	2.286	rs2834167	0.02472	-11.7	1.3929	5	5	enet	0.045	2.5e-74	-1.35376	0.17581	0.670362	NA	NA	NA	NA	NA	0	0	0	Plasma_Protein_weights_EA
Plasma_Protein	PPIC	5	122358945	122372420	0.45101	rs7715662	3	rs17388251	0.271	-44.22	-1.4062	15	15	enet	0.36	0	1.352	0.17637	0.670362	NA	NA	NA	NA	NA	0	0	0	Plasma_Protein_weights_EA
Plasma_Protein	C2	6	31865562	31913449	0.2212	rs2256965	2.095	rs1150752	0.03112	15.01	-1.596	11	11	enet	0.12	2.1e-204	-1.351	0.17662	0.670362	NA	NA	NA	NA	NA	0	0	0	Plasma_Protein_weights_EA
Plasma_Protein	PCSK9	1	55505120	55530525	0.08479	rs11591147	-1.619	rs11591147	0.0296	-14.96	-1.619	12	12	enet	0.045	9.8e-75	1.3496	0.177	0.670362	NA	NA	NA	NA	NA	0	0	0	Plasma_Protein_weights_EA
Plasma_Protein	GREM1	15	33010205	33037307	0.22825	rs2293581	-1.623	rs2293581	0.24448	41.71	-1.6234	7	7	enet	0.26	0	-1.3467	0.178	0.672142	NA	NA	NA	NA	NA	0	0	0	Plasma_Protein_weights_EA
Plasma_Protein	NTRK2	9	87283466	87641969	0.02317	rs628947	-3.051	rs1047896	0.00558	-6.85	1.3125	22	22	enet	0.012	2.4e-21	-1.3445	0.178772	0.672142	NA	NA	NA	NA	NA	0	0	0	Plasma_Protein_weights_EA
Plasma_Protein	HYAL1	3	50337321	50349812	0.0455	rs2236951	2.295	rs9877046	0.0152	6.59	-0.9	5	5	enet	0.021	1.4e-34	-1.3431	0.179	0.672142	NA	NA	NA	NA	NA	0	0	0	Plasma_Protein_weights_EA
Plasma_Protein	VWA1	1	1370241	1378262	0.06831	rs2887286	1.3412	rs2887286	0.0668	4.16	1.3412	1	1	enet	0.072	8.5e-120	1.34118	0.18	0.673483	NA	NA	NA	NA	NA	0	0	0	Plasma_Protein_weights_EA
Plasma_Protein	GRHPR	9	37422663	37436987	0.09237	rs4878174	2.46	rs7872991	0.05844	19.65	0.8507	11	11	enet	0.064	1.1e-105	-1.3394	0.180447	0.673483	NA	NA	NA	NA	NA	0	0	0	Plasma_Protein_weights_EA
Plasma_Protein	HINT1	5	130491076	130560161	0.01974	rs6865988	-1.338	rs6865988	0.0363	16.07	-1.338	1	1	enet	0.036	2.2e-60	-1.338	0.18089	0.673483	NA	NA	NA	NA	NA	0	0	0	Plasma_Protein_weights_EA
Plasma_Protein	LAMC2	1	183155373	183214262	0.36338	rs2276542	-2.5116	rs2276543	0.215	39.37	-1.6197	7	7	enet	0.24	0	-1.33383	0.182	0.675707	NA	NA	NA	NA	NA	0	0	0	Plasma_Protein_weights_EA
Plasma_Protein	GLUL	1	182347233	182361341	0.00748	rs1779824	1.3286	rs1779824	0.00499	6.39	1.3286	1	1	top1	0.005	1.1e-09	1.32857	0.184	0.679192	NA	NA	NA	NA	NA	0	0	0	Plasma_Protein_weights_EA
Plasma_Protein	IL18BP	11	71709659	71716761	0.00883	rs4073394	-1.328	rs4073394	0.004719	-5.15	-1.3281	4	1	top1	0.0047	3.1e-09	1.3281	0.184	0.679192	NA	NA	NA	NA	NA	0	0	0	Plasma_Protein_weights_EA
Plasma_Protein	CXCL6	4	74702357	74714781	0.26505	rs4694639	1.6232	rs16850073	0.179899	36.05	1.2394	6	6	enet	0.19	0	1.3263	0.185	0.679192	NA	NA	NA	NA	NA	0	0	0	Plasma_Protein_weights_EA
Plasma_Protein	GPD1	12	50497765	50505096	0.04932	rs597770	2.548	rs7300549	0.003378	-2.91	0.7564	13	13	enet	0.011	2.2e-19	1.3242	0.185	0.679192	NA	NA	NA	NA	NA	0	0	0	Plasma_Protein_weights_EA
Plasma_Protein	SPOCK2	10	73818792	73848790	0.0272	rs7072160	1.946	rs3312	0.02981	15.13	1.1045	7	7	enet	0.03	5.7e-50	1.32303	0.185824	0.680322	NA	NA	NA	NA	NA	0	0	0	Plasma_Protein_weights_EA
Plasma_Protein	NEK7	1	198126124	198291550	0.04297	rs10922404	1.3208	rs10922404	0.0189	4.98	1.3208	1	1	top1	0.019	6.5e-32	1.32075	0.187	0.680922	NA	NA	NA	NA	NA	0	0	0	Plasma_Protein_weights_EA
Plasma_Protein	MET	7	116312250	116438431	0.06393	rs41738	2.177	rs41738	0.01832	-11.59	2.1774	9	9	enet	0.04	5.5e-66	-1.3194	0.187021	0.680922	NA	NA	NA	NA	NA	0	0	0	Plasma_Protein_weights_EA
Plasma_Protein	NCR3	6	31556672	31560783	0.2762	rs6909321	2.864	rs986475	0.06555	-21.8	1.104	12	12	enet	0.11	5.6e-188	-1.315	0.18861	0.684815	NA	NA	NA	NA	NA	0	0	0	Plasma_Protein_weights_EA
Plasma_Protein	ENTPD6	20	25176329	25208711	0.05151	rs6050425	-2.344	rs6050446	0.018226	-12.13	0.6283	8	8	enet	0.019	1.6e-32	-1.312	0.18952	0.685826	NA	NA	NA	NA	NA	0	0	0	Plasma_Protein_weights_EA
Plasma_Protein	F2	11	46740746	46761056	0.01965	rs2291120	1.309	rs2291120	0.008626	-2.14	1.3093	2	1	top1	0.0086	1.6e-15	-1.3093	0.19	0.685826	NA	NA	NA	NA	NA	0	0	0	Plasma_Protein_weights_EA
Plasma_Protein	CLIC4	1	25071873	25170812	0.05049	rs9438876	-2.3284	rs7412132	0.0317	-15.06	1.9	5	5	enet	0.051	5.5e-85	-1.30655	0.191	0.685826	NA	NA	NA	NA	NA	0	0	0	Plasma_Protein_weights_EA
Plasma_Protein	KDELC2	11	108342839	108369111	0.28739	rs10890853	1.368	rs1800056	0.109415	-22.67	0.3793	9	9	enet	0.15	8.2e-261	-1.3083	0.191	0.685826	NA	NA	NA	NA	NA	0	0	0	Plasma_Protein_weights_EA
Plasma_Protein	NOG	17	54671060	54672972	0.02426	rs7217540	-2.007	rs227715	0.00784	-8.78	1.0964	11	11	enet	0.016	4.9e-27	-1.3062	0.19149	0.685826	NA	NA	NA	NA	NA	0	0	0	Plasma_Protein_weights_EA
Plasma_Protein	TNFRSF17	16	12059067	12061925	0.02402	rs3850997	1.091	rs3850997	0.01394	-9.32	1.0909	3	3	enet	0.015	9e-26	-1.30125	0.19317	0.685891	NA	NA	NA	NA	NA	0	0	0	Plasma_Protein_weights_EA
Plasma_Protein	IL18R1	2	102927989	103015237	0.16442	rs1921622	-1.746	rs1035127	0.27917	44.97	-0.6486	21	21	enet	0.32	0	-1.30067	0.193372	0.685891	NA	NA	NA	NA	NA	0	0	0	Plasma_Protein_weights_EA
Plasma_Protein	CA10	17	49707674	50237377	0.09418	rs2106331	2.853	rs16950591	0.0312	13.64	-0.4688	13	13	enet	0.063	9.5e-104	-1.3003	0.19351	0.685891	NA	NA	NA	NA	NA	0	0	0	Plasma_Protein_weights_EA
Plasma_Protein	APOL1	22	36649117	36663576	0.12171	rs136176	-1.91	rs136148	0.075521	-23.48	-0.5373	10	10	enet	0.1	6.4e-169	1.3	0.19359	0.685891	NA	NA	NA	NA	NA	0	0	0	Plasma_Protein_weights_EA
Plasma_Protein	A4GALT	22	43088127	43117304	0.07726	rs2143921	-4.468	rs2143921	0.068165	19.68	-4.4677	9	9	enet	0.072	3.1e-119	-1.2956	0.19512	0.688716	NA	NA	NA	NA	NA	0	0	0	Plasma_Protein_weights_EA
Plasma_Protein	GLTPD2	17	4692259	4693884	0.09076	rs8080014	1.806	rs8078118	0.0363	15.33	-1.5522	12	12	enet	0.061	5.8e-101	-1.2938	0.19574	0.688716	NA	NA	NA	NA	NA	0	0	0	Plasma_Protein_weights_EA
Plasma_Protein	KIR2DL4	19	55314990	55325972	0.27266	rs3816051	1.29	rs3816051	0.228272	-14.43	1.2903	1	1	enet	0.29	0	-1.29032	0.19694	0.688716	NA	NA	NA	NA	NA	0	0	0	Plasma_Protein_weights_EA
Plasma_Protein	IL15RA	10	5985602	6020150	0.38044	rs2296139	1.239	rs8177655	0.18749	36.72	-0.7879	17	17	enet	0.35	0	-1.29026	0.19696	0.688716	NA	NA	NA	NA	NA	0	0	0	Plasma_Protein_weights_EA
Plasma_Protein	MMP13	11	102813724	102826461	0.00759	rs655316	1.29	rs655316	0.00661	7.47	1.2899	6	1	top1	0.0066	2.8e-12	1.2899	0.197	0.688716	NA	NA	NA	NA	NA	0	0	0	Plasma_Protein_weights_EA
Plasma_Protein	TPSAB1	16	1290380	1292555	0.30187	rs909921	1.892	rs4984639	0.04873	-19.9	1.3768	14	14	enet	0.21	0	-1.2878	0.19782	0.689753	NA	NA	NA	NA	NA	0	0	0	Plasma_Protein_weights_EA
Plasma_Protein	FKBP7	2	179328391	179343327	0.18172	rs6704545	1.875	rs7575643	0.16469	34.51	1.6706	11	11	enet	0.19	0	1.27953	0.200711	0.695985	NA	NA	NA	NA	NA	0	0	0	Plasma_Protein_weights_EA
Plasma_Protein	IFNLR1	1	24480658	24514449	0.06664	rs17184651	1.72	rs12046369	0.0167	-11.17	-1.2742	10	10	enet	0.028	5.4e-47	1.27876	0.201	0.695985	NA	NA	NA	NA	NA	0	0	0	Plasma_Protein_weights_EA
Plasma_Protein	MAPK9	5	179660143	179719099	0.04492	rs11748698	1.651	rs7725	0.0372	16.29	1.593	9	9	enet	0.046	3.7e-76	1.2744	0.20253	0.695985	NA	NA	NA	NA	NA	0	0	0	Plasma_Protein_weights_EA
Plasma_Protein	LECT2	5	135257968	135290672	0.50447	rs41345346	-1.329	rs2526145	0.231	40.91	0.8	13	13	enet	0.43	0	1.2729	0.20304	0.695985	NA	NA	NA	NA	NA	0	0	0	Plasma_Protein_weights_EA
Plasma_Protein	MMP9	20	44637547	44645200	0.04624	rs6065904	-1.933	rs8114050	0.035061	16.27	-0.4444	6	6	enet	0.042	1.4e-69	-1.2719	0.20341	0.695985	NA	NA	NA	NA	NA	0	0	0	Plasma_Protein_weights_EA
Plasma_Protein	PMM2	16	8882680	8956391	0.04325	rs12923305	-1.675	rs3826198	0.023	10.26	1.3205	4	4	enet	0.035	1.2e-57	1.2718	0.20345	0.695985	NA	NA	NA	NA	NA	0	0	0	Plasma_Protein_weights_EA
Plasma_Protein	ACVRL1	12	52300692	52317145	0.06622	rs11170033	3.293	rs2277382	0.039205	16.986	-0.3274	9	9	enet	0.05	2.9e-83	-1.2714	0.204	0.695985	NA	NA	NA	NA	NA	0	0	0	Plasma_Protein_weights_EA
Plasma_Protein	AIF1	6	31582994	31584798	0.0449	rs3749953	-1.957	rs3749953	0.00865	-6.8	-1.957	4	4	enet	0.027	8e-46	1.27	0.20413	0.695985	NA	NA	NA	NA	NA	0	0	0	Plasma_Protein_weights_EA
Plasma_Protein	ADGRE2	19	14843204	14889372	0.38598	rs11085942	-2.833	rs9305048	0.085624	15.84	1.3182	17	17	enet	0.16	1.5e-281	1.26619	0.20545	0.695985	NA	NA	NA	NA	NA	0	0	0	Plasma_Protein_weights_EA
Plasma_Protein	VEGFA	6	43737921	43754224	0.01823	rs13201350	1.755	rs6921438	0.01388	-10.52	-1.2639	4	1	top1	0.014	6.2e-24	1.2639	0.20627	0.695985	NA	NA	NA	NA	NA	0	0	0	Plasma_Protein_weights_EA
Plasma_Protein	INHBA	7	41706766	41745432	0.00859	rs995124	1.264	rs995124	0.004008	-5.77	1.2639	4	1	top1	0.004	4.4e-08	-1.2639	0.20627	0.695985	NA	NA	NA	NA	NA	0	0	0	Plasma_Protein_weights_EA
Plasma_Protein	APMAP	20	24943561	24973387	0.02571	rs6083648	1.257	rs6083648	0.009598	-4.73	1.2571	3	3	enet	0.014	2.2e-24	-1.263	0.2066	0.695985	NA	NA	NA	NA	NA	0	0	0	Plasma_Protein_weights_EA
Plasma_Protein	SLIT2	4	20253528	20622184	0.03448	rs9993087	1.7917	rs587668	0.009457	8.57	-1.7206	11	11	enet	0.025	2.4e-41	-1.26082	0.207	0.695985	NA	NA	NA	NA	NA	0	0	0	Plasma_Protein_weights_EA
Plasma_Protein	LGR5	12	71833578	71980090	0.07048	rs4760791	2.294	rs17109804	0.00331	7.133	-0.0455	9	9	enet	0.024	5.4e-41	1.2607	0.207	0.695985	NA	NA	NA	NA	NA	0	0	0	Plasma_Protein_weights_EA
Plasma_Protein	ITIH3	3	52828784	52843025	0.37047	rs1108842	1.79	rs2535629	0.211	39.05	-1.0308	10	10	enet	0.29	0	-1.2588	0.208	0.697372	NA	NA	NA	NA	NA	0	0	0	Plasma_Protein_weights_EA
Plasma_Protein	CA1	8	86239837	86291243	0.08683	rs1496532	1.46	rs7833798	0.045104	-14.56	-0.5781	8	8	enet	0.064	1.3e-106	1.2574	0.2086	0.697372	NA	NA	NA	NA	NA	0	0	0	Plasma_Protein_weights_EA
Plasma_Protein	C11orf68	11	65684281	65686533	0.07142	rs3741368	-3.418	rs12576996	0.031177	6.28	-3	3	3	enet	0.034	2.6e-56	1.2553	0.209	0.697372	NA	NA	NA	NA	NA	0	0	0	Plasma_Protein_weights_EA
Plasma_Protein	COL9A1	6	70925743	71012787	0.02442	rs17751154	-1.583	rs13199337	0.00261	6.54	-0.6024	10	10	enet	0.014	2.4e-24	-1.2529	0.210251	0.698343	NA	NA	NA	NA	NA	0	0	0	Plasma_Protein_weights_EA
Plasma_Protein	RBP1	3	139236276	139258671	0.01923	rs4894408	2.238	rs2071387	0.0109	9.37	0.8795	9	9	enet	0.014	1.6e-23	1.2503	0.211	0.698343	NA	NA	NA	NA	NA	0	0	0	Plasma_Protein_weights_EA
Plasma_Protein	IGLON5	19	51814898	51834145	0.05843	rs1697553	-1.339	rs7254116	0.012259	-8.07	-0.7222	13	13	enet	0.038	1.5e-62	1.24999	0.2113	0.698343	NA	NA	NA	NA	NA	0	0	0	Plasma_Protein_weights_EA
Plasma_Protein	GPX7	1	53068043	53074723	0.13396	rs835342	-1.9206	rs1416094	0.143	32.2	-0.7619	6	6	enet	0.17	3.1e-289	-1.24831	0.212	0.698343	NA	NA	NA	NA	NA	0	0	0	Plasma_Protein_weights_EA
Plasma_Protein	C3	19	6677715	6730573	0.00759	rs3745567	1.181	rs11569511	0.003991	-6.13	1.1714	5	5	enet	0.0042	2.6e-08	-1.24703	0.21239	0.698343	NA	NA	NA	NA	NA	0	0	0	Plasma_Protein_weights_EA
Plasma_Protein	PPIE	1	40157854	40229586	0.1455	rs12030495	1.8769	rs1046988	0.161	-34.36	1.2754	8	8	enet	0.19	0	-1.24432	0.213	0.698343	NA	NA	NA	NA	NA	0	0	0	Plasma_Protein_weights_EA
Plasma_Protein	AHSG	3	186330849	186339107	0.17319	rs6767800	2.446	rs6788635	0.11	-29.63	-0.3571	13	13	enet	0.19	0	1.2466	0.213	0.698343	NA	NA	NA	NA	NA	0	0	0	Plasma_Protein_weights_EA
Plasma_Protein	TAGLN2	1	159887897	159895297	0.04108	rs2808660	-1.625	rs2789422	0.0277	-14.29	-1.1143	10	10	enet	0.029	1e-48	1.24257	0.214	0.699631	NA	NA	NA	NA	NA	0	0	0	Plasma_Protein_weights_EA
Plasma_Protein	CCL14	17	34310324	34314040	0.24117	rs3826404	2.061	rs9892586	0.22	-35.27	1.6507	10	10	enet	0.27	0	-1.2407	0.21472	0.699631	NA	NA	NA	NA	NA	0	0	0	Plasma_Protein_weights_EA
Plasma_Protein	CRELD1	3	9975477	9987097	0.22371	rs9878047	-1.392	rs3774207	0.342	-49.41	-1.3243	9	9	enet	0.4	0	1.2395	0.215	0.699631	NA	NA	NA	NA	NA	0	0	0	Plasma_Protein_weights_EA
Plasma_Protein	FCN1	9	137795078	137809758	0.18904	rs3124953	-2.624	rs7024491	0.11636	28.88	1.5507	10	10	enet	0.19	0	1.2385	0.215516	0.699631	NA	NA	NA	NA	NA	0	0	0	Plasma_Protein_weights_EA
Plasma_Protein	STARD5	15	81601394	81616524	0.10016	rs4616256	1.818	rs4778897	0.03409	12.88	0.0582	14	14	enet	0.083	1.8e-137	-1.2316	0.218	0.705274	NA	NA	NA	NA	NA	0	0	0	Plasma_Protein_weights_EA
Plasma_Protein	CPN2	3	194060497	194072057	0.31589	rs11720019	1.657	rs11711157	0.229	-40.65	1.3077	12	12	enet	0.29	0	-1.2299	0.219	0.705274	NA	NA	NA	NA	NA	0	0	0	Plasma_Protein_weights_EA
Plasma_Protein	TBCB	19	36605191	36616849	0.096	rs12984982	-1.227	rs12984982	0.053681	3.76	-1.2267	1	1	enet	0.065	6e-107	-1.22667	0.21995	0.705274	NA	NA	NA	NA	NA	0	0	0	Plasma_Protein_weights_EA
Plasma_Protein	LTA4H	12	96394531	96437298	0.01992	rs12819215	1.588	rs2247570	0.010028	8.594	0.6716	9	9	enet	0.013	2.5e-22	1.2276	0.22	0.705274	NA	NA	NA	NA	NA	0	0	0	Plasma_Protein_weights_EA
Plasma_Protein	LGALS4	19	39292311	39303585	0.0655	rs889327	-1.902	rs9304578	0.037901	-16.58	-1.2698	7	7	enet	0.064	1.6e-105	1.22522	0.22049	0.705274	NA	NA	NA	NA	NA	0	0	0	Plasma_Protein_weights_EA
Plasma_Protein	TGFBR3	1	92145900	92371892	0.04179	rs13447526	-4.5161	rs11466605	0.011	7.25	-1.1963	16	16	enet	0.029	6.7e-49	-1.22468	0.221	0.705274	NA	NA	NA	NA	NA	0	0	0	Plasma_Protein_weights_EA
Plasma_Protein	PMEL	12	56347889	56367101	0.02901	rs3213122	1.224	rs3213122	0.027629	14.405	1.2241	2	1	top1	0.028	4.6e-46	1.2241	0.221	0.705274	NA	NA	NA	NA	NA	0	0	0	Plasma_Protein_weights_EA
Plasma_Protein	B4GALT7	5	177027133	177037331	0.02674	rs335438	1.551	rs335438	0.0165	4.05	1.5507	3	3	enet	0.026	8.9e-43	1.212	0.22553	0.711108	NA	NA	NA	NA	NA	0	0	0	Plasma_Protein_weights_EA
Plasma_Protein	SPINK6	5	147582357	147594700	0.08603	rs17599675	-2.744	rs17107992	0.14	-31.75	0.1217	10	10	enet	0.18	0	-1.2115	0.2257	0.711108	NA	NA	NA	NA	NA	0	0	0	Plasma_Protein_weights_EA
Plasma_Protein	GLRX2	1	193059996	193075244	0.11091	rs10801173	1.2113	rs10801173	0.0361	-5.31	1.2113	1	1	enet	0.04	1.5e-66	-1.21127	0.226	0.711108	NA	NA	NA	NA	NA	0	0	0	Plasma_Protein_weights_EA
Plasma_Protein	GALNT13	2	154728435	155310491	0.01176	rs16836531	1.857	rs10183389	0.00421	4.05	1.2083	2	1	top1	0.0042	2e-08	1.20833	0.226919	0.711108	NA	NA	NA	NA	NA	0	0	0	Plasma_Protein_weights_EA
Plasma_Protein	ACYP2	2	54197975	54532437	0.07498	rs6545379	-1.621	rs13414393	0.07379	20.68	0.0484	6	6	enet	0.11	8.7e-179	1.20671	0.227542	0.711108	NA	NA	NA	NA	NA	0	0	0	Plasma_Protein_weights_EA
Plasma_Protein	SERPINB1	6	2832566	2842193	0.06114	rs1262184	1.217	rs316346	0.04318	-17.89	1.1538	4	4	enet	0.051	6.6e-85	-1.2035	0.228793	0.711108	NA	NA	NA	NA	NA	0	0	0	Plasma_Protein_weights_EA
Plasma_Protein	CTSS	1	150702555	150738433	0.2077	rs2305814	-2.8413	rs2275235	0.168	25.75	-1.0462	13	13	enet	0.21	0	-1.20288	0.229	0.711108	NA	NA	NA	NA	NA	0	0	0	Plasma_Protein_weights_EA
Plasma_Protein	PCDH10	4	134070449	134129761	0.05546	rs1542986	3.2031	rs4864200	0.02446	13.89	0.8551	11	11	enet	0.06	4.4e-100	1.20402	0.229	0.711108	NA	NA	NA	NA	NA	0	0	0	Plasma_Protein_weights_EA
Plasma_Protein	MAX	14	65472892	65569413	0.04357	rs4902360	-1.391	rs762810	0.069752	-22.63	-1	5	5	enet	0.071	1.8e-118	1.20279	0.229	0.711108	NA	NA	NA	NA	NA	0	0	0	Plasma_Protein_weights_EA
Plasma_Protein	CLEC11A	19	51226621	51228975	0.10631	rs2455066	1.418	rs8112276	0.083258	4.05	-1.1613	5	5	enet	0.086	5e-143	-1.20269	0.2291	0.711108	NA	NA	NA	NA	NA	0	0	0	Plasma_Protein_weights_EA
Plasma_Protein	PLTP	20	44527260	44540794	0.18125	rs3761156	-2.6	rs6065906	0.161079	-34.27	-2.075	14	14	enet	0.2	0	1.1989	0.23056	0.711108	NA	NA	NA	NA	NA	0	0	0	Plasma_Protein_weights_EA
Plasma_Protein	SIRPA	20	1874813	1921238	0.29157	rs6045615	-2.448	rs6075340	0.524266	-61.46	1.3562	8	8	enet	0.53	0	-1.1985	0.23071	0.711108	NA	NA	NA	NA	NA	0	0	0	Plasma_Protein_weights_EA
Plasma_Protein	CLEC12A	12	10103915	10148293	0.3778	rs1060648	1.312	rs1060648	0.529498	61.825	1.3125	12	12	enet	0.55	0	1.1965	0.231	0.711108	NA	NA	NA	NA	NA	0	0	0	Plasma_Protein_weights_EA
Plasma_Protein	TAPBP	6	33267471	33282164	0.3307	rs2071554	1.6	rs2282851	0.09983	-20.5	-0.676	9	9	enet	0.17	4.7e-303	1.197	0.23134	0.711108	NA	NA	NA	NA	NA	0	0	0	Plasma_Protein_weights_EA
Plasma_Protein	MSR1	8	15965387	16424999	0.1926	rs10046696	1.712	rs414836	0.046749	-16.09	0.1849	9	9	enet	0.095	1.3e-158	1.1959	0.2317	0.711108	NA	NA	NA	NA	NA	0	0	0	Plasma_Protein_weights_EA
Plasma_Protein	TESC	12	117476728	117537284	0.05071	rs2173654	-2.061	rs2173654	0.055747	-20.214	-2.0606	3	3	enet	0.063	6.7e-105	1.1947	0.232	0.711108	NA	NA	NA	NA	NA	0	0	0	Plasma_Protein_weights_EA
Plasma_Protein	FCN2	9	137772656	137779369	0.25372	rs3124953	-2.624	rs7851696	0.19802	-37.89	-0.4128	13	13	enet	0.29	0	-1.194	0.232464	0.711108	NA	NA	NA	NA	NA	0	0	0	Plasma_Protein_weights_EA
Plasma_Protein	CNP	17	40118781	40129758	0.03523	rs4796649	-5.009	rs4796744	0.031	-15.06	0.0704	14	14	enet	0.037	2.8e-61	-1.1938	0.23254	0.711108	NA	NA	NA	NA	NA	0	0	0	Plasma_Protein_weights_EA
Plasma_Protein	CLEC11A	19	51226621	51228975	0.11178	rs2455066	1.418	rs8105151	0.088325	-3.76	0.1346	4	4	enet	0.09	8e-151	-1.19212	0.23321	0.711506	NA	NA	NA	NA	NA	0	0	0	Plasma_Protein_weights_EA
Plasma_Protein	LARGE	22	33558212	34318829	0.00527	rs240082	1.188	rs240082	0.000198	-3.7	1.188	2	1	top1	0.0002	0.12	-1.188	0.23485	0.713413	NA	NA	NA	NA	NA	0	0	0	Plasma_Protein_weights_EA
Plasma_Protein	PTK7	6	43044045	43129457	0.0594	rs10948067	2.803	rs3828755	0.02079	9.95	-0.2698	18	18	enet	0.033	2.7e-54	1.1861	0.235564	0.713413	NA	NA	NA	NA	NA	0	0	0	Plasma_Protein_weights_EA
Plasma_Protein	EPHA2	1	16450832	16482564	0.14755	rs11260743	2.3525	rs11588341	0.0644	20.92	-0.5938	13	13	enet	0.094	1.8e-157	-1.18567	0.236	0.713413	NA	NA	NA	NA	NA	0	0	0	Plasma_Protein_weights_EA
Plasma_Protein	GMPR2	14	24701628	24708448	0.17871	rs17102265	2.057	rs34354104	0.079308	-23.95	0.6774	14	14	enet	0.09	1e-149	-1.1852	0.236	0.713413	NA	NA	NA	NA	NA	0	0	0	Plasma_Protein_weights_EA
Plasma_Protein	IL5RA	3	3108008	3168297	0.33274	rs2290610	1.303	rs2290610	0.06	20.31	1.303	15	15	enet	0.2	0	1.1827	0.237	0.714073	NA	NA	NA	NA	NA	0	0	0	Plasma_Protein_weights_EA
Plasma_Protein	DLL1	6	170591294	170615653	0.05426	rs3012434	1.62	rs2180052	0.01431	8.69	-1.0918	6	6	enet	0.033	2.2e-54	-1.1818	0.237302	0.714073	NA	NA	NA	NA	NA	0	0	0	Plasma_Protein_weights_EA
Plasma_Protein	DKK1	10	54074041	54077802	0.1963	rs1903979	2.794	rs11003040	0.05542	20.85	0.91	18	18	enet	0.14	8.8e-243	-1.1768	0.239276	0.716421	NA	NA	NA	NA	NA	0	0	0	Plasma_Protein_weights_EA
Plasma_Protein	NEGR1	1	71861626	72748222	0.04195	rs7520086	-0.8478	rs7520086	0.00522	-6.85	-0.8478	2	2	enet	0.015	3.9e-26	1.17514	0.24	0.716421	NA	NA	NA	NA	NA	0	0	0	Plasma_Protein_weights_EA
Plasma_Protein	RAB6B	3	133543079	133614726	0.11873	rs9813363	1.326	rs9813363	0.125	-30.29	1.3256	6	6	enet	0.14	1.5e-231	-1.1748	0.24	0.716421	NA	NA	NA	NA	NA	0	0	0	Plasma_Protein_weights_EA
Plasma_Protein	TNFRSF21	6	47199268	47277641	0.10755	rs4714963	-2.868	rs6458555	0.03594	16.25	0.8472	19	19	enet	0.071	1.9e-118	1.174	0.240382	0.716421	NA	NA	NA	NA	NA	0	0	0	Plasma_Protein_weights_EA
Plasma_Protein	CSF2RB	22	37309670	37336481	0.31357	rs2239749	-1.19	rs2239749	0.245464	-42.1	-1.1905	4	4	enet	0.24	0	1.173	0.2408	0.716421	NA	NA	NA	NA	NA	0	0	0	Plasma_Protein_weights_EA
Plasma_Protein	SOD3	4	24791534	24802464	0.18885	rs17651337	3.0709	rs1014262	0.047282	-11.53	-0.487	38	38	enet	0.12	3.4e-199	1.16899	0.242	0.718369	NA	NA	NA	NA	NA	0	0	0	Plasma_Protein_weights_EA
Plasma_Protein	ITIH1	3	52811611	52826084	0.2007	rs2286798	-1.203	rs1042779	0.224	-40.33	-1.1406	5	5	enet	0.23	0	1.1672	0.243	0.7193	NA	NA	NA	NA	NA	0	0	0	Plasma_Protein_weights_EA
Plasma_Protein	DPEP1	16	89679716	89704864	0.16532	rs1079558	-3.373	rs164749	0.13083	28.23	-1.1111	8	8	enet	0.18	0	-1.16585	0.24368	0.7193	NA	NA	NA	NA	NA	0	0	0	Plasma_Protein_weights_EA
Plasma_Protein	RMDN1	8	87480486	87526586	0.21384	rs10107571	1.457	rs6415565	0.449132	56.91	-0.7937	10	10	enet	0.5	0	-1.1634	0.2447	0.7193	NA	NA	NA	NA	NA	0	0	0	Plasma_Protein_weights_EA
Plasma_Protein	NETO1	18	70409549	70535381	0.00596	rs12961224	0.971	rs878202	0.000353	-4.36	-0.7059	2	2	enet	0.0014	0.0008	1.1617	0.245	0.7193	NA	NA	NA	NA	NA	0	0	0	Plasma_Protein_weights_EA
Plasma_Protein	ICAM1	19	10381769	10397291	0.39829	rs281437	2.284	rs5498	0.515609	-60.99	-1.0152	11	11	enet	0.53	0	1.16171	0.24535	0.7193	NA	NA	NA	NA	NA	0	0	0	Plasma_Protein_weights_EA
Plasma_Protein	LBP	20	36974885	37005655	0.40262	rs2232618	-1.064	rs2232613	0.216406	-39.54	1.0161	11	11	enet	0.28	0	-1.1611	0.24559	0.7193	NA	NA	NA	NA	NA	0	0	0	Plasma_Protein_weights_EA
Plasma_Protein	IFNAR1	21	34696734	34732170	0.23867	rs2834247	-2.203	rs2254315	0.2283	-37.64	-1.2989	17	17	enet	0.26	0	1.15847	0.24667	0.7193	NA	NA	NA	NA	NA	0	0	0	Plasma_Protein_weights_EA
Plasma_Protein	CPQ	8	97657470	98161882	0.24923	rs10097232	2.689	rs1864385	0.073058	-13.36	0.8806	10	10	enet	0.19	0	-1.1574	0.2471	0.7193	NA	NA	NA	NA	NA	0	0	0	Plasma_Protein_weights_EA
Plasma_Protein	QSOX2	9	139098179	139137658	0.16031	rs10122824	-2.879	rs10122824	0.10195	22.13	-2.8788	4	4	enet	0.14	1.4e-239	-1.157	0.247265	0.7193	NA	NA	NA	NA	NA	0	0	0	Plasma_Protein_weights_EA
Plasma_Protein	PIP	7	142829170	142836832	0.23817	rs4236482	2.653	rs4726600	0.03131	16.09	-0.5541	36	36	enet	0.089	3.1e-148	-1.1558	0.247771	0.7193	NA	NA	NA	NA	NA	0	0	0	Plasma_Protein_weights_EA
Plasma_Protein	GLRX	5	95087023	95158430	0.00945	rs6556884	1.611	rs6556884	0.00312	-6.33	1.6111	4	4	enet	0.0057	9.2e-11	-1.1506	0.24992	0.719408	NA	NA	NA	NA	NA	0	0	0	Plasma_Protein_weights_EA
Plasma_Protein	IGFLR1	19	36229702	36233354	0.21721	rs2619200	-2.485	rs12459634	0.25179	-42.63	-1.2391	13	13	enet	0.31	0	1.14776	0.25107	0.719408	NA	NA	NA	NA	NA	0	0	0	Plasma_Protein_weights_EA
Plasma_Protein	THBS4	5	79287134	79379110	0.12817	rs182042	-2.716	rs13167730	0.0716	22.77	-0.3361	13	13	enet	0.12	3.1e-206	-1.1473	0.25126	0.719408	NA	NA	NA	NA	NA	0	0	0	Plasma_Protein_weights_EA
Plasma_Protein	GZMK	5	54320084	54330398	0.03102	rs2910817	-1.662	rs2407827	0.0122	-10.03	1.1061	5	5	enet	0.017	1.2e-29	-1.1472	0.25131	0.719408	NA	NA	NA	NA	NA	0	0	0	Plasma_Protein_weights_EA
Plasma_Protein	PLCG1	20	39765600	39825441	0.01564	rs6072249	1.758	rs753381	0.01116	-9.23	-1.1452	5	1	top1	0.011	1.4e-19	1.1452	0.25214	0.719408	NA	NA	NA	NA	NA	0	0	0	Plasma_Protein_weights_EA
Plasma_Protein	UCMA	10	13263766	13276374	0.16173	rs10752275	1.939	rs2093847	0.04797	-18.09	-0.0333	20	20	enet	0.1	8.6e-173	1.14479	0.252297	0.719408	NA	NA	NA	NA	NA	0	0	0	Plasma_Protein_weights_EA
Plasma_Protein	MRC2	17	60705031	60770958	0.27258	rs4968617	-1.575	rs11657101	0.0527	17.23	0.9467	16	16	enet	0.12	1e-207	-1.1435	0.25282	0.719408	NA	NA	NA	NA	NA	0	0	0	Plasma_Protein_weights_EA
Plasma_Protein	CXCL10	4	76942271	76944650	0.0075	rs6532083	-1.1746	rs10336	0.000494	-4.13	-1.1429	2	2	enet	0.0047	3.1e-09	1.14347	0.253	0.719408	NA	NA	NA	NA	NA	0	0	0	Plasma_Protein_weights_EA
Plasma_Protein	PRSS2	7	142468247	NA	0.27186	rs10487531	-1.589	rs3752404	0.074061	-20.03	1.2273	5	5	enet	0.16	1.8e-271	-1.1415	0.253654	0.719408	NA	NA	NA	NA	NA	0	0	0	Plasma_Protein_weights_EA
Plasma_Protein	IL1R2	2	102608422	102645006	0.14928	rs1997502	-2.179	rs7561460	0.12675	-30.35	0.9365	10	10	enet	0.14	8.6e-235	-1.14038	0.254129	0.719408	NA	NA	NA	NA	NA	0	0	0	Plasma_Protein_weights_EA
Plasma_Protein	TIRAP	11	126152960	126168740	0.20199	rs7104745	-1.925	rs8177399	0.08606	-24.95	-1.3408	19	19	enet	0.14	2e-230	1.1385	0.255	0.719408	NA	NA	NA	NA	NA	0	0	0	Plasma_Protein_weights_EA
Plasma_Protein	C1QTNF9	13	24881304	24896673	0.06016	rs4770532	-1.828	rs1961993	0.04961	-18.51	-1.2169	13	13	enet	0.063	1.7e-104	1.1383	0.255014	0.719408	NA	NA	NA	NA	NA	0	0	0	Plasma_Protein_weights_EA
Plasma_Protein	C3	19	6677715	6730573	0.0069	rs11569429	1.137	rs11569429	0.005016	-6.62	1.1373	1	1	enet	0.0054	2.4e-10	-1.13725	0.25543	0.719408	NA	NA	NA	NA	NA	0	0	0	Plasma_Protein_weights_EA
Plasma_Protein	AGT	1	230826522	230881322	0.06843	rs2004776	-3.2877	rs2071404	0.0327	17	-0.76	19	19	enet	0.058	2.5e-95	-1.13454	0.257	0.719408	NA	NA	NA	NA	NA	0	0	0	Plasma_Protein_weights_EA
Plasma_Protein	TIMP3	22	33197691	33259028	0.14622	rs17774399	-2.038	rs4821100	0.176709	35.8	1.3857	17	17	enet	0.21	0	1.1326	0.2574	0.719408	NA	NA	NA	NA	NA	0	0	0	Plasma_Protein_weights_EA
Plasma_Protein	GAS1	9	89559277	89562421	0.05558	rs6559931	-2.381	rs1331433	0.00856	-8.21	-0.8514	11	11	enet	0.041	3.2e-67	1.132	0.257634	0.719408	NA	NA	NA	NA	NA	0	0	0	Plasma_Protein_weights_EA
Plasma_Protein	ENTPD5	14	74424713	74486102	0.13505	rs4140924	1.548	rs887594	0.166056	-14.26	-1.4688	14	14	enet	0.2	0	1.1322	0.258	0.719408	NA	NA	NA	NA	NA	0	0	0	Plasma_Protein_weights_EA
Plasma_Protein	RIPK2	8	90770034	90803292	0.00492	rs13262484	1.13	rs13262484	0.004766	6.15	1.1304	2	1	top1	0.0048	2.6e-09	1.1304	0.2583	0.719408	NA	NA	NA	NA	NA	0	0	0	Plasma_Protein_weights_EA
Plasma_Protein	ITIH2	10	7745279	7791483	0.15906	rs3847418	-1.109	rs2026611	0.22551	40.37	-1.0472	7	7	enet	0.23	0	-1.12914	0.258838	0.719408	NA	NA	NA	NA	NA	0	0	0	Plasma_Protein_weights_EA
Plasma_Protein	MATN3	2	20191813	20212429	0.44353	rs11694716	1.197	rs11694716	0.25901	43.25	1.197	16	16	enet	0.4	0	1.12783	0.259394	0.719408	NA	NA	NA	NA	NA	0	0	0	Plasma_Protein_weights_EA
Plasma_Protein	LRP11	6	150139893	150185495	0.24207	rs11755221	-2.549	rs11155685	0.38271	52.61	0.8308	16	16	enet	0.42	0	1.1256	0.260333	0.719408	NA	NA	NA	NA	NA	0	0	0	Plasma_Protein_weights_EA
Plasma_Protein	PPM1A	14	60712470	60765805	0.01405	rs8016830	-1.369	rs8016830	0.002548	-5.96	-1.3692	2	2	enet	0.0067	2.1e-12	1.12297	0.261	0.719408	NA	NA	NA	NA	NA	0	0	0	Plasma_Protein_weights_EA
Plasma_Protein	PNLIPRP2	10	118380465	118404654	0.28711	rs2301179	1.406	rs4751995	0.36881	-51.59	1.2344	10	10	enet	0.37	0	-1.124	0.261011	0.719408	NA	NA	NA	NA	NA	0	0	0	Plasma_Protein_weights_EA
Plasma_Protein	FER	5	108083542	108532542	0.03782	rs7710960	-1.403	rs7700630	0.0197	10.59	-0.7742	4	4	enet	0.03	1.2e-50	-1.1219	0.26192	0.719408	NA	NA	NA	NA	NA	0	0	0	Plasma_Protein_weights_EA
Plasma_Protein	CAT	11	34460481	34493607	0.09623	rs12788347	-1.575	rs2420388	0.042283	-17.58	1.0405	15	15	enet	0.084	4.8e-139	-1.1217	0.262	0.719408	NA	NA	NA	NA	NA	0	0	0	Plasma_Protein_weights_EA
Plasma_Protein	DLL4	15	41221538	41231271	0.00881	rs11557249	1.094	rs11557249	0.00515	-3.95	1.0938	2	2	enet	0.0054	2.4e-10	-1.1207	0.262	0.719408	NA	NA	NA	NA	NA	0	0	0	Plasma_Protein_weights_EA
Plasma_Protein	NMRAL1	16	4511692	4545764	0.07722	rs11557236	1.1	rs11557236	0.04037	-17.13	1.1	5	5	enet	0.043	1.6e-70	-1.11821	0.26348	0.721489	NA	NA	NA	NA	NA	0	0	0	Plasma_Protein_weights_EA
Plasma_Protein	KLK11	19	51525472	51531295	0.26011	rs12609769	-2.297	rs7259651	0.164939	-21.72	0.7941	11	11	enet	0.18	6.9e-308	-1.11643	0.26424	0.721489	NA	NA	NA	NA	NA	0	0	0	Plasma_Protein_weights_EA
Plasma_Protein	HP	16	72088404	72094954	0.29605	rs9302635	-1.679	rs2000999	0.08588	-25.89	-0.5455	8	8	enet	0.25	0	-1.11606	0.2644	0.721489	NA	NA	NA	NA	NA	0	0	0	Plasma_Protein_weights_EA
Plasma_Protein	CTRB2	16	75238001	75241059	0.38782	rs4737	1.588	rs8057145	0.28264	45.29	1.0976	6	6	enet	0.42	0	1.1145	0.26506	0.721796	NA	NA	NA	NA	NA	0	0	0	Plasma_Protein_weights_EA
Plasma_Protein	FOLR2	11	71927645	71932994	0.02521	rs638138	1.109	rs638138	0.00685	4.44	1.1091	3	3	enet	0.0086	2e-15	1.1087	0.268	0.723871	NA	NA	NA	NA	NA	0	0	0	Plasma_Protein_weights_EA
Plasma_Protein	INPP5B	1	38326369	38412729	0.12002	rs17732614	1.4545	rs3901086	0.2	-38.17	1.4242	14	14	enet	0.25	0	-1.10535	0.269	0.723871	NA	NA	NA	NA	NA	0	0	0	Plasma_Protein_weights_EA
Plasma_Protein	PDGFRB	5	149493402	149535435	0.51855	rs919751	-2.188	rs3816018	0.535	-62.13	1.1212	20	20	enet	0.55	0	-1.1039	0.26965	0.723871	NA	NA	NA	NA	NA	0	0	0	Plasma_Protein_weights_EA
Plasma_Protein	MGAT4B	5	179224597	179233952	0.10799	rs4701187	1.819	rs10516140	0.0968	-12.25	-1.8085	11	11	enet	0.1	1.6e-174	1.1035	0.26979	0.723871	NA	NA	NA	NA	NA	0	0	0	Plasma_Protein_weights_EA
Plasma_Protein	GPC1	2	241375080	241407493	0.11564	rs2228331	2.429	rs4074478	0.12516	27.08	0.5545	8	8	enet	0.13	2.1e-222	-1.10292	0.270061	0.723871	NA	NA	NA	NA	NA	0	0	0	Plasma_Protein_weights_EA
Plasma_Protein	IL17RD	3	57124010	57204334	0.12749	rs17057718	1.376	rs6780995	0.155	34.63	0.8382	10	10	enet	0.2	0	1.1012	0.271	0.723871	NA	NA	NA	NA	NA	0	0	0	Plasma_Protein_weights_EA
Plasma_Protein	TRIL	7	28992974	28997946	0.03246	rs11761237	2.545	rs740250	0.018422	12	1.2111	9	9	enet	0.02	2.6e-34	1.0989	0.27181	0.723871	NA	NA	NA	NA	NA	0	0	0	Plasma_Protein_weights_EA
Plasma_Protein	PGLYRP3	1	153269592	153285428	0.05244	rs2916197	1.2	rs2916197	0.0147	7.46	1.2	9	9	enet	0.024	7e-40	1.09889	0.272	0.723871	NA	NA	NA	NA	NA	0	0	0	Plasma_Protein_weights_EA
Plasma_Protein	NFASC	1	204797779	204991950	0.18841	rs2794867	-3.0779	rs6663324	0.129	30.58	-0.9911	16	16	enet	0.17	2.7e-303	-1.0988	0.272	0.723871	NA	NA	NA	NA	NA	0	0	0	Plasma_Protein_weights_EA
Plasma_Protein	AMIGO2	12	47469490	47473742	0.03169	rs7979008	1.611	rs1101751	0.008281	8.213	-1.0267	13	13	enet	0.017	1.9e-28	-1.0984	0.272	0.723871	NA	NA	NA	NA	NA	0	0	0	Plasma_Protein_weights_EA
Plasma_Protein	IRF3	19	50162826	50169132	0.17296	rs28711468	-2.443	rs10415576	0.096355	-26.39	0.5606	10	10	enet	0.13	6.8e-228	-1.09829	0.27208	0.723871	NA	NA	NA	NA	NA	0	0	0	Plasma_Protein_weights_EA
Plasma_Protein	RNASE1	14	21269387	21271014	0.20067	rs7141747	1.707	rs8012716	0.07675	7.76	-1.5303	8	8	enet	0.14	3e-247	-1.09693	0.273	0.723871	NA	NA	NA	NA	NA	0	0	0	Plasma_Protein_weights_EA
Plasma_Protein	MAP3K3	17	61699775	61773665	0.00302	rs8081612	1.493	rs9890263	0.000625	4.01	-1.0938	3	1	top1	0.00062	0.019	-1.0938	0.27406	0.723871	NA	NA	NA	NA	NA	0	0	0	Plasma_Protein_weights_EA
Plasma_Protein	CREG1	1	167498354	167523042	0.05114	rs865152	-1.5077	rs7513428	0.0285	14.37	-0.9	7	7	enet	0.035	6.3e-58	-1.09251	0.275	0.723871	NA	NA	NA	NA	NA	0	0	0	Plasma_Protein_weights_EA
Plasma_Protein	CHAD	17	48541857	48546267	0.0134	rs9674937	-1.421	rs8070068	0.00765	-4.94	0.7313	5	5	enet	0.008	1.5e-14	-1.0907	0.27543	0.723871	NA	NA	NA	NA	NA	0	0	0	Plasma_Protein_weights_EA
Plasma_Protein	HNRNPAB	5	177631534	177638164	0.01276	rs6897795	-1.02	rs6897795	0.0044	6.7	-1.0196	3	3	enet	0.01	1e-17	-1.0904	0.27555	0.723871	NA	NA	NA	NA	NA	0	0	0	Plasma_Protein_weights_EA
Plasma_Protein	APOC3	11	116700422	116703788	0.01383	rs3741298	-2.143	rs5072	0.003457	6.85	-0.0087	6	6	enet	0.0093	1.6e-16	-1.0868	0.277	0.723871	NA	NA	NA	NA	NA	0	0	0	Plasma_Protein_weights_EA
Plasma_Protein	AP1G2	14	24028774	24037279	0.07426	rs723840	2.119	rs12886523	0.031243	-15.15	0.25	22	22	enet	0.039	1.6e-64	-1.08689	0.277	0.723871	NA	NA	NA	NA	NA	0	0	0	Plasma_Protein_weights_EA
Plasma_Protein	KLK15	19	51328545	51340469	0.02132	rs3745518	-1.806	rs266850	0.01775	8.31	0.1395	8	8	enet	0.018	5.2e-31	1.08683	0.27711	0.723871	NA	NA	NA	NA	NA	0	0	0	Plasma_Protein_weights_EA
Plasma_Protein	OLFM1	9	137967268	138013026	0.02162	rs13297471	-1.771	rs660701	0.00777	5.16	-0.5	8	8	enet	0.015	1.4e-25	-1.0856	0.277668	0.723871	NA	NA	NA	NA	NA	0	0	0	Plasma_Protein_weights_EA
Plasma_Protein	PDGFD	11	103777917	104035107	0.15402	rs10791643	-1.942	rs7115797	0.116291	-28.96	-0.7246	19	19	enet	0.15	8.1e-252	1.084	0.278	0.723871	NA	NA	NA	NA	NA	0	0	0	Plasma_Protein_weights_EA
Plasma_Protein	GFRAL	6	55192267	55267291	0.09626	rs2270989	2.514	rs1546296	0.01379	11.56	-0.9143	15	15	enet	0.069	7e-115	-1.0846	0.278104	0.723871	NA	NA	NA	NA	NA	0	0	0	Plasma_Protein_weights_EA
Plasma_Protein	SH3BGRL2	6	80341046	80413372	0.10395	rs196689	-1.278	rs2245410	0.08898	-25.43	-0.9683	8	8	enet	0.1	4.2e-169	1.0838	0.278454	0.723871	NA	NA	NA	NA	NA	0	0	0	Plasma_Protein_weights_EA
Plasma_Protein	ROBO1	3	78646389	79817148	0.09102	rs17377726	-1.966	rs3773232	0.0355	16.2	-0.8875	10	10	enet	0.054	1.5e-88	-1.0801	0.28	0.726457	NA	NA	NA	NA	NA	0	0	0	Plasma_Protein_weights_EA
Plasma_Protein	ACAN	15	89346667	89418584	0.03556	rs11638818	-2.5	rs6496519	0.00803	8.9	-0.2771	11	11	enet	0.025	5.4e-42	1.0705	0.284	0.735387	NA	NA	NA	NA	NA	0	0	0	Plasma_Protein_weights_EA
Plasma_Protein	CRK	17	1323983	1366456	0.02293	rs17734	2.254	rs7208768	0.0182	11.48	-0.7612	4	4	enet	0.019	6e-33	1.0675	0.28575	0.737436	NA	NA	NA	NA	NA	0	0	0	Plasma_Protein_weights_EA
Plasma_Protein	CHST11	12	104849073	105155792	0.16039	rs703661	-2.072	rs1704879	0.135637	-31.374	1.1884	35	35	enet	0.17	2.2e-302	-1.0674	0.286	0.737436	NA	NA	NA	NA	NA	0	0	0	Plasma_Protein_weights_EA
Plasma_Protein	TMEM190	19	55888194	55889614	0.28244	rs1126757	1.523	rs1126757	0.342338	-38.35	1.5231	4	4	enet	0.35	0	-1.0659	0.28647	0.737436	NA	NA	NA	NA	NA	0	0	0	Plasma_Protein_weights_EA
Plasma_Protein	IL6R	1	154377669	154441926	0.38332	rs951241	2.3696	rs4129267	0.528	61.74	-1.0635	11	11	enet	0.57	0	-1.06048	0.289	0.738555	NA	NA	NA	NA	NA	0	0	0	Plasma_Protein_weights_EA
Plasma_Protein	IL11RA	9	34650699	34661899	0.08134	rs2070074	1.252	rs11575584	0.10712	27.9	0.814	5	5	enet	0.11	6.1e-187	1.0585	0.289823	0.738555	NA	NA	NA	NA	NA	0	0	0	Plasma_Protein_weights_EA
Plasma_Protein	IGF2R	6	160390114	160534539	0.34715	rs12202350	-2.99	rs2282140	0.17549	35.59	-0.1848	23	23	enet	0.29	0	-1.0544	0.291719	0.738555	NA	NA	NA	NA	NA	0	0	0	Plasma_Protein_weights_EA
Plasma_Protein	SAR1A	10	71907045	71930279	0.05317	rs10823487	1.444	rs12570358	0.07762	23.73	1.2097	12	12	enet	0.079	2.2e-131	1.05389	0.291934	0.738555	NA	NA	NA	NA	NA	0	0	0	Plasma_Protein_weights_EA
Plasma_Protein	PF4V1	4	74719013	74720200	0.00674	rs2367288	1.1644	rs872914	0.006023	6.69	1.0548	3	1	top1	0.006	2.5e-11	1.05479	0.292	0.738555	NA	NA	NA	NA	NA	0	0	0	Plasma_Protein_weights_EA
Plasma_Protein	COL18A1	21	46825080	46933634	0.19676	rs9977111	-1.866	rs2236479	0.04222	-12.3	-0.8939	13	13	enet	0.11	2.2e-176	1.05364	0.29205	0.738555	NA	NA	NA	NA	NA	0	0	0	Plasma_Protein_weights_EA
Plasma_Protein	ASL	7	65540787	65559684	0.02175	rs11766473	2.321	rs778688	0.008948	-6.74	-0.8493	2	2	enet	0.027	1.5e-44	1.053	0.292336	0.738555	NA	NA	NA	NA	NA	0	0	0	Plasma_Protein_weights_EA
Plasma_Protein	CTRB1	16	75252886	75260236	0.16513	rs4737	1.588	rs8057145	0.11474	-28.92	1.0976	8	8	enet	0.21	0	-1.05022	0.29361	0.738555	NA	NA	NA	NA	NA	0	0	0	Plasma_Protein_weights_EA
Plasma_Protein	B4GALT2	1	44444615	44456842	0.11764	rs12741645	3.0104	rs2286243	0.0907	-25.69	-0.0345	10	10	enet	0.11	1.3e-185	1.05044	0.294	0.738555	NA	NA	NA	NA	NA	0	0	0	Plasma_Protein_weights_EA
Plasma_Protein	ASGR1	17	7076750	7082883	0.06075	rs3803800	2.857	rs10459916	0.018	-9.43	0.7027	12	12	enet	0.036	2.5e-60	-1.0492	0.29408	0.738555	NA	NA	NA	NA	NA	0	0	0	Plasma_Protein_weights_EA
Plasma_Protein	MSMB	10	51562515	51547642	0.61829	rs10796322	-2.356	rs10994294	0.09063	12.4	-0.2388	26	26	enet	0.31	0	-1.04899	0.294181	0.738555	NA	NA	NA	NA	NA	0	0	0	Plasma_Protein_weights_EA
Plasma_Protein	PEBP1	12	118573929	118583389	0.14872	rs754219	2.356	rs1051470	0.086526	-11.06	0.9846	7	7	enet	0.13	6.4e-213	1.047	0.295	0.738555	NA	NA	NA	NA	NA	0	0	0	Plasma_Protein_weights_EA
Plasma_Protein	PDGFD	11	103777917	104035107	0.11541	rs10488759	2.192	rs10791660	0.047001	-18.49	-0.7875	16	16	enet	0.081	9.8e-135	1.0442	0.296	0.738555	NA	NA	NA	NA	NA	0	0	0	Plasma_Protein_weights_EA
Plasma_Protein	NEO1	15	73344051	73597546	0.07191	rs12909626	-1.594	rs13379875	0.05916	-20.7	0.8769	7	7	enet	0.08	4.2e-133	-1.0445	0.296	0.738555	NA	NA	NA	NA	NA	0	0	0	Plasma_Protein_weights_EA
Plasma_Protein	CPM	12	69235977	69365350	0.04146	rs11177459	3.025	rs11177459	0.013814	-9.672	3.0253	4	4	enet	0.027	2.2e-45	-1.0419	0.297	0.738555	NA	NA	NA	NA	NA	0	0	0	Plasma_Protein_weights_EA
Plasma_Protein	HSPA13	21	15743436	15755805	0.0312	rs2822636	1.07	rs2822638	0.02628	13.81	1.0423	4	1	top1	0.026	7.1e-44	1.04225	0.29729	0.738555	NA	NA	NA	NA	NA	0	0	0	Plasma_Protein_weights_EA
Plasma_Protein	FCRLB	1	161691353	161697933	0.099	rs12035365	2.732	rs4301614	0.0479	18.68	1.2612	17	17	enet	0.091	2.5e-152	1.04092	0.298	0.738555	NA	NA	NA	NA	NA	0	0	0	Plasma_Protein_weights_EA
Plasma_Protein	IL1R1	2	102681004	102796334	0.05475	rs4141134	-1.841	rs2287047	0.02085	-12.71	0.1176	16	16	enet	0.039	4.4e-65	1.03655	0.299944	0.738555	NA	NA	NA	NA	NA	0	0	0	Plasma_Protein_weights_EA
Plasma_Protein	LRIG3	12	59265931	59314285	0.13873	rs7302361	-2.493	rs11172791	0.055191	-21.041	-0.949	19	19	enet	0.18	0	1.0347	0.301	0.738555	NA	NA	NA	NA	NA	0	0	0	Plasma_Protein_weights_EA
Plasma_Protein	CCL16	17	34303529	34308533	0.35241	rs1564708	2.287	rs854651	0.291	14.12	-0.6548	9	9	enet	0.3	0	1.0343	0.301	0.738555	NA	NA	NA	NA	NA	0	0	0	Plasma_Protein_weights_EA
Plasma_Protein	CST3	20	23607343	23619110	0.11393	rs16985615	-1.74	rs2405367	0.117335	-29.54	1.2976	17	17	enet	0.15	8.5e-262	-1.0339	0.30119	0.738555	NA	NA	NA	NA	NA	0	0	0	Plasma_Protein_weights_EA
Plasma_Protein	EVL	14	100437786	100610573	0.02878	rs11160560	-1.216	rs11847579	0.008856	8.93	-0.9462	8	8	enet	0.021	4.8e-36	-1.02906	0.303	0.738555	NA	NA	NA	NA	NA	0	0	0	Plasma_Protein_weights_EA
Plasma_Protein	UNC5B	10	72972327	73062621	0.13879	rs7097900	2.224	rs16928669	0.01162	-10.9	-0.7789	24	24	enet	0.081	2.9e-135	1.02936	0.303312	0.738555	NA	NA	NA	NA	NA	0	0	0	Plasma_Protein_weights_EA
Plasma_Protein	CCT5	5	10250041	10266501	0.00744	rs2962322	-1.459	rs3844305	0.00717	-7.44	-1.0284	3	1	top1	0.0072	3.5e-13	1.0284	0.30378	0.738555	NA	NA	NA	NA	NA	0	0	0	Plasma_Protein_weights_EA
Plasma_Protein	HPGDS	4	95219686	95264027	0.20218	rs4699578	-1.5536	rs10033662	0.153231	-33.27	-1.3438	12	12	enet	0.25	0	1.02836	0.304	0.738555	NA	NA	NA	NA	NA	0	0	0	Plasma_Protein_weights_EA
Plasma_Protein	ARHGAP1	11	46698630	46722169	0.00305	rs17787912	-1.238	rs11038977	0.000336	-4.24	0.2333	3	3	enet	0.0018	0.0002	-1.0287	0.304	0.738555	NA	NA	NA	NA	NA	0	0	0	Plasma_Protein_weights_EA
Plasma_Protein	CD109	6	74405508	74538040	0.34542	rs9442968	-2.742	rs9442968	0.26694	43.91	-2.7419	17	17	enet	0.34	0	-1.0271	0.304394	0.738555	NA	NA	NA	NA	NA	0	0	0	Plasma_Protein_weights_EA
Plasma_Protein	PIN1	19	9945933	9960365	0.01415	rs8113341	1.703	rs730554	0.001159	5.1	0.9846	11	11	enet	0.0026	8.5e-06	1.02588	0.30495	0.738555	NA	NA	NA	NA	NA	0	0	0	Plasma_Protein_weights_EA
Plasma_Protein	FUT8	14	65877310	66210839	0.20344	rs12882700	-2.333	rs8020305	0.052178	20.95	-0.1705	15	15	enet	0.15	6.1e-257	-1.02609	0.305	0.738555	NA	NA	NA	NA	NA	0	0	0	Plasma_Protein_weights_EA
Plasma_Protein	PRSS27	16	2762420	2770552	0.00679	rs11642206	-1.025	rs11642206	0.00503	-2.82	-1.0247	1	1	top1	0.005	9.8e-10	1.02469	0.30551	0.738555	NA	NA	NA	NA	NA	0	0	0	Plasma_Protein_weights_EA
Plasma_Protein	CNTN5	11	98891679	100229616	0.13486	rs10892755	-0.985	rs4143858	0.069459	22.6	-0.1917	7	7	enet	0.12	2.7e-210	-1.0244	0.306	0.738555	NA	NA	NA	NA	NA	0	0	0	Plasma_Protein_weights_EA
Plasma_Protein	EFNA5	5	106712595	107006638	0.09505	rs3906517	2.302	rs7734574	0.0368	-16.83	1.1385	25	25	enet	0.082	3.7e-137	-1.0227	0.30645	0.738555	NA	NA	NA	NA	NA	0	0	0	Plasma_Protein_weights_EA
Plasma_Protein	RAB2A	8	61429495	61536203	0.00216	rs7842871	-1.022	rs7842871	0.000111	3.86	-1.0222	3	1	top1	0.00011	0.18	-1.0222	0.3067	0.738555	NA	NA	NA	NA	NA	0	0	0	Plasma_Protein_weights_EA
Plasma_Protein	HAGH	16	1845621	1877158	0.13001	rs17135323	-1.887	rs10500323	0.07462	23.04	-0.3404	7	7	enet	0.12	3.4e-197	-1.0216	0.30697	0.738555	NA	NA	NA	NA	NA	0	0	0	Plasma_Protein_weights_EA
Plasma_Protein	REG1A	2	79347488	79350535	0.15112	rs13418768	-1.993	rs11126696	0.04029	-17.1	1.7656	14	14	enet	0.093	5e-155	-1.01945	0.307989	0.738555	NA	NA	NA	NA	NA	0	0	0	Plasma_Protein_weights_EA
Plasma_Protein	CDCP1	3	45123769	45187914	0.12491	rs6790697	-2.021	rs17077267	0.0389	-12.93	-1.85	12	12	enet	0.09	1.2e-149	1.0187	0.308	0.738555	NA	NA	NA	NA	NA	0	0	0	Plasma_Protein_weights_EA
Plasma_Protein	C3	19	6677715	6730573	0.0332	rs3745567	1.181	rs11569429	0.009865	-10.39	1.1373	7	7	enet	0.025	1.6e-41	-1.0183	0.30854	0.738555	NA	NA	NA	NA	NA	0	0	0	Plasma_Protein_weights_EA
Plasma_Protein	SELM	22	31500758	31516055	0.01278	rs7291565	1.92	rs17822214	0.005419	7.33	0.377	4	4	enet	0.0065	3.9e-12	1.0182	0.30856	0.738555	NA	NA	NA	NA	NA	0	0	0	Plasma_Protein_weights_EA
Plasma_Protein	ASPN	9	95218487	95244788	0.20939	rs3780346	-1.061	rs2761681	0.116	-28.97	-1.0597	9	9	enet	0.18	1.4e-307	1.0164	0.309442	0.738555	NA	NA	NA	NA	NA	0	0	0	Plasma_Protein_weights_EA
Plasma_Protein	ST3GAL1	8	134467091	134584183	0.10361	rs16904884	2.452	rs16904932	0.060857	-18.27	0.2941	22	22	enet	0.082	4.7e-136	-1.016	0.3096	0.738555	NA	NA	NA	NA	NA	0	0	0	Plasma_Protein_weights_EA
Plasma_Protein	FAM19A5	22	48885365	49246724	0.01624	rs941418	1.667	rs5768649	0.001842	-6.42	0.0404	8	8	enet	0.0061	2.1e-11	-1.0153	0.30996	0.738555	NA	NA	NA	NA	NA	0	0	0	Plasma_Protein_weights_EA
Plasma_Protein	BPNT1	1	220230824	220263804	0.02611	rs17006829	-1.5	rs17563262	0.0224	10.77	-0.7619	8	8	enet	0.025	1.2e-41	-1.01269	0.311	0.738555	NA	NA	NA	NA	NA	0	0	0	Plasma_Protein_weights_EA
Plasma_Protein	ACP6	1	147101453	147142646	0.60994	rs6593793	1.4716	rs12119079	0.35	-49.94	1.0714	11	11	enet	0.51	0	-1.01363	0.311	0.738555	NA	NA	NA	NA	NA	0	0	0	Plasma_Protein_weights_EA
Plasma_Protein	RARRES1	3	158414681	158450278	0.39465	rs17683861	-2.118	rs4680458	0.177	35.82	-0.8551	8	8	enet	0.31	0	-1.0094	0.313	0.740636	NA	NA	NA	NA	NA	0	0	0	Plasma_Protein_weights_EA
Plasma_Protein	ARHGEF25	12	58003963	58011028	0.04585	rs2229716	1.615	rs10437954	0.016808	11.187	1.1379	6	6	enet	0.021	2.7e-35	1.0096	0.313	0.740636	NA	NA	NA	NA	NA	0	0	0	Plasma_Protein_weights_EA
Plasma_Protein	APOBEC3G	22	39473072	39483748	0.04197	rs1003991	-4.606	rs2011869	0.017729	11.75	-0.4265	9	9	enet	0.032	7e-54	-1.006	0.31441	0.742639	NA	NA	NA	NA	NA	0	0	0	Plasma_Protein_weights_EA
Plasma_Protein	GSTA1	6	52656169	52668658	0.1122	rs4712026	1.23	rs2608629	0.26096	-43.56	1	13	13	enet	0.28	0	-1.0016	0.316551	0.74574	NA	NA	NA	NA	NA	0	0	0	Plasma_Protein_weights_EA
Plasma_Protein	LAP3	4	17578821	17609595	0.02543	rs2597783	1	rs2597783	0.013428	-3.66	1	1	1	enet	0.02	4.8e-33	-1	0.317	0.74574	NA	NA	NA	NA	NA	0	0	0	Plasma_Protein_weights_EA
Plasma_Protein	CCL23	17	34340096	34345009	0.43285	rs11650416	2.965	rs854625	0.0712	-20.53	-0.0988	28	28	enet	0.26	0	-0.9959	0.3193	0.74574	NA	NA	NA	NA	NA	0	0	0	Plasma_Protein_weights_EA
Plasma_Protein	PLEKHA1	10	124134212	124202118	0.02026	rs11200527	-1.065	rs11200527	0.02521	9.53	-1.0649	2	2	enet	0.028	4.6e-46	-0.99573	0.31938	0.74574	NA	NA	NA	NA	NA	0	0	0	Plasma_Protein_weights_EA
Plasma_Protein	CD33	19	51728320	51747115	0.5964	rs12609769	-2.297	rs3865444	0.393413	-53.32	1.1061	29	29	enet	0.5	0	-0.99309	0.32067	0.74574	NA	NA	NA	NA	NA	0	0	0	Plasma_Protein_weights_EA
Plasma_Protein	SMOC2	6	168841831	169073984	0.1638	rs9456238	-2.136	rs11759500	0.08756	-25.2	0.3571	18	18	enet	0.16	1e-277	-0.9921	0.32113	0.74574	NA	NA	NA	NA	NA	0	0	0	Plasma_Protein_weights_EA
Plasma_Protein	ECH1	19	39306062	39322481	0.13938	rs6508808	-1.347	rs2229259	0.095574	26.32	0.9904	3	1	top1	0.096	9.3e-160	0.99038	0.32199	0.74574	NA	NA	NA	NA	NA	0	0	0	Plasma_Protein_weights_EA
Plasma_Protein	SPINK4	9	33218363	33248565	0.10448	rs10120325	-1.768	rs7044562	0.16432	34.36	1.4	14	14	enet	0.18	2.3e-306	0.99	0.322159	0.74574	NA	NA	NA	NA	NA	0	0	0	Plasma_Protein_weights_EA
Plasma_Protein	RSPO1	1	38076951	38100564	0.07475	rs12125547	-1.9032	rs12125547	0.0558	18.58	-1.9032	5	5	enet	0.07	1.1e-115	-0.98846	0.323	0.74574	NA	NA	NA	NA	NA	0	0	0	Plasma_Protein_weights_EA
Plasma_Protein	FCRL4	1	157543537	157567875	0.40663	rs2777962	-1.2	rs11582663	0.264	-43.69	-1.1212	9	9	enet	0.3	0	0.98859	0.323	0.74574	NA	NA	NA	NA	NA	0	0	0	Plasma_Protein_weights_EA
Plasma_Protein	IL16	15	81451916	81606399	0.27742	rs16972404	2.397	rs4778639	0.28643	-45.64	-1	12	12	enet	0.3	0	0.9885	0.323	0.74574	NA	NA	NA	NA	NA	0	0	0	Plasma_Protein_weights_EA
Plasma_Protein	PHPT1	9	139743176	139745479	0.10386	rs1139057	-1.614	rs872463	0.12056	29.58	0.8333	10	10	enet	0.13	4.5e-221	0.9864	0.323916	0.74574	NA	NA	NA	NA	NA	0	0	0	Plasma_Protein_weights_EA
Plasma_Protein	GRAMD1C	3	113547029	113666021	0.08358	rs9870411	2.353	rs4422272	0.0494	18.81	-1.6143	6	6	enet	0.061	2.6e-100	-0.9858	0.324	0.74574	NA	NA	NA	NA	NA	0	0	0	Plasma_Protein_weights_EA
Plasma_Protein	CBR3	21	37507377	37518860	0.23081	rs1005696	1.476	rs1056892	0.32543	-48.63	1.3582	6	6	enet	0.35	0	-0.98609	0.32409	0.74574	NA	NA	NA	NA	NA	0	0	0	Plasma_Protein_weights_EA
Plasma_Protein	PRSS22	16	2902731	2908171	0.07031	rs8046218	-1.301	rs8046218	0.03963	17.07	-1.3014	7	7	enet	0.06	7.8e-100	-0.98585	0.32421	0.74574	NA	NA	NA	NA	NA	0	0	0	Plasma_Protein_weights_EA
Plasma_Protein	FAIM	3	138327448	138352218	0.35969	rs661711	-1.533	rs641320	0.0684	-22.26	0.7763	4	4	enet	0.1	2.9e-174	-0.9852	0.325	0.746254	NA	NA	NA	NA	NA	0	0	0	Plasma_Protein_weights_EA
Plasma_Protein	FGL1	8	17721889	17767874	0.17575	rs11986482	2.565	rs3739406	0.220796	-40.11	2.303	11	11	enet	0.3	0	-0.9799	0.3271	0.747742	NA	NA	NA	NA	NA	0	0	0	Plasma_Protein_weights_EA
Plasma_Protein	SH3BGRL3	1	26606577	26608013	0.09094	rs11247594	2.0779	rs4659423	0.181	-36.3	0.5785	16	16	enet	0.21	0	-0.97837	0.328	0.747742	NA	NA	NA	NA	NA	0	0	0	Plasma_Protein_weights_EA
Plasma_Protein	EPHB2	1	23037332	23247993	0.15603	rs7549747	-2.75	rs6687487	0.1	-26.99	-1.1913	8	8	enet	0.11	1.3e-193	0.97782	0.328	0.747742	NA	NA	NA	NA	NA	0	0	0	Plasma_Protein_weights_EA
Plasma_Protein	KNG1	3	186435137	186462199	0.02637	rs4012171	-1.613	rs5030062	0.0174	11.35	-1.2727	7	7	enet	0.025	4.6e-41	-0.976	0.329	0.747742	NA	NA	NA	NA	NA	0	0	0	Plasma_Protein_weights_EA
Plasma_Protein	VAV1	19	6772719	6857377	0.04554	rs332425	-1.874	rs8109794	0.048077	5.36	-0.6817	4	4	enet	0.05	5.2e-82	0.97483	0.32964	0.747742	NA	NA	NA	NA	NA	0	0	0	Plasma_Protein_weights_EA
Plasma_Protein	AGRP	16	67516474	67517450	0.05001	rs7200919	2.984	rs13338993	0.03163	14.12	0.7395	4	4	enet	0.045	8.9e-75	0.97429	0.32991	0.747742	NA	NA	NA	NA	NA	0	0	0	Plasma_Protein_weights_EA
Plasma_Protein	UNC5C	4	96083655	96470357	0.07867	rs3846457	-1.6118	rs13107936	0.044631	17.83	-1.2222	16	16	enet	0.082	1.4e-135	-0.9745	0.33	0.747742	NA	NA	NA	NA	NA	0	0	0	Plasma_Protein_weights_EA
Plasma_Protein	B3GNT8	19	41931264	41934635	0.15593	rs4674	1.06	rs284663	0.331504	-48.93	1.0299	7	7	enet	0.34	0	-0.97102	0.33154	0.747742	NA	NA	NA	NA	NA	0	0	0	Plasma_Protein_weights_EA
Plasma_Protein	UPP1	7	48128225	48148333	0.01051	rs7341420	-1.313	rs7793905	0.008189	-8.57	-0.9697	3	1	top1	0.0082	8.2e-15	0.9697	0.332198	0.747742	NA	NA	NA	NA	NA	0	0	0	Plasma_Protein_weights_EA
Plasma_Protein	UBLCP1	5	158690298	158713044	0.00783	rs3212219	2.312	rs17665189	0.011	-4.67	0.9688	6	1	top1	0.011	2.2e-19	-0.9687	0.33267	0.747742	NA	NA	NA	NA	NA	0	0	0	Plasma_Protein_weights_EA
Plasma_Protein	ESAM	11	124622479	124632186	0.0889	rs6590094	-2.938	rs12541	0.053816	-19.89	-1.6974	10	10	enet	0.068	4.7e-112	0.9678	0.333	0.747742	NA	NA	NA	NA	NA	0	0	0	Plasma_Protein_weights_EA
Plasma_Protein	FGF7	15	49715434	49780972	0.09684	rs17473568	2.737	rs12050614	0.01258	-10.85	-2.4375	7	7	enet	0.038	1.4e-62	0.9682	0.333	0.747742	NA	NA	NA	NA	NA	0	0	0	Plasma_Protein_weights_EA
Plasma_Protein	CHST12	7	2443223	2488119	0.06356	rs10229817	-2.173	rs1010302	0.041019	17.36	2.0238	10	10	enet	0.052	1.1e-85	0.968	0.333023	0.747742	NA	NA	NA	NA	NA	0	0	0	Plasma_Protein_weights_EA
Plasma_Protein	PKDCC	2	42275161	42285657	0.09315	rs1440099	-2.42	rs13416595	0.04481	18.12	-0.4557	6	6	enet	0.065	2.5e-108	-0.96542	0.334335	0.749411	NA	NA	NA	NA	NA	0	0	0	Plasma_Protein_weights_EA
Plasma_Protein	TBCE	1	235491885	235615756	0.16991	rs2291688	-1.3016	rs4659838	0.0733	23.06	-0.2985	12	12	enet	0.15	3.7e-261	0.95905	0.338	0.75634	NA	NA	NA	NA	NA	0	0	0	Plasma_Protein_weights_EA
Plasma_Protein	GCLM	1	94350755	94375012	0.05508	rs7520019	-2.4928	rs6663218	0.0252	-13.96	-2.4286	8	8	enet	0.054	5.5e-90	0.956	0.339	0.757292	NA	NA	NA	NA	NA	0	0	0	Plasma_Protein_weights_EA
Plasma_Protein	EDAR	2	109510927	109605828	0.14637	rs6755578	-1.493	rs4676225	0.061	-19.57	-1.24	9	9	enet	0.11	2.6e-193	0.94978	0.342223	0.763198	NA	NA	NA	NA	NA	0	0	0	Plasma_Protein_weights_EA
Plasma_Protein	RDX	11	109735021	110167437	0.01341	rs1792802	2.105	rs1792802	0.002671	-4.61	2.1047	3	3	enet	0.0055	1.9e-10	0.9438	0.345	0.765148	NA	NA	NA	NA	NA	0	0	0	Plasma_Protein_weights_EA
Plasma_Protein	FGFBP3	10	93666341	93669243	0.15666	rs1622656	2.487	rs11186737	0.15391	-33.33	-0.8529	11	11	enet	0.17	1e-295	0.9431	0.345628	0.765148	NA	NA	NA	NA	NA	0	0	0	Plasma_Protein_weights_EA
Plasma_Protein	DDOST	1	20978260	20988037	0.03205	rs669410	-3.0811	rs41467355	0.0195	-8.72	1.1613	4	4	enet	0.026	3.1e-44	-0.94325	0.346	0.765148	NA	NA	NA	NA	NA	0	0	0	Plasma_Protein_weights_EA
Plasma_Protein	CD5L	1	157800701	157868046	0.12573	rs10908613	1.5051	rs2765501	0.068	22.19	-0.9206	8	8	enet	0.11	1.1e-186	-0.94281	0.346	0.765148	NA	NA	NA	NA	NA	0	0	0	Plasma_Protein_weights_EA
Plasma_Protein	NID2	14	52471521	52535946	0.10243	rs7158953	-1.948	rs1151580	0.125698	-29.95	1.2698	20	20	enet	0.16	7.1e-277	-0.94201	0.346	0.765148	NA	NA	NA	NA	NA	0	0	0	Plasma_Protein_weights_EA
Plasma_Protein	DDX19A	16	70380764	70407286	0.0591	rs8061200	-1.39	rs3752785	0.02909	3.95	-0.8	3	3	enet	0.031	4e-52	0.93904	0.34771	0.767641	NA	NA	NA	NA	NA	0	0	0	Plasma_Protein_weights_EA
Plasma_Protein	DUSP28	2	241499471	241504673	0.09634	rs1128152	1.419	rs13034435	0.04681	-8.38	0.0993	7	7	enet	0.075	3.5e-125	0.93543	0.349568	0.769747	NA	NA	NA	NA	NA	0	0	0	Plasma_Protein_weights_EA
Plasma_Protein	NTM	11	131240373	132206716	0.1924	rs10750459	-2.1	rs2511781	0.160317	34.04	-1.7121	20	20	enet	0.2	0	-0.9337	0.35	0.769747	NA	NA	NA	NA	NA	0	0	0	Plasma_Protein_weights_EA
Plasma_Protein	HSPC159	2	64681103	64688515	0.04789	rs1206983	-1.231	rs10199008	0.03336	11.45	1.1139	10	10	enet	0.038	2.8e-63	0.93283	0.35091	0.769747	NA	NA	NA	NA	NA	0	0	0	Plasma_Protein_weights_EA
Plasma_Protein	TAGLN2	1	159887897	159895297	0.04534	rs2501354	-1.6418	rs2789422	0.0313	-15.09	-1.1143	14	14	enet	0.033	5.1e-54	0.93234	0.351	0.769747	NA	NA	NA	NA	NA	0	0	0	Plasma_Protein_weights_EA
Plasma_Protein	NPW	16	2059927	2070756	0.11251	rs397435	2.062	rs8059880	0.00838	-7.96	1.5164	11	11	enet	0.029	1.4e-47	-0.92934	0.35271	0.771248	NA	NA	NA	NA	NA	0	0	0	Plasma_Protein_weights_EA
Plasma_Protein	CD46	1	207925399	207968858	0.10368	rs2724387	-1.3651	rs2488253	0.172	35.28	-1.3651	8	8	enet	0.21	0	-0.9283	0.353	0.771248	NA	NA	NA	NA	NA	0	0	0	Plasma_Protein_weights_EA
Plasma_Protein	SERPIND1	22	21128401	21142008	0.0097	rs5762158	0.928	rs5762158	0.00408	-2.65	0.9279	1	1	top1	0.0041	3.4e-08	-0.9279	0.35344	0.771248	NA	NA	NA	NA	NA	0	0	0	Plasma_Protein_weights_EA
Plasma_Protein	ALDOC	17	26900133	26903966	0.02635	rs7211450	2.119	rs8075200	0.0136	3.63	-0.9265	4	1	top1	0.014	2e-23	-0.9265	0.3542	0.771629	NA	NA	NA	NA	NA	0	0	0	Plasma_Protein_weights_EA
Plasma_Protein	F5	1	169481189	169555826	0.23606	rs2301515	3.6769	rs9332701	0.0647	-21.66	-2.2889	9	9	enet	0.11	5.3e-184	0.92148	0.357	0.775166	NA	NA	NA	NA	NA	0	0	0	Plasma_Protein_weights_EA
Plasma_Protein	TNFRSF1A	12	6437923	6451280	0.02826	rs2284345	-2.031	rs1800693	0.017409	-11.409	-0.9219	9	1	top1	0.017	1.3e-29	0.9219	0.357	0.775166	NA	NA	NA	NA	NA	0	0	0	Plasma_Protein_weights_EA
Plasma_Protein	ASIP	20	32782375	32857150	0.11394	rs2144956	2.953	rs2144956	0.128414	20.01	2.9529	5	5	enet	0.13	5.3e-224	-0.9176	0.35884	0.776949	NA	NA	NA	NA	NA	0	0	0	Plasma_Protein_weights_EA
Plasma_Protein	NISCH	3	52489134	52527084	0.00337	rs9855470	-0.917	rs9855470	0.000784	-3.93	-0.9167	2	1	top1	0.00078	0.0099	0.9167	0.359	0.776949	NA	NA	NA	NA	NA	0	0	0	Plasma_Protein_weights_EA
Plasma_Protein	CALCB	11	14926543	15103888	0.02739	rs4077537	-2.029	rs4077537	0.033138	-15.93	-2.0286	5	5	enet	0.036	4e-59	0.9111	0.362	0.779111	NA	NA	NA	NA	NA	0	0	0	Plasma_Protein_weights_EA
Plasma_Protein	HBZ	16	192727	204502	0.28302	rs2238368	1.562	rs2461286	0.2181	39.69	1.3803	5	5	enet	0.25	0	0.90968	0.36299	0.779111	NA	NA	NA	NA	NA	0	0	0	Plasma_Protein_weights_EA
Plasma_Protein	F2	11	46740746	46761056	0.08857	rs3136516	-1.065	rs3136516	0.031647	9.05	-1.0645	3	3	enet	0.049	4.3e-81	-0.9089	0.363	0.779111	NA	NA	NA	NA	NA	0	0	0	Plasma_Protein_weights_EA
Plasma_Protein	SIGLEC6	19	52021073	52035110	0.24169	rs12610825	3	rs4802807	0.175583	35.67	1.9206	15	15	enet	0.29	0	0.90883	0.36344	0.779111	NA	NA	NA	NA	NA	0	0	0	Plasma_Protein_weights_EA
Plasma_Protein	ADCK4	19	41197419	41231689	0.0043	rs2644890	0.908	rs2644890	0.000213	-3.42	0.9079	1	1	enet	0.00083	0.0081	-0.90789	0.36393	0.779111	NA	NA	NA	NA	NA	0	0	0	Plasma_Protein_weights_EA
Plasma_Protein	IDUA	4	980785	998352	0.44614	rs4690221	3.0299	rs3796622	0.177052	-35.77	-2.0588	25	25	enet	0.34	0	0.90839	0.364	0.779111	NA	NA	NA	NA	NA	0	0	0	Plasma_Protein_weights_EA
Plasma_Protein	CCDC126	7	23637001	23684327	0.08979	rs11767313	2.225	rs11980035	0.092782	25.96	0.027	7	7	enet	0.11	9.7e-181	0.9075	0.364137	0.779111	NA	NA	NA	NA	NA	0	0	0	Plasma_Protein_weights_EA
Plasma_Protein	FAM20B	1	178994939	179045702	0.04117	rs4651010	-1.3125	rs12568291	0.0117	9.61	-1.0469	6	6	enet	0.018	1.1e-30	-0.90202	0.367	0.783442	NA	NA	NA	NA	NA	0	0	0	Plasma_Protein_weights_EA
Plasma_Protein	KIRREL2	19	36346763	36358038	0.01776	rs11084835	1.575	rs879407	0.004491	-7.47	-0.5027	10	10	enet	0.015	2e-25	0.90145	0.36735	0.783442	NA	NA	NA	NA	NA	0	0	0	Plasma_Protein_weights_EA
Plasma_Protein	RBM17	10	6130997	6159420	0.05504	rs4420170	1.333	rs3752987	0.03773	-16.96	1.0429	7	7	enet	0.038	9.1e-63	-0.8977	0.369347	0.786429	NA	NA	NA	NA	NA	0	0	0	Plasma_Protein_weights_EA
Plasma_Protein	PTPRS	19	5158506	5340814	0.01132	rs8111216	1.414	rs10415188	0.001118	4.53	0.2603	3	3	enet	0.003	2.1e-06	-0.89566	0.37043	0.786688	NA	NA	NA	NA	NA	0	0	0	Plasma_Protein_weights_EA
Plasma_Protein	SPINK1	5	147204135	147211234	0.02574	rs10038786	3.389	rs6580502	0.0123	9.69	0.5077	6	6	enet	0.016	4.8e-28	0.8943	0.37114	0.786688	NA	NA	NA	NA	NA	0	0	0	Plasma_Protein_weights_EA
Plasma_Protein	EBI3	19	4229520	4237525	0.21208	rs4740	0.941	rs4905	0.44013	-56.36	0.9118	4	4	enet	0.44	0	-0.89304	0.37183	0.786688	NA	NA	NA	NA	NA	0	0	0	Plasma_Protein_weights_EA
Plasma_Protein	DDAH1	1	85784164	86044046	0.01065	rs2066357	1.6757	rs233099	0.00687	-7.13	-0.8923	13	1	top1	0.0069	1.1e-12	0.89231	0.372	0.786688	NA	NA	NA	NA	NA	0	0	0	Plasma_Protein_weights_EA
Plasma_Protein	NPTX2	7	98246597	98259181	0.06153	rs11762534	3.5	rs13221723	0.037783	-16.52	-0.4722	11	11	enet	0.053	1.5e-87	0.8918	0.372507	0.786688	NA	NA	NA	NA	NA	0	0	0	Plasma_Protein_weights_EA
Plasma_Protein	KLK10	19	51515995	51523431	0.31779	rs2691208	-1.435	rs3760738	0.210947	-38.7	0.0469	9	9	enet	0.32	0	-0.89078	0.37305	0.786688	NA	NA	NA	NA	NA	0	0	0	Plasma_Protein_weights_EA
Plasma_Protein	ARL3	10	104433488	104474154	0.16645	rs36103207	-3.032	rs11191375	0.08862	-25.15	0.6075	12	12	enet	0.16	6.5e-274	0.88646	0.375369	0.790314	NA	NA	NA	NA	NA	0	0	0	Plasma_Protein_weights_EA
Plasma_Protein	DYNLL2	17	56160780	56172903	0.07713	rs4793567	-1.236	rs8071026	0.0644	-21.5	0.1304	8	8	enet	0.084	1.7e-139	-0.8827	0.37742	0.793318	NA	NA	NA	NA	NA	0	0	0	Plasma_Protein_weights_EA
Plasma_Protein	NAAA	4	76834813	76862166	0.25311	rs6531940	-2.0571	rs4859571	0.243323	-41.93	1.0411	14	14	enet	0.37	0	-0.88191	0.378	0.793318	NA	NA	NA	NA	NA	0	0	0	Plasma_Protein_weights_EA
Plasma_Protein	EPHA10	1	38179552	38230805	0.02052	rs4308943	0.8261	rs4308943	0.00785	8.53	0.8261	4	4	enet	0.015	2.1e-26	0.87861	0.38	0.79593	NA	NA	NA	NA	NA	0	0	0	Plasma_Protein_weights_EA
Plasma_Protein	FREM2	13	39261214	39461268	0.01892	rs2805088	1.652	rs9603418	0.00737	8.64	0.0149	4	4	enet	0.0082	7.3e-15	-0.8771	0.380452	0.79593	NA	NA	NA	NA	NA	0	0	0	Plasma_Protein_weights_EA
Plasma_Protein	MATN2	8	98881068	99048952	0.14341	rs8796	-2.244	rs17831160	0.018852	12.54	-0.4061	19	19	enet	0.077	4.1e-128	-0.8708	0.3839	0.799627	NA	NA	NA	NA	NA	0	0	0	Plasma_Protein_weights_EA
Plasma_Protein	PLXNA1	3	126701536	126756232	0.06548	rs12635629	1.909	rs9822602	0.0807	-24.2	-0.9701	17	17	enet	0.092	2e-153	0.8701	0.384	0.799627	NA	NA	NA	NA	NA	0	0	0	Plasma_Protein_weights_EA
Plasma_Protein	GNPNAT1	14	53241911	53258386	0.05646	rs2147977	1.097	rs2273743	0.056035	-20.25	0.8889	11	11	enet	0.059	3e-97	-0.86928	0.385	0.799627	NA	NA	NA	NA	NA	0	0	0	Plasma_Protein_weights_EA
Plasma_Protein	CHIT1	1	203181955	203242769	0.33584	rs3820145	1.7848	rs2244783	0.313	-47.13	1.0244	15	15	enet	0.38	0	-0.86709	0.386	0.799627	NA	NA	NA	NA	NA	0	0	0	Plasma_Protein_weights_EA
Plasma_Protein	OGN	9	95145550	95166978	0.06675	rs10992304	-1.086	rs7023004	0.15145	33.07	-0.8615	14	14	enet	0.16	6e-271	-0.8665	0.386196	0.799627	NA	NA	NA	NA	NA	0	0	0	Plasma_Protein_weights_EA
Plasma_Protein	DNAJC10	2	183580982	183659191	0.04477	rs288310	1.046	rs288334	0.01949	-12.23	0.9091	5	5	enet	0.033	2.3e-55	-0.8656	0.386711	0.799627	NA	NA	NA	NA	NA	0	0	0	Plasma_Protein_weights_EA
Plasma_Protein	CACYBP	1	174968300	174981163	0.05079	rs16847450	0.866	rs16847450	0.101	-27.06	0.866	5	1	top1	0.1	1.7e-169	-0.86598	0.387	0.799627	NA	NA	NA	NA	NA	0	0	0	Plasma_Protein_weights_EA
Plasma_Protein	PDLIM1	10	96997329	97050769	0.13847	rs7900898	-2.518	rs1328599	0.03006	14.79	0.6957	13	13	enet	0.044	5.3e-72	0.86494	0.387073	0.799627	NA	NA	NA	NA	NA	0	0	0	Plasma_Protein_weights_EA
Plasma_Protein	FKBP4	12	2904136	2914589	0.13	rs887364	-1.381	rs10082968	0.063577	-8.65	-0.1118	9	9	enet	0.078	9.6e-129	-0.8624	0.388	0.800288	NA	NA	NA	NA	NA	0	0	0	Plasma_Protein_weights_EA
Plasma_Protein	TARS	5	33440802	33468196	0.03555	rs2453289	1.761	rs3777083	0.0142	-10.3	-0.5125	6	6	enet	0.022	1.6e-37	0.8604	0.38958	0.802291	NA	NA	NA	NA	NA	0	0	0	Plasma_Protein_weights_EA
Plasma_Protein	NANS	9	100819014	100845359	0.0435	rs514993	-2.582	rs10818468	0.01407	10.4	-0.9589	20	20	enet	0.035	7.7e-58	-0.8589	0.390398	0.802722	NA	NA	NA	NA	NA	0	0	0	Plasma_Protein_weights_EA
Plasma_Protein	ICOSLG	21	45636897	45660849	0.0605	rs7435	1.574	rs9983407	0.00958	-7.05	-0.5349	7	7	enet	0.025	4.8e-42	0.8577	0.39106	0.80283	NA	NA	NA	NA	NA	0	0	0	Plasma_Protein_weights_EA
Plasma_Protein	C1QTNF3	5	34017963	34043318	0.03208	rs10074193	-2.697	rs190418	0.00894	-8.43	-1.5181	12	12	enet	0.017	3.5e-28	0.8561	0.39195	0.803406	NA	NA	NA	NA	NA	0	0	0	Plasma_Protein_weights_EA
Plasma_Protein	ADGRF5	6	46820259	46922680	0.1501	rs2295259	2.032	rs586024	0.23165	-40.97	-0.8154	16	16	enet	0.26	0	0.8524	0.393982	0.804141	NA	NA	NA	NA	NA	0	0	0	Plasma_Protein_weights_EA
Plasma_Protein	POR	7	75528518	75616173	0.01521	rs2302434	-0.919	rs2302434	0.00733	7.45	-0.9186	2	2	enet	0.012	4.4e-21	-0.8522	0.394085	0.804141	NA	NA	NA	NA	NA	0	0	0	Plasma_Protein_weights_EA
Plasma_Protein	ENG	9	130577292	130616937	0.08494	rs1330684	1.609	rs7865146	0.02918	-11.31	1.5938	3	3	enet	0.041	3.7e-67	-0.8521	0.394139	0.804141	NA	NA	NA	NA	NA	0	0	0	Plasma_Protein_weights_EA
Plasma_Protein	PSG9	19	43715943	43773682	0.11247	rs8109311	1.124	rs8109311	0.03332	-5.27	1.1242	3	3	enet	0.086	3.2e-143	-0.84999	0.39533	0.805324	NA	NA	NA	NA	NA	0	0	0	Plasma_Protein_weights_EA
Plasma_Protein	LILRB5	19	54753279	54761164	0.43643	rs12984962	-2.247	rs2361797	0.405162	42.85	1.6471	12	12	enet	0.46	0	0.84865	0.39608	0.805607	NA	NA	NA	NA	NA	0	0	0	Plasma_Protein_weights_EA
Plasma_Protein	CLPS	6	35762759	35765121	0.2757	rs9658119	1.686	rs2817064	0.08079	-22.62	0.3538	19	19	enet	0.15	1.9e-252	0.8451	0.398034	0.807806	NA	NA	NA	NA	NA	0	0	0	Plasma_Protein_weights_EA
Plasma_Protein	HS3ST3A1	17	13397349	13505246	0.01016	rs4280292	1.769	rs726799	0.00301	-5.2	0.697	6	6	enet	0.0067	1.8e-12	-0.8444	0.39847	0.807806	NA	NA	NA	NA	NA	0	0	0	Plasma_Protein_weights_EA
Plasma_Protein	ARFIP1	4	153701089	153839615	0.04967	rs11099853	-1.254	rs4619875	0.08699	25.07	-0.8438	11	1	top1	0.087	6e-145	-0.84375	0.399	0.807806	NA	NA	NA	NA	NA	0	0	0	Plasma_Protein_weights_EA
Plasma_Protein	NCR1	19	55417506	55427508	0.06361	rs7253685	-2.348	rs11880295	0.011829	-10.17	-0.7857	9	9	enet	0.037	2.8e-61	-0.83832	0.40185	0.812329	NA	NA	NA	NA	NA	0	0	0	Plasma_Protein_weights_EA
Plasma_Protein	MYO6	6	76458909	76629254	0.03649	rs6918870	-0.849	rs12213119	0.01579	3.36	-0.8356	2	2	enet	0.017	2e-28	-0.8364	0.402921	0.813246	NA	NA	NA	NA	NA	0	0	0	Plasma_Protein_weights_EA
Plasma_Protein	NUDT5	10	12207329	12238143	0.00659	rs11257576	1.686	rs7916879	0.00191	5.5	-1.6061	4	4	enet	0.0042	2.4e-08	-0.83116	0.405881	0.817866	NA	NA	NA	NA	NA	0	0	0	Plasma_Protein_weights_EA
Plasma_Protein	BPI	20	36932552	36965907	0.26323	rs6024572	2.173	rs4287822	0.093459	24.1	-1	24	24	enet	0.25	0	0.8287	0.40729	0.817866	NA	NA	NA	NA	NA	0	0	0	Plasma_Protein_weights_EA
Plasma_Protein	SERPINE1	7	100770385	100782528	0.02664	rs10247980	-2.725	rs2227631	0.016395	-10.97	1.0794	8	8	enet	0.02	4.6e-34	-0.8273	0.408082	0.817866	NA	NA	NA	NA	NA	0	0	0	Plasma_Protein_weights_EA
Plasma_Protein	APOH	17	64208151	64252643	0.37179	rs2319125	1.328	rs1801689	0.148	-32.7	0.617	8	8	enet	0.17	2.7e-294	-0.8266	0.40844	0.817866	NA	NA	NA	NA	NA	0	0	0	Plasma_Protein_weights_EA
Plasma_Protein	IL6ST	5	55230923	55290850	0.10113	rs32494	2.758	rs11741953	0.0891	25.4	-1.2316	16	16	enet	0.099	4e-166	-0.8237	0.41014	0.817866	NA	NA	NA	NA	NA	0	0	0	Plasma_Protein_weights_EA
Plasma_Protein	PNLIPRP1	10	118349897	118368687	0.07206	rs17095398	-2.588	rs7906926	0.02103	-12.48	0.8615	14	14	enet	0.043	2e-71	0.82304	0.410485	0.817866	NA	NA	NA	NA	NA	0	0	0	Plasma_Protein_weights_EA
Plasma_Protein	SHANK3	22	51112843	51171726	0.09251	rs715586	1.173	rs9616810	0.062853	20.81	-0.7561	3	3	enet	0.091	2.1e-151	-0.8214	0.4114	0.817866	NA	NA	NA	NA	NA	0	0	0	Plasma_Protein_weights_EA
Plasma_Protein	S100A4	1	153516089	153522612	0.01561	rs11264342	-1.0606	rs3014824	0.00438	4.31	0.7407	5	5	enet	0.0094	8.2e-17	-0.82021	0.412	0.817866	NA	NA	NA	NA	NA	0	0	0	Plasma_Protein_weights_EA
Plasma_Protein	C1QTNF5	11	119209652	119211650	0.04326	rs2248853	-0.851	rs2509656	0.013078	10.8	-0.8085	4	4	enet	0.031	1.2e-51	-0.8189	0.413	0.817866	NA	NA	NA	NA	NA	0	0	0	Plasma_Protein_weights_EA
Plasma_Protein	SERPINA9	14	94929054	94946026	0.04229	rs1950771	2.213	rs11628170	0.017196	-11.46	-0.5385	13	13	enet	0.034	3.7e-57	0.81947	0.413	0.817866	NA	NA	NA	NA	NA	0	0	0	Plasma_Protein_weights_EA
Plasma_Protein	CA13	8	86132816	86196302	0.14248	rs2291786	0.846	rs17813585	0.176119	-35.43	0.6875	8	8	enet	0.26	0	-0.8175	0.4136	0.817866	NA	NA	NA	NA	NA	0	0	0	Plasma_Protein_weights_EA
Plasma_Protein	METTL24	6	110565143	110679552	0.05212	rs12203400	1.965	rs9384738	0.01198	-10.1	-0.0351	9	9	enet	0.028	5.7e-47	0.8163	0.414352	0.817866	NA	NA	NA	NA	NA	0	0	0	Plasma_Protein_weights_EA
Plasma_Protein	S100A7	1	153430220	153433127	0.33112	rs3006490	1	rs3006490	0.213	32.63	1	6	6	enet	0.23	0	0.81466	0.415	0.817866	NA	NA	NA	NA	NA	0	0	0	Plasma_Protein_weights_EA
Plasma_Protein	RAB21	12	72148643	72194066	0.0196	rs10784919	1.823	rs10879326	0.007437	8.772	0.7386	8	8	enet	0.014	2.1e-23	0.816	0.415	0.817866	NA	NA	NA	NA	NA	0	0	0	Plasma_Protein_weights_EA
Plasma_Protein	TP53I3	2	24300303	24308731	0.23754	rs12474894	1.562	rs1134516	0.26518	-43.81	-0.7059	6	6	enet	0.3	0	0.81323	0.416085	0.817866	NA	NA	NA	NA	NA	0	0	0	Plasma_Protein_weights_EA
Plasma_Protein	CRHBP	5	76248870	76276983	0.15082	rs335640	-2.343	rs2359427	0.192	36.81	-0.8154	10	10	enet	0.22	0	-0.8118	0.41688	0.817866	NA	NA	NA	NA	NA	0	0	0	Plasma_Protein_weights_EA
Plasma_Protein	NID1	1	236139130	236228409	0.06636	rs12240004	1.4528	rs2734815	0.0245	-9.22	-0.1136	14	14	enet	0.028	8.2e-47	-0.81216	0.417	0.817866	NA	NA	NA	NA	NA	0	0	0	Plasma_Protein_weights_EA
Plasma_Protein	CNTN2	1	205012065	205047417	0.34906	rs4279903	2.0227	rs10900444	0.188	32.2	0.0312	19	19	enet	0.37	0	0.81105	0.417	0.817866	NA	NA	NA	NA	NA	0	0	0	Plasma_Protein_weights_EA
Plasma_Protein	C1R	12	7187518	7245136	0.07994	rs11064391	-0.811	rs11064391	0.080694	-0.804	-0.8108	1	1	enet	0.085	7.8e-142	0.8108	0.417	0.817866	NA	NA	NA	NA	NA	0	0	0	Plasma_Protein_weights_EA
Plasma_Protein	SMOC1	14	70320848	70499083	0.13356	rs11848845	2.203	rs1958078	0.071051	-22.67	-0.6591	14	14	enet	0.12	5.9e-210	0.80846	0.419	0.820568	NA	NA	NA	NA	NA	0	0	0	Plasma_Protein_weights_EA
Plasma_Protein	C8G	9	139839637	139841427	0.12842	rs7040705	0.875	rs2071006	0.12423	30.11	0.7812	3	3	enet	0.15	7.5e-253	0.8049	0.420877	0.82156	NA	NA	NA	NA	NA	0	0	0	Plasma_Protein_weights_EA
Plasma_Protein	KDR	4	55944648	55991762	0.42042	rs17710298	-1.3426	rs2305948	0.072418	18.83	-0.7946	9	9	enet	0.16	4.7e-268	-0.8049	0.421	0.82156	NA	NA	NA	NA	NA	0	0	0	Plasma_Protein_weights_EA
Plasma_Protein	GMFG	19	39818993	39833012	0.03906	rs36265	-3	rs36264	0.022029	-13.08	-0.7545	13	13	enet	0.024	1.7e-40	0.80391	0.42145	0.82156	NA	NA	NA	NA	NA	0	0	0	Plasma_Protein_weights_EA
Plasma_Protein	CD58	1	117057156	117113661	0.03207	rs1414275	0.9029	rs12044852	0.0155	-4.98	0.7524	5	5	enet	0.016	4.2e-27	-0.80263	0.422	0.82156	NA	NA	NA	NA	NA	0	0	0	Plasma_Protein_weights_EA
Plasma_Protein	KLK8	19	51499263	51505967	0.11625	rs1654523	-1.709	rs1122466	0.07841	-23.76	0.8319	14	14	enet	0.11	4.4e-180	-0.80178	0.42268	0.82167	NA	NA	NA	NA	NA	0	0	0	Plasma_Protein_weights_EA
Plasma_Protein	DUT	15	48623208	48635570	0.00471	rs6493314	-0.809	rs8039702	0.00502	-6.32	-0.7979	4	1	top1	0.005	1e-09	0.7979	0.425	0.824963	NA	NA	NA	NA	NA	0	0	0	Plasma_Protein_weights_EA
Plasma_Protein	CLEC3B	3	45043040	45077563	0.10929	rs17368353	1.718	rs10514712	0.043	-17.63	0.7867	11	11	enet	0.062	2.2e-103	-0.7961	0.426	0.825151	NA	NA	NA	NA	NA	0	0	0	Plasma_Protein_weights_EA
Plasma_Protein	HADH	4	108910870	108956397	0.0211	rs17038253	1.4237	rs4373225	0.006993	8.44	1.3697	11	11	enet	0.015	4.4e-25	0.79429	0.427	0.825151	NA	NA	NA	NA	NA	0	0	0	Plasma_Protein_weights_EA
Plasma_Protein	FLRT2	14	85996488	86120772	0.11287	rs2372976	1.734	rs17796783	0.118124	-29.24	-0.411	34	34	enet	0.17	2.9e-297	0.79385	0.427	0.825151	NA	NA	NA	NA	NA	0	0	0	Plasma_Protein_weights_EA
Plasma_Protein	FGFR3	4	1795020	1810599	0.11668	rs12503340	-2.407	rs7663492	0.03711	-6.14	1.3421	4	4	enet	0.089	3.9e-149	0.79246	0.428	0.825151	NA	NA	NA	NA	NA	0	0	0	Plasma_Protein_weights_EA
Plasma_Protein	STX7	6	132767006	132834337	0.04586	rs12661388	-1.282	rs3813356	0.02187	-13.25	-0.9851	3	3	enet	0.028	3.4e-47	0.7922	0.428227	0.825151	NA	NA	NA	NA	NA	0	0	0	Plasma_Protein_weights_EA
Plasma_Protein	HLA-DQA2	6	32709168	32714975	0.1767	rs20547	0.789	rs20547	0.14885	-2.06	0.789	1	1	enet	0.24	0	-0.789	0.43002	0.827396	NA	NA	NA	NA	NA	0	0	0	Plasma_Protein_weights_EA
Plasma_Protein	XPNPEP1	10	111624524	111683311	0.0337	rs550697	-1.215	rs3862006	0.03395	16.57	-0.4773	4	4	enet	0.044	3.4e-73	-0.78581	0.431981	0.827803	NA	NA	NA	NA	NA	0	0	0	Plasma_Protein_weights_EA
Plasma_Protein	MRVI1	11	10594638	10715535	0.04729	rs4910184	1.581	rs890115	0.021385	12.57	0.9706	15	15	enet	0.035	1.9e-58	0.7858	0.432	0.827803	NA	NA	NA	NA	NA	0	0	0	Plasma_Protein_weights_EA
Plasma_Protein	CST7	20	24929905	24940564	0.27104	rs1854849	-2.471	rs227658	0.109636	-28.29	-0.8312	28	28	enet	0.18	0	0.7841	0.43298	0.827803	NA	NA	NA	NA	NA	0	0	0	Plasma_Protein_weights_EA
Plasma_Protein	GFRA2	8	21547910	21669869	0.15995	rs1479057	-2.403	rs15881	0.062737	21.31	0.9565	17	17	enet	0.16	2.9e-271	0.7835	0.4333	0.827803	NA	NA	NA	NA	NA	0	0	0	Plasma_Protein_weights_EA
Plasma_Protein	MANEA	6	96025361	96057346	0.33329	rs7747776	1.273	rs13205436	0.32064	-48.12	0.1478	9	9	enet	0.42	0	0.7829	0.43369	0.827803	NA	NA	NA	NA	NA	0	0	0	Plasma_Protein_weights_EA
Plasma_Protein	ADH7	4	100333418	100356667	0.07908	rs1154469	1.9701	rs17529509	0.035284	-16.11	0.7523	18	18	enet	0.048	2.5e-79	0.78252	0.434	0.827803	NA	NA	NA	NA	NA	0	0	0	Plasma_Protein_weights_EA
Plasma_Protein	GSTO1	10	105995114	106027217	0.27098	rs11509438	-1.404	rs641071	0.40432	-54.02	0.8615	5	5	enet	0.44	0	-0.77982	0.435498	0.82946	NA	NA	NA	NA	NA	0	0	0	Plasma_Protein_weights_EA
Plasma_Protein	CBR1	21	37442239	37445464	0.1335	rs2835230	1.273	rs2835269	0.08399	-20.6	1	4	4	enet	0.093	3.5e-155	-0.77182	0.44022	0.837244	NA	NA	NA	NA	NA	0	0	0	Plasma_Protein_weights_EA
Plasma_Protein	FAIM3	1	207076662	207096592	0.00896	rs4240847	2.2267	rs94872	0.00735	5.88	-0.7656	10	1	top1	0.0073	1.8e-13	-0.76562	0.444	0.842107	NA	NA	NA	NA	NA	0	0	0	Plasma_Protein_weights_EA
Plasma_Protein	CFHR1	1	196788861	196801319	0.221	rs16840522	1.1795	rs7542235	0.298	-46.35	1	6	6	enet	0.3	0	-0.76206	0.446	0.842107	NA	NA	NA	NA	NA	0	0	0	Plasma_Protein_weights_EA
Plasma_Protein	ADAMTS13	9	136279478	136324524	0.12662	rs3780809	-1.985	rs2028002	0.13264	-21.7	-1.9692	6	6	enet	0.19	0	0.7611	0.446571	0.842107	NA	NA	NA	NA	NA	0	0	0	Plasma_Protein_weights_EA
Plasma_Protein	AKR1D1	7	137687070	137803051	0.01342	rs3735023	2.519	rs1872930	0.010617	-9.04	-0.7595	4	1	top1	0.011	1e-18	0.7595	0.447557	0.842107	NA	NA	NA	NA	NA	0	0	0	Plasma_Protein_weights_EA
Plasma_Protein	GGH	8	63927440	63951966	0.14682	rs7815152	-1.949	rs4739037	0.099957	27.29	-0.4793	10	10	enet	0.19	0	0.7589	0.4479	0.842107	NA	NA	NA	NA	NA	0	0	0	Plasma_Protein_weights_EA
Plasma_Protein	LRRC15	3	194075978	194090472	0.1651	rs9870895	-1.846	rs923930	0.138	31.69	-0.0331	7	7	enet	0.2	0	0.7595	0.448	0.842107	NA	NA	NA	NA	NA	0	0	0	Plasma_Protein_weights_EA
Plasma_Protein	LEFTY2	1	226124298	226129083	0.0791	rs16845221	1.3722	rs1223245	0.0483	-19.03	-0.5758	10	10	enet	0.066	7.6e-109	0.75789	0.449	0.842107	NA	NA	NA	NA	NA	0	0	0	Plasma_Protein_weights_EA
Plasma_Protein	SIGLEC14	19	52145806	52150054	0.52882	rs12459503	2.926	rs7250849	0.214229	-37.2	1.3838	36	36	enet	0.34	0	-0.75547	0.44997	0.842107	NA	NA	NA	NA	NA	0	0	0	Plasma_Protein_weights_EA
Plasma_Protein	SERPINA5	14	95027779	95059455	0.026	rs6119	-0.955	rs6119	0.010214	7.54	-0.9545	9	9	enet	0.016	6.3e-28	-0.75558	0.45	0.842107	NA	NA	NA	NA	NA	0	0	0	Plasma_Protein_weights_EA
Plasma_Protein	ERAP1	5	96096514	96143803	0.34597	rs7708451	1.915	rs27434	0.356	50.71	0.4935	18	18	enet	0.59	0	0.7539	0.45091	0.842107	NA	NA	NA	NA	NA	0	0	0	Plasma_Protein_weights_EA
Plasma_Protein	ST6GALNAC2	17	74561459	74583038	0.00656	rs2598426	-2.578	rs4789315	0.000141	-3.64	-0.2361	3	3	enet	0.0025	1.2e-05	0.7524	0.45178	0.842107	NA	NA	NA	NA	NA	0	0	0	Plasma_Protein_weights_EA
Plasma_Protein	PRKCA	17	64298731	64806861	0.09878	rs170586	-2.438	rs17690038	0.0439	10.48	1.25	10	10	enet	0.062	6.9e-102	0.7516	0.45229	0.842107	NA	NA	NA	NA	NA	0	0	0	Plasma_Protein_weights_EA
Plasma_Protein	TNFSF14	19	6661264	6670599	0.00851	rs10413643	0.68	rs8112236	0.000351	-2.66	-0.459	2	2	enet	0.0048	2.3e-09	0.75143	0.45239	0.842107	NA	NA	NA	NA	NA	0	0	0	Plasma_Protein_weights_EA
Plasma_Protein	SRA1	5	139916925	139937262	0.13304	rs13188297	-2.022	rs801460	0.106	27.83	-0.871	17	17	enet	0.13	1.7e-218	-0.7506	0.4529	0.842107	NA	NA	NA	NA	NA	0	0	0	Plasma_Protein_weights_EA
Plasma_Protein	PRCP	11	82533978	82681626	0.05268	rs551450	-1.455	rs7926170	0.034518	10.42	-0.6452	8	8	enet	0.043	1.6e-70	-0.7508	0.453	0.842107	NA	NA	NA	NA	NA	0	0	0	Plasma_Protein_weights_EA
Plasma_Protein	CHRDL2	11	74407474	74442471	0.09653	rs10899040	2.268	rs6592590	0.044891	9.81	-1.2969	5	5	enet	0.057	8.3e-95	-0.7512	0.453	0.842107	NA	NA	NA	NA	NA	0	0	0	Plasma_Protein_weights_EA
Plasma_Protein	VTI1B	14	68113802	68141537	0.01705	rs2145466	1.22	rs10483801	0.008382	7.9	0.6875	5	5	enet	0.013	3.2e-22	0.74871	0.454	0.842777	NA	NA	NA	NA	NA	0	0	0	Plasma_Protein_weights_EA
Plasma_Protein	REN	1	204123947	204159452	0.01193	rs11240609	2.8817	rs5707	0.012	-4.21	0.88	10	10	enet	0.014	2e-23	-0.74618	0.456	0.8453	NA	NA	NA	NA	NA	0	0	0	Plasma_Protein_weights_EA
Plasma_Protein	IDH1	2	209100953	209130798	0.23911	rs16840781	-1.64	rs6435435	0.06312	-23.32	-0.4855	6	6	enet	0.15	3.2e-257	0.73953	0.459587	0.848084	NA	NA	NA	NA	NA	0	0	0	Plasma_Protein_weights_EA
Plasma_Protein	LUM	12	91496406	91505271	0.12144	rs7312206	-2.764	rs11105995	0.014368	-11.955	0.3023	15	15	enet	0.054	1.8e-89	0.7391	0.46	0.848084	NA	NA	NA	NA	NA	0	0	0	Plasma_Protein_weights_EA
Plasma_Protein	MICA	6	31367561	31383092	0.4117	rs11575840	0.848	rs17190526	0.33362	18.58	-0.843	6	6	enet	0.5	0	-0.739	0.46005	0.848084	NA	NA	NA	NA	NA	0	0	0	Plasma_Protein_weights_EA
Plasma_Protein	SMPDL3A	6	123110194	123130865	0.10625	rs7573	1.478	rs13192569	0.05807	-20.29	0.1942	5	5	enet	0.063	2e-104	-0.7387	0.460076	0.848084	NA	NA	NA	NA	NA	0	0	0	Plasma_Protein_weights_EA
Plasma_Protein	SFRP1	8	41119481	41166992	0.08218	rs10088899	2.392	rs968427	0.020698	-11	-0.1351	18	18	enet	0.048	4e-79	-0.737	0.4611	0.848568	NA	NA	NA	NA	NA	0	0	0	Plasma_Protein_weights_EA
Plasma_Protein	NTRK3	15	88402982	88799999	0.08887	rs10468137	-2.059	rs1017757	0.04508	17.79	0.7191	17	17	enet	0.074	1.5e-122	-0.7355	0.462	0.848568	NA	NA	NA	NA	NA	0	0	0	Plasma_Protein_weights_EA
Plasma_Protein	PSG4	19	43696854	43711451	0.24123	rs8113515	1.4	rs4803586	0.238074	41.42	0.3611	9	9	enet	0.27	0	0.73512	0.46227	0.848568	NA	NA	NA	NA	NA	0	0	0	Plasma_Protein_weights_EA
Plasma_Protein	PTGDS	9	139869544	139876194	0.03394	rs6563	1.463	rs11145948	0.03471	-15.88	0.7302	10	1	top1	0.035	1.5e-57	-0.7302	0.465293	0.851246	NA	NA	NA	NA	NA	0	0	0	Plasma_Protein_weights_EA
Plasma_Protein	IGSF3	1	117117021	117210377	0.06043	rs17553121	-2.4868	rs655735	0.0203	-12.19	-0.4054	20	20	enet	0.037	1.1e-61	0.72746	0.467	0.851246	NA	NA	NA	NA	NA	0	0	0	Plasma_Protein_weights_EA
Plasma_Protein	RNASE3	14	21359544	21360507	0.19237	rs4246977	-2.302	rs28525131	0.077446	23.89	-0.4516	37	37	enet	0.17	1.3e-298	-0.72784	0.467	0.851246	NA	NA	NA	NA	NA	0	0	0	Plasma_Protein_weights_EA
Plasma_Protein	PYY	17	42030106	42081837	0.00988	rs162430	1.198	rs8074783	0.0049	-5.63	0.7273	4	1	top1	0.0049	1.6e-09	-0.7273	0.46706	0.851246	NA	NA	NA	NA	NA	0	0	0	Plasma_Protein_weights_EA
Plasma_Protein	CST1	20	23728199	23731905	0.124	rs6083320	-0.895	rs13045477	0.102783	-24.56	-0.8025	3	3	enet	0.12	2.1e-197	0.7268	0.46733	0.851246	NA	NA	NA	NA	NA	0	0	0	Plasma_Protein_weights_EA
Plasma_Protein	NLGN2	17	7308193	7323179	0.05043	rs9899036	-1.836	rs17882626	0.0229	9.22	0.6053	3	3	enet	0.029	1.5e-48	0.7261	0.46781	0.851246	NA	NA	NA	NA	NA	0	0	0	Plasma_Protein_weights_EA
Plasma_Protein	SIRPG	20	1609798	1638425	0.08429	rs202546	-1.651	rs1535883	0.108276	-27.76	0.6567	9	9	enet	0.11	1.5e-185	-0.7231	0.46964	0.851246	NA	NA	NA	NA	NA	0	0	0	Plasma_Protein_weights_EA
Plasma_Protein	PLXNA4	7	131808091	132333447	0.04441	rs6467443	-1.233	rs744767	0.013922	-6.35	1.1948	16	16	enet	0.026	2.9e-43	-0.7219	0.470345	0.851246	NA	NA	NA	NA	NA	0	0	0	Plasma_Protein_weights_EA
Plasma_Protein	CFHR5	1	196946686	196978808	0.39818	rs7524776	1.191	rs1409153	0.0609	15.53	-0.5077	12	12	enet	0.18	0	-0.72113	0.471	0.851246	NA	NA	NA	NA	NA	0	0	0	Plasma_Protein_weights_EA
Plasma_Protein	COL6A1	21	47401684	47424964	0.42625	rs2839108	-1.886	rs1053312	0.50453	-60.33	-0.8806	12	12	enet	0.52	0	0.72051	0.47121	0.851246	NA	NA	NA	NA	NA	0	0	0	Plasma_Protein_weights_EA
Plasma_Protein	F10	13	113777113	113803843	0.12796	rs9577593	-1.923	rs3211752	0.03647	15.63	0.6029	11	11	enet	0.069	4.9e-114	0.7193	0.471957	0.851246	NA	NA	NA	NA	NA	0	0	0	Plasma_Protein_weights_EA
Plasma_Protein	ERAP2	5	96211690	96255407	0.21865	rs2549778	-1.873	rs10044354	0.478	58.33	-0.2903	18	18	enet	0.56	0	-0.719	0.47211	0.851246	NA	NA	NA	NA	NA	0	0	0	Plasma_Protein_weights_EA
Plasma_Protein	DECR1	8	91013633	91065861	0.02246	rs2205158	-2.672	rs2107466	0.015824	-11.24	-0.75	6	6	enet	0.023	6.6e-38	0.715	0.4746	0.851246	NA	NA	NA	NA	NA	0	0	0	Plasma_Protein_weights_EA
Plasma_Protein	CTSZ	20	57560741	57583293	0.02545	rs1569823	3.304	rs163801	0.019924	-4.4	0.686	2	2	enet	0.031	4.8e-52	-0.715	0.47463	0.851246	NA	NA	NA	NA	NA	0	0	0	Plasma_Protein_weights_EA
Plasma_Protein	CD59	11	33724556	33758025	0.07006	rs831612	1.571	rs831630	0.066144	-22.11	0.863	13	13	enet	0.085	4.9e-142	-0.7139	0.475	0.851246	NA	NA	NA	NA	NA	0	0	0	Plasma_Protein_weights_EA
Plasma_Protein	RGMA	15	93578503	93632433	0.07674	rs17705835	-1.366	rs17526330	0.02502	12.69	-0.4762	10	10	enet	0.051	3.5e-84	0.7146	0.475	0.851246	NA	NA	NA	NA	NA	0	0	0	Plasma_Protein_weights_EA
Plasma_Protein	IL7R	5	35852797	35879705	0.00915	rs2194225	0.794	rs6451229	0.00975	8.7	0.7143	4	1	top1	0.0098	2.6e-17	0.7143	0.47505	0.851246	NA	NA	NA	NA	NA	0	0	0	Plasma_Protein_weights_EA
Plasma_Protein	SEMA6B	19	4542605	4581788	0.02603	rs10518242	2.523	rs11672626	0.009394	2.95	0.72	4	4	enet	0.01	3.1e-18	0.71357	0.4755	0.851246	NA	NA	NA	NA	NA	0	0	0	Plasma_Protein_weights_EA
Plasma_Protein	GPT	8	145728356	145732557	0.01142	rs1209871	-0.84	rs1209871	0.007822	4.08	-0.8396	3	3	enet	0.0084	3.4e-15	-0.7127	0.476	0.851246	NA	NA	NA	NA	NA	0	0	0	Plasma_Protein_weights_EA
Plasma_Protein	MFAP4	17	19286755	19290503	0.1017	rs1110466	-2.515	rs2469847	0.0242	-4.53	-1.0594	4	4	enet	0.031	1.1e-51	0.7085	0.47862	0.851409	NA	NA	NA	NA	NA	0	0	0	Plasma_Protein_weights_EA
Plasma_Protein	CDON	11	125825691	125933230	0.18078	rs7925077	-2.292	rs7119527	0.171934	-35.27	-0.9919	25	25	enet	0.2	0	0.7076	0.479	0.851409	NA	NA	NA	NA	NA	0	0	0	Plasma_Protein_weights_EA
Plasma_Protein	VPS24	2	86730553	86790602	0.02648	rs6752371	-1.062	rs6740863	0.02334	13.21	-0.6023	4	4	enet	0.03	1.5e-50	0.7074	0.479316	0.851409	NA	NA	NA	NA	NA	0	0	0	Plasma_Protein_weights_EA
Plasma_Protein	GSTP1	11	67351213	67354127	0.24537	rs11227699	-2.062	rs1695	0.153121	-33.25	0.7231	7	7	enet	0.2	0	-0.7057	0.48	0.851409	NA	NA	NA	NA	NA	0	0	0	Plasma_Protein_weights_EA
Plasma_Protein	APOL3	22	36536378	36562225	0.28161	rs6000157	1.206	rs80584	0.311155	-46.68	0.8353	9	9	enet	0.32	0	-0.7049	0.48088	0.851409	NA	NA	NA	NA	NA	0	0	0	Plasma_Protein_weights_EA
Plasma_Protein	CPA4	7	129932974	129964020	0.42622	rs4731678	1.553	rs3807345	0.46478	-57.47	-0.6119	11	11	enet	0.48	0	0.7039	0.481474	0.851409	NA	NA	NA	NA	NA	0	0	0	Plasma_Protein_weights_EA
Plasma_Protein	BMPER	7	33943920	34196039	0.0966	rs10264245	-2.386	rs16879245	0.016771	-12.73	-0.7355	17	17	enet	0.072	1.2e-118	0.7039	0.481519	0.851409	NA	NA	NA	NA	NA	0	0	0	Plasma_Protein_weights_EA
Plasma_Protein	IL17RA	22	17565844	17596584	0.70416	rs12485066	1.99	rs738034	0.316326	-27.53	0.1111	60	60	enet	0.49	0	0.7023	0.48252	0.851409	NA	NA	NA	NA	NA	0	0	0	Plasma_Protein_weights_EA
Plasma_Protein	CALCOCO2	17	46908380	46943884	0.02518	rs178467	-0.741	rs178467	0.02	-12.43	-0.7412	3	3	enet	0.023	2.7e-38	0.7018	0.48281	0.851409	NA	NA	NA	NA	NA	0	0	0	Plasma_Protein_weights_EA
Plasma_Protein	TRABD2A	2	85048774	85134132	0.00487	rs17025827	3.264	rs1000919	0.004	5.63	0.6989	3	1	top1	0.004	4.5e-08	0.69892	0.484599	0.851409	NA	NA	NA	NA	NA	0	0	0	Plasma_Protein_weights_EA
Plasma_Protein	TMEM132D	12	129556270	130388570	0.04722	rs7487233	-1.971	rs1482294	0.009253	-9.118	1.3968	18	18	enet	0.031	1.3e-51	0.6969	0.486	0.851409	NA	NA	NA	NA	NA	0	0	0	Plasma_Protein_weights_EA
Plasma_Protein	ENTPD1	10	97471536	97637023	0.03226	rs7900898	-2.518	rs4512761	0.03781	16.64	-0.2273	12	12	enet	0.045	2.7e-74	-0.69469	0.487251	0.851409	NA	NA	NA	NA	NA	0	0	0	Plasma_Protein_weights_EA
Plasma_Protein	MENT	1	151020227	151024462	0.0072	rs11204828	-1.0595	rs11204828	-0.000135	-3.34	-1.0595	3	3	enet	0.0013	0.0012	0.69427	0.488	0.851409	NA	NA	NA	NA	NA	0	0	0	Plasma_Protein_weights_EA
Plasma_Protein	CXCL1	4	74735110	74737025	0.1322	rs1957069	2.3268	rs3117604	0.132887	29.98	0.5294	7	7	enet	0.17	2e-295	0.6932	0.488	0.851409	NA	NA	NA	NA	NA	0	0	0	Plasma_Protein_weights_EA
Plasma_Protein	HP	16	72088404	72094954	0.41047	rs9302635	-1.679	rs217181	0.1425	31.73	1.4231	14	14	enet	0.37	0	-0.69281	0.48843	0.851409	NA	NA	NA	NA	NA	0	0	0	Plasma_Protein_weights_EA
Plasma_Protein	THG1L	5	157158428	157168457	0.42884	rs1744344	-2.121	rs2270812	0.322	-48.21	-0.6462	8	8	enet	0.35	0	0.6908	0.48971	0.851409	NA	NA	NA	NA	NA	0	0	0	Plasma_Protein_weights_EA
Plasma_Protein	KLB	4	39408550	39453153	0.34112	rs2066789	-1.8816	rs10517522	0.183892	-36.47	0.3692	13	13	enet	0.31	0	0.69051	0.49	0.851409	NA	NA	NA	NA	NA	0	0	0	Plasma_Protein_weights_EA
Plasma_Protein	ADK	10	75910960	76469721	0.01075	rs12416497	-0.835	rs4746172	0.00177	-5.43	-0.6806	4	4	enet	0.0054	3e-10	-0.68965	0.490415	0.851409	NA	NA	NA	NA	NA	0	0	0	Plasma_Protein_weights_EA
Plasma_Protein	TNFSF8	9	117655623	117692875	0.03383	rs4979483	2.225	rs3181348	0.02795	-14.53	-0.871	12	12	enet	0.035	4e-58	0.6864	0.492456	0.851409	NA	NA	NA	NA	NA	0	0	0	Plasma_Protein_weights_EA
Plasma_Protein	CNTNAP2	7	145813094	148118090	0.1456	rs850548	-1.288	rs10952623	0.228564	40.76	-0.7746	16	16	enet	0.25	0	-0.6849	0.493397	0.851409	NA	NA	NA	NA	NA	0	0	0	Plasma_Protein_weights_EA
Plasma_Protein	TAC1	7	97361396	97369784	0.04265	rs2237289	-1.657	rs12532490	0.019149	-12.04	-0.4111	11	11	enet	0.034	3.8e-57	0.6836	0.494202	0.851409	NA	NA	NA	NA	NA	0	0	0	Plasma_Protein_weights_EA
Plasma_Protein	AFM	4	74347462	74369718	0.06431	rs3756068	-2.656	rs1894292	0.05276	6.61	-1.3387	7	7	enet	0.067	3.3e-110	-0.68252	0.495	0.851409	NA	NA	NA	NA	NA	0	0	0	Plasma_Protein_weights_EA
Plasma_Protein	P4HB	17	79801035	79818732	0.02845	rs2228309	0.682	rs2228309	0.0192	2.93	0.6818	1	1	top1	0.019	2.1e-32	0.6818	0.49535	0.851409	NA	NA	NA	NA	NA	0	0	0	Plasma_Protein_weights_EA
Plasma_Protein	CPXM1	20	2774720	2781273	0.4105	rs1569942	-1.448	rs11697717	0.245067	-27.58	-0.3514	18	18	enet	0.36	0	0.6791	0.49708	0.851409	NA	NA	NA	NA	NA	0	0	0	Plasma_Protein_weights_EA
Plasma_Protein	ATF6B	6	32083041	32096030	0.1741	rs3131382	-0.615	rs17421624	0.03036	13.17	-0.388	2	2	enet	0.054	9.8e-90	-0.679	0.49743	0.851409	NA	NA	NA	NA	NA	0	0	0	Plasma_Protein_weights_EA
Plasma_Protein	LILRA5	19	54818353	54824436	0.06746	rs2361797	1.647	rs3848606	0.025155	-9.47	-1.4643	6	6	enet	0.042	8.6e-70	-0.6783	0.49758	0.851409	NA	NA	NA	NA	NA	0	0	0	Plasma_Protein_weights_EA
Plasma_Protein	VIT	2	36923833	37041935	0.30328	rs17490288	1.569	rs11124542	0.12902	30.11	-0.1429	23	23	enet	0.23	0	-0.67791	0.497826	0.851409	NA	NA	NA	NA	NA	0	0	0	Plasma_Protein_weights_EA
Plasma_Protein	RCN3	19	50031260	50050219	0.00707	rs1716274	-2.444	rs2878342	0.001103	4.23	0.6777	8	1	top1	0.0011	0.0028	0.67769	0.49797	0.851409	NA	NA	NA	NA	NA	0	0	0	Plasma_Protein_weights_EA
Plasma_Protein	TCL1A	14	96176284	96180533	0.0318	rs17828361	0.714	rs10131341	0.020449	-11.27	0.6125	5	5	enet	0.025	8.9e-42	-0.67587	0.499	0.851409	NA	NA	NA	NA	NA	0	0	0	Plasma_Protein_weights_EA
Plasma_Protein	SFTPB	2	85884437	85895864	0.41198	rs1135604	-1.635	rs1130866	0.13379	31.1	0.5522	14	14	enet	0.14	9e-244	0.67276	0.501102	0.851409	NA	NA	NA	NA	NA	0	0	0	Plasma_Protein_weights_EA
Plasma_Protein	ENGASE	17	77070906	77084681	0.31104	rs10073	-1.4	rs11077410	0.107	25.35	-0.1358	10	10	enet	0.27	0	0.6718	0.50173	0.851409	NA	NA	NA	NA	NA	0	0	0	Plasma_Protein_weights_EA
Plasma_Protein	MDGA1	6	37598455	37667082	0.57444	rs12529345	2.897	rs6938061	0.50047	59.08	0.0484	23	23	enet	0.55	0	-0.6708	0.502339	0.851409	NA	NA	NA	NA	NA	0	0	0	Plasma_Protein_weights_EA
Plasma_Protein	CST4	20	23666277	23669675	0.05458	rs8115868	-1.6	rs7263473	0.037751	-16.7	-1.4312	5	5	enet	0.053	2.6e-88	0.6707	0.50244	0.851409	NA	NA	NA	NA	NA	0	0	0	Plasma_Protein_weights_EA
Plasma_Protein	CACNA2D3	3	54156574	55108584	0.10579	rs12629593	-1.927	rs9839987	0.0362	16.31	0.0423	18	18	enet	0.074	2.6e-123	0.6665	0.505	0.851409	NA	NA	NA	NA	NA	0	0	0	Plasma_Protein_weights_EA
Plasma_Protein	PNP	14	20937113	20945248	0.25605	rs7152121	-1.963	rs1049564	0.127699	-30.47	-0.3976	23	23	enet	0.18	2.3e-305	0.66627	0.505	0.851409	NA	NA	NA	NA	NA	0	0	0	Plasma_Protein_weights_EA
Plasma_Protein	F10	13	113777113	113803843	0.1322	rs9604095	1.746	rs3211752	0.03809	16	0.6029	10	10	enet	0.074	1.6e-123	0.662	0.507948	0.851409	NA	NA	NA	NA	NA	0	0	0	Plasma_Protein_weights_EA
Plasma_Protein	APOA4	11	116691416	116694020	0.05273	rs1263172	1.014	rs10892074	0.031056	8.51	0.8636	3	3	enet	0.04	3.9e-66	0.6619	0.508	0.851409	NA	NA	NA	NA	NA	0	0	0	Plasma_Protein_weights_EA
Plasma_Protein	NCAM2	21	22370727	22915650	0.31831	rs2826710	-1.482	rs2826859	0.12302	-27.64	-0.3548	19	19	enet	0.23	0	0.66094	0.50865	0.851409	NA	NA	NA	NA	NA	0	0	0	Plasma_Protein_weights_EA
Plasma_Protein	HAVCR2	5	156512843	156569880	0.34797	rs4704870	-1.78	rs31220	0.274	31.01	-0.5169	16	16	enet	0.29	0	-0.6607	0.5088	0.851409	NA	NA	NA	NA	NA	0	0	0	Plasma_Protein_weights_EA
Plasma_Protein	CRISP2	6	49660071	49681303	0.22014	rs9296619	0.82	rs527461	0.12361	29.55	0.7937	7	7	enet	0.24	0	0.6607	0.50883	0.851409	NA	NA	NA	NA	NA	0	0	0	Plasma_Protein_weights_EA
Plasma_Protein	SPINT3	20	44141101	44144262	0.05571	rs3746513	-3.636	rs6032259	0.081334	-24.43	0.8871	6	6	enet	0.084	1.6e-140	-0.6602	0.50915	0.851409	NA	NA	NA	NA	NA	0	0	0	Plasma_Protein_weights_EA
Plasma_Protein	CTSB	8	11700033	11727042	0.26132	rs7837995	-3.309	rs3947	0.205617	38.55	-0.7027	26	26	enet	0.25	0	-0.66	0.5093	0.851409	NA	NA	NA	NA	NA	0	0	0	Plasma_Protein_weights_EA
Plasma_Protein	SFTPD	10	81697223	81742370	0.15866	rs11200984	-0.879	rs7084667	0.12432	30.06	0.6471	5	5	enet	0.16	7.9e-279	0.65884	0.509997	0.851409	NA	NA	NA	NA	NA	0	0	0	Plasma_Protein_weights_EA
Plasma_Protein	AKR1C3	10	5077546	5149878	0.01239	rs1838239	-0.953	rs4491123	0.00783	-2.95	-0.8687	2	2	enet	0.0082	8.9e-15	-0.65867	0.510106	0.851409	NA	NA	NA	NA	NA	0	0	0	Plasma_Protein_weights_EA
Plasma_Protein	MMP7	11	102391239	102401481	0.20084	rs7125062	-1.884	rs11568819	0.074558	23.22	1.4697	17	17	enet	0.15	7e-248	0.658	0.511	0.851409	NA	NA	NA	NA	NA	0	0	0	Plasma_Protein_weights_EA
Plasma_Protein	NPPB	1	11917521	11919002	0.02252	rs6685273	-2.621	rs198389	0.0197	11.71	1.2812	5	5	enet	0.022	3e-36	0.65563	0.512	0.851409	NA	NA	NA	NA	NA	0	0	0	Plasma_Protein_weights_EA
Plasma_Protein	SLITRK6	13	86366925	86380818	0.07463	rs12427618	2.724	rs9547210	0.04169	-15.02	0.8571	12	12	enet	0.056	2e-92	0.6555	0.512117	0.851409	NA	NA	NA	NA	NA	0	0	0	Plasma_Protein_weights_EA
Plasma_Protein	HSPB1	7	75931990	75933612	0.28721	rs11983026	1.331	rs2908201	0.241565	-41.81	0.8108	10	10	enet	0.3	0	-0.6542	0.512977	0.851409	NA	NA	NA	NA	NA	0	0	0	Plasma_Protein_weights_EA
Plasma_Protein	PDCD6IP	3	33840063	33911199	0.10502	rs4234228	2.426	rs7618512	0.176	-35.49	1.0286	13	13	enet	0.19	0	-0.6523	0.514	0.851409	NA	NA	NA	NA	NA	0	0	0	Plasma_Protein_weights_EA
Plasma_Protein	SEMA4D	9	91975702	92113045	0.24102	rs4877077	1.376	rs4877077	0.28016	-33.87	1.3763	6	6	enet	0.31	0	-0.6524	0.514173	0.851409	NA	NA	NA	NA	NA	0	0	0	Plasma_Protein_weights_EA
Plasma_Protein	IL20RA	6	137321108	137366317	0.01758	rs12529779	1.045	rs1322394	0.00594	6.03	0.4932	6	6	enet	0.0098	2.4e-17	0.6507	0.515225	0.851409	NA	NA	NA	NA	NA	0	0	0	Plasma_Protein_weights_EA
Plasma_Protein	SERPINF1	17	1665323	1680859	0.20169	rs17734	2.254	rs8074840	0.144	-29.56	-0.5735	19	19	enet	0.18	0	0.6498	0.51583	0.851409	NA	NA	NA	NA	NA	0	0	0	Plasma_Protein_weights_EA
Plasma_Protein	PROK2	3	71820806	71834357	0.16007	rs17009073	1.093	rs7644362	0.17	35.01	-0.618	8	8	enet	0.19	0	-0.6488	0.516	0.851409	NA	NA	NA	NA	NA	0	0	0	Plasma_Protein_weights_EA
Plasma_Protein	ADAM22	7	87563458	87832204	0.16205	rs10268218	3.429	rs12670575	0.099121	26.83	-0.5645	20	20	enet	0.15	7.4e-259	-0.6495	0.516036	0.851409	NA	NA	NA	NA	NA	0	0	0	Plasma_Protein_weights_EA
Plasma_Protein	MAPK3	16	30125426	30134827	0.08398	rs3087437	1.637	rs11865086	0.17198	35.5	0.7031	10	10	enet	0.21	0	0.64819	0.51687	0.851409	NA	NA	NA	NA	NA	0	0	0	Plasma_Protein_weights_EA
Plasma_Protein	TNFRSF1B	1	12227048	12269285	0.10458	rs590314	2.3433	rs5746026	0.0816	-24.61	-1.4793	10	10	enet	0.13	4.8e-217	-0.64708	0.518	0.851409	NA	NA	NA	NA	NA	0	0	0	Plasma_Protein_weights_EA
Plasma_Protein	IL1RL1	2	102927962	102968497	0.29196	rs1420101	1.323	rs13019081	0.18228	-38.16	1.2308	8	8	enet	0.3	0	-0.64641	0.518016	0.851409	NA	NA	NA	NA	NA	0	0	0	Plasma_Protein_weights_EA
Plasma_Protein	PGLS	19	17622445	17632097	0.11908	rs12985511	-1.429	rs879142	0.055315	14.46	-0.1127	4	4	enet	0.079	1.7e-130	-0.64541	0.51866	0.851409	NA	NA	NA	NA	NA	0	0	0	Plasma_Protein_weights_EA
Plasma_Protein	WISP1	8	134203282	134243933	0.08165	rs3739262	-1.91	rs16893344	0.037253	-16.57	-0.5493	14	14	enet	0.079	1.2e-130	-0.6448	0.519	0.851409	NA	NA	NA	NA	NA	0	0	0	Plasma_Protein_weights_EA
Plasma_Protein	EFNB2	13	107142093	107188010	0.04744	rs433782	2.58	rs16968979	0.018	11.72	1	23	23	enet	0.041	1.8e-68	0.6442	0.519459	0.851409	NA	NA	NA	NA	NA	0	0	0	Plasma_Protein_weights_EA
Plasma_Protein	HS3ST3B1	17	14204398	14252721	0.02113	rs9904926	1.632	rs17669311	0.00678	7.37	-0.507	6	6	enet	0.015	1.1e-25	-0.6438	0.51971	0.851409	NA	NA	NA	NA	NA	0	0	0	Plasma_Protein_weights_EA
Plasma_Protein	HTRA1	10	124218067	124274423	0.05346	rs911772	-2.297	rs7095410	0.0146	-10.56	-1.5	7	7	enet	0.038	2.9e-63	0.64339	0.519971	0.851409	NA	NA	NA	NA	NA	0	0	0	Plasma_Protein_weights_EA
Plasma_Protein	CX3CL1	16	57406389	57418956	0.02161	rs1167512	-1.038	rs170364	0.02523	5.89	0.8052	3	3	enet	0.03	4e-49	0.64302	0.52021	0.851409	NA	NA	NA	NA	NA	0	0	0	Plasma_Protein_weights_EA
Plasma_Protein	NDST1	5	149865381	149937773	0.05693	rs2229558	-0.87	rs11746198	0.0239	13.43	-0.6212	9	9	enet	0.04	5.2e-67	-0.6423	0.52065	0.851409	NA	NA	NA	NA	NA	0	0	0	Plasma_Protein_weights_EA
Plasma_Protein	IL1RN	2	113864791	113891593	0.07229	rs28939968	1.899	rs6734238	0.06882	-21.98	-0.8125	12	12	enet	0.12	4.5e-197	0.64	0.522173	0.851409	NA	NA	NA	NA	NA	0	0	0	Plasma_Protein_weights_EA
Plasma_Protein	SERPINE2	2	224839762	224904035	0.48586	rs861442	1.134	rs861442	0.31113	31.3	1.1343	11	11	enet	0.35	0	0.63959	0.522441	0.851409	NA	NA	NA	NA	NA	0	0	0	Plasma_Protein_weights_EA
Plasma_Protein	MANF	3	51422722	51426828	0.04422	rs4687569	1.489	rs4611808	0.0295	-14.73	1.2872	7	7	enet	0.037	5e-61	-0.6393	0.523	0.851409	NA	NA	NA	NA	NA	0	0	0	Plasma_Protein_weights_EA
Plasma_Protein	ADH1C	4	100257654	100273903	0.12968	rs10516440	2.9903	rs283415	0.144197	-32.27	0.8889	24	24	enet	0.17	7.5e-300	-0.63886	0.523	0.851409	NA	NA	NA	NA	NA	0	0	0	Plasma_Protein_weights_EA
Plasma_Protein	LIFR	5	38474770	38608456	0.07727	rs9687972	2.832	rs3729741	0.0276	14.41	0.087	18	18	enet	0.065	6.5e-108	0.6361	0.52468	0.851409	NA	NA	NA	NA	NA	0	0	0	Plasma_Protein_weights_EA
Plasma_Protein	UGDH	4	39500375	39529931	0.10227	rs1450	1.9683	rs4453941	0.095598	-26.39	0.2031	10	10	enet	0.12	1.4e-199	0.63614	0.525	0.851409	NA	NA	NA	NA	NA	0	0	0	Plasma_Protein_weights_EA
Plasma_Protein	FABP2	4	120238405	120243293	0.17634	rs10034453	1.5616	rs1799883	0.325812	-48.49	0.3889	9	9	enet	0.33	0	-0.63575	0.525	0.851409	NA	NA	NA	NA	NA	0	0	0	Plasma_Protein_weights_EA
Plasma_Protein	SERPINA10	14	94746797	94759605	0.13759	rs9323895	3.13	rs941591	0.206856	38.56	0.6386	45	45	enet	0.22	0	0.63519	0.525	0.851409	NA	NA	NA	NA	NA	0	0	0	Plasma_Protein_weights_EA
Plasma_Protein	LANCL1	2	211295973	211342376	0.01485	rs1044710	-1.083	rs10932334	0.00888	8.07	0.0323	5	5	enet	0.012	1.3e-20	0.63475	0.52559	0.851409	NA	NA	NA	NA	NA	0	0	0	Plasma_Protein_weights_EA
Plasma_Protein	KPNA6	1	32573657	32642164	0.03535	rs7544661	-0.6335	rs7544661	0.0399	14.89	-0.6335	1	1	top1	0.04	4.5e-66	-0.63354	0.526	0.851409	NA	NA	NA	NA	NA	0	0	0	Plasma_Protein_weights_EA
Plasma_Protein	SMPD1	11	6411670	6416228	0.26871	rs10839591	-2.27	rs1050239	0.129988	-30.64	0.4535	15	15	enet	0.16	3.1e-282	-0.634	0.526	0.851409	NA	NA	NA	NA	NA	0	0	0	Plasma_Protein_weights_EA
Plasma_Protein	ZADH2	18	72907068	72921094	0.01927	rs7230037	0.634	rs7230037	0.010975	-9.48	0.6338	1	1	enet	0.012	2.8e-21	-0.6338	0.526	0.851409	NA	NA	NA	NA	NA	0	0	0	Plasma_Protein_weights_EA
Plasma_Protein	MUC16	19	8959520	9092018	0.03464	rs1423049	-0.806	rs12976111	0.010115	5.21	0.5128	5	5	enet	0.02	2.3e-34	0.6317	0.52758	0.851409	NA	NA	NA	NA	NA	0	0	0	Plasma_Protein_weights_EA
Plasma_Protein	BCHE	3	165490692	165555250	0.06265	rs1355538	1.455	rs12491503	0.0583	-19.72	0.1594	3	3	enet	0.093	5.2e-156	-0.6316	0.528	0.851409	NA	NA	NA	NA	NA	0	0	0	Plasma_Protein_weights_EA
Plasma_Protein	PCOLCE2	3	142534764	142608048	0.32173	rs3816690	-2.203	rs6794287	0.109	27.96	0.2	17	17	enet	0.23	0	0.6304	0.528	0.851409	NA	NA	NA	NA	NA	0	0	0	Plasma_Protein_weights_EA
Plasma_Protein	TDGF1	3	46616024	46623947	0.42487	rs11709020	-1.661	rs3806702	0.481	58.94	0.3944	7	7	enet	0.49	0	0.6295	0.529	0.851409	NA	NA	NA	NA	NA	0	0	0	Plasma_Protein_weights_EA
Plasma_Protein	CBLN1	16	49311828	49315749	0.34996	rs4785155	2.361	rs11859080	0.26051	-43.4	2.2424	26	26	enet	0.31	0	-0.62911	0.52928	0.851409	NA	NA	NA	NA	NA	0	0	0	Plasma_Protein_weights_EA
Plasma_Protein	CNTFR	9	34551430	34590138	0.11745	rs7025995	-2.323	rs7037232	0.0362	-10.51	0.542	8	8	enet	0.063	2.4e-104	-0.6282	0.529842	0.851409	NA	NA	NA	NA	NA	0	0	0	Plasma_Protein_weights_EA
Plasma_Protein	SCARF1	17	1537152	1549038	0.40386	rs8066706	1.824	rs2272011	0.333	49.01	0.7077	14	14	enet	0.41	0	0.6281	0.52993	0.851409	NA	NA	NA	NA	NA	0	0	0	Plasma_Protein_weights_EA
Plasma_Protein	MBL2	10	54525140	54532544	0.5289	rs7899547	-2.138	rs7899547	0.27351	-44.43	-2.1385	11	11	enet	0.45	0	0.62664	0.530898	0.851409	NA	NA	NA	NA	NA	0	0	0	Plasma_Protein_weights_EA
Plasma_Protein	CHMP2B	3	87276421	87304706	0.07533	rs300978	-1.159	rs300978	0.145	32.35	-1.1587	5	5	enet	0.16	4.6e-269	-0.6264	0.531	0.851409	NA	NA	NA	NA	NA	0	0	0	Plasma_Protein_weights_EA
Plasma_Protein	INHBC	12	57828567	57845845	0.00893	rs775250	2.352	rs10783853	0.004272	3.885	0.625	3	1	top1	0.0043	1.6e-08	0.625	0.532	0.851976	NA	NA	NA	NA	NA	0	0	0	Plasma_Protein_weights_EA
Plasma_Protein	MAPRE1	20	31407760	31438211	0.08465	rs6119897	2.671	rs20654	0.111524	-28.46	0.8261	6	6	enet	0.13	3.5e-223	-0.622	0.53392	0.85329	NA	NA	NA	NA	NA	0	0	0	Plasma_Protein_weights_EA
Plasma_Protein	PGAM2	7	44102326	44105166	0.00649	rs12531341	0.753	rs6956492	0.003559	-6.6	0.5753	4	4	enet	0.0051	6.4e-10	-0.6213	0.534383	0.85329	NA	NA	NA	NA	NA	0	0	0	Plasma_Protein_weights_EA
Plasma_Protein	CCL22	16	57392695	57400101	0.06803	rs1800775	2.19	rs170364	0.01632	-11.77	0.8052	12	12	enet	0.046	2.5e-76	-0.62065	0.53483	0.85329	NA	NA	NA	NA	NA	0	0	0	Plasma_Protein_weights_EA
Plasma_Protein	KYNU	2	143635226	143813402	0.12654	rs2381404	-1.767	rs3768844	0.22066	-39.94	-0.6506	11	11	enet	0.23	0	0.61853	0.536227	0.85329	NA	NA	NA	NA	NA	0	0	0	Plasma_Protein_weights_EA
Plasma_Protein	CD274	9	5450503	5470566	0.07503	rs2282055	-1.3	rs822339	0.04959	-19.06	-1.2676	9	9	enet	0.057	1.7e-93	0.6178	0.536692	0.85329	NA	NA	NA	NA	NA	0	0	0	Plasma_Protein_weights_EA
Plasma_Protein	GC	4	72607413	72669758	0.03051	rs6810725	-1.4412	rs4588	0.008557	-8.55	-0.5362	9	9	enet	0.018	2.9e-31	-0.61779	0.537	0.85329	NA	NA	NA	NA	NA	0	0	0	Plasma_Protein_weights_EA
Plasma_Protein	EPHA4	2	222282747	222438922	0.07237	rs6436251	1.652	rs4613266	0.02857	-15.46	-0.0781	25	25	enet	0.078	5.5e-129	-0.61657	0.537518	0.85329	NA	NA	NA	NA	NA	0	0	0	Plasma_Protein_weights_EA
Plasma_Protein	NTM	11	131240373	132206716	0.22768	rs10750460	-2.657	rs2511781	0.187727	36.83	-1.7121	27	27	enet	0.25	0	-0.6157	0.538	0.85329	NA	NA	NA	NA	NA	0	0	0	Plasma_Protein_weights_EA
Plasma_Protein	CFI	4	110661850	110723155	0.12491	rs11938222	3.1129	rs7439493	0.066968	22.03	-0.619	16	16	enet	0.091	1.3e-151	-0.61423	0.539	0.853668	NA	NA	NA	NA	NA	0	0	0	Plasma_Protein_weights_EA
Plasma_Protein	EPHB1	3	134514102	134979309	0.0805	rs11720684	1.545	rs10935143	0.0739	23.74	-0.8382	13	13	enet	0.12	2.7e-201	-0.6122	0.54	0.853668	NA	NA	NA	NA	NA	0	0	0	Plasma_Protein_weights_EA
Plasma_Protein	CD86	3	121774209	121839986	0.01529	rs2681417	-2.171	rs3804588	-3.8e-05	-3.47	-0.8235	3	3	enet	0.002	0.0001	-0.6112	0.541	0.853668	NA	NA	NA	NA	NA	0	0	0	Plasma_Protein_weights_EA
Plasma_Protein	CP	3	148880197	148939616	0.02258	rs2934118	-0.64	rs16861646	0.00598	-3.01	0.6324	3	3	enet	0.0092	1.8e-16	-0.6093	0.542	0.853668	NA	NA	NA	NA	NA	0	0	0	Plasma_Protein_weights_EA
Plasma_Protein	IGHG1|IGHG2|IGHG3|IGHG4|IGK@|IGL@	14	106202680	106209408	0.01878	rs3000075	1.474	rs35590487	0.013447	6.89	-0.0706	4	4	enet	0.015	3.8e-26	-0.60942	0.542	0.853668	NA	NA	NA	NA	NA	0	0	0	Plasma_Protein_weights_EA
Plasma_Protein	LRP8	1	53708036	53794141	0.06527	rs1288347	3.0625	rs7542607	0.03	15.09	0.9206	15	15	enet	0.05	1.1e-82	0.60896	0.543	0.853668	NA	NA	NA	NA	NA	0	0	0	Plasma_Protein_weights_EA
Plasma_Protein	PLCG2	16	81772702	81996290	0.07411	rs16956155	-1.69	rs8182116	0.02466	13.57	-0.5195	12	12	enet	0.052	3e-86	-0.60785	0.54329	0.853668	NA	NA	NA	NA	NA	0	0	0	Plasma_Protein_weights_EA
Plasma_Protein	RETN	19	7733935	7735341	0.15585	rs6603107	2.207	rs3745367	0.030508	7.11	1.0411	12	12	enet	0.053	3.2e-88	0.60765	0.54342	0.853668	NA	NA	NA	NA	NA	0	0	0	Plasma_Protein_weights_EA
Plasma_Protein	FCRL6	1	159770301	159786047	0.06467	rs12138430	-1.6506	rs6656979	0.0662	-22.28	-1.2278	8	8	enet	0.077	6.9e-128	0.60601	0.545	0.855131	NA	NA	NA	NA	NA	0	0	0	Plasma_Protein_weights_EA
Plasma_Protein	CD36	7	79998891	80308593	0.0147	rs6973427	2.889	rs12155128	0.000675	-3.49	-0.4245	9	9	enet	0.0037	1.3e-07	0.604	0.545827	0.85541	NA	NA	NA	NA	NA	0	0	0	Plasma_Protein_weights_EA
Plasma_Protein	SERPINH1	11	75273101	75283828	0.05811	rs11236513	1.937	rs599816	0.02143	-12.66	-0.6462	13	13	enet	0.039	3.8e-65	0.6012	0.548	0.855595	NA	NA	NA	NA	NA	0	0	0	Plasma_Protein_weights_EA
Plasma_Protein	TNFSF13B	13	108903588	108960832	0.01004	rs3858807	-0.6	rs3858807	0.00305	-3.32	-0.6	1	1	enet	0.0074	1.6e-13	0.6	0.548506	0.855595	NA	NA	NA	NA	NA	0	0	0	Plasma_Protein_weights_EA
Plasma_Protein	ANGPTL3	1	63063191	63071984	0.02604	rs10789119	0.7121	rs10889333	0.0497	-19.2	0.5455	7	7	enet	0.055	2.5e-91	-0.59956	0.549	0.855595	NA	NA	NA	NA	NA	0	0	0	Plasma_Protein_weights_EA
Plasma_Protein	TMEM132A	11	60691932	60704631	0.28003	rs4939451	-2.257	rs555835	0.23082	-40.81	-0.3235	11	11	enet	0.36	0	0.5998	0.549	0.855595	NA	NA	NA	NA	NA	0	0	0	Plasma_Protein_weights_EA
Plasma_Protein	CDH17	8	95139390	95229531	0.12122	rs7833351	1.957	rs10956904	0.057239	-20.32	0.0161	13	13	enet	0.13	4.2e-212	0.598	0.5498	0.855595	NA	NA	NA	NA	NA	0	0	0	Plasma_Protein_weights_EA
Plasma_Protein	LILRA5	19	54818353	54824436	0.09089	rs2361797	1.647	rs3848606	0.033508	-10.14	-1.4643	13	13	enet	0.056	1.7e-92	-0.598	0.54984	0.855595	NA	NA	NA	NA	NA	0	0	0	Plasma_Protein_weights_EA
Plasma_Protein	FAM171B	2	187558787	187630686	0.03568	rs1020235	1.515	rs11891192	0.02092	-8.93	1.0299	3	3	enet	0.028	1.7e-46	-0.59445	0.552209	0.857616	NA	NA	NA	NA	NA	0	0	0	Plasma_Protein_weights_EA
Plasma_Protein	CCL25	19	8117202	8127544	0.20655	rs882951	-1.27	rs882951	0.195089	-23.11	-1.2698	5	5	enet	0.25	0	0.59411	0.55244	0.857616	NA	NA	NA	NA	NA	0	0	0	Plasma_Protein_weights_EA
Plasma_Protein	SEMA3G	3	52467051	52479119	0.05732	rs2257216	-1.738	rs2016575	0.0358	16.16	0.5833	11	11	enet	0.05	4.7e-82	0.5896	0.555	0.859565	NA	NA	NA	NA	NA	0	0	0	Plasma_Protein_weights_EA
Plasma_Protein	FAH	15	80444832	80479288	0.3787	rs3752693	-1.504	rs11555096	0.11425	-28.74	0.5644	7	7	enet	0.14	1.3e-243	-0.5899	0.555	0.859565	NA	NA	NA	NA	NA	0	0	0	Plasma_Protein_weights_EA
Plasma_Protein	SIRPB1	20	1542031	1600707	0.4662	rs2422609	-1.985	rs12480515	0.269027	44.06	0.9155	39	39	enet	0.52	0	0.5862	0.55772	0.862764	NA	NA	NA	NA	NA	0	0	0	Plasma_Protein_weights_EA
Plasma_Protein	LRP11	6	150139893	150185495	0.21424	rs789492	2.317	rs1112730	0.49903	58.28	0.8615	10	10	enet	0.56	0	0.5827	0.560091	0.865416	NA	NA	NA	NA	NA	0	0	0	Plasma_Protein_weights_EA
Plasma_Protein	BPGM	7	134331563	134364568	0.00591	rs2347686	-0.581	rs2347686	0.005718	6.63	-0.5806	1	1	top1	0.0057	7.6e-11	-0.5806	0.56148	0.866546	NA	NA	NA	NA	NA	0	0	0	Plasma_Protein_weights_EA
Plasma_Protein	SIGLEC7	19	51645556	51656783	0.25818	rs2864093	-1.882	rs12983058	0.049431	18.92	0.6618	16	16	enet	0.12	2e-206	0.57539	0.56503	0.871005	NA	NA	NA	NA	NA	0	0	0	Plasma_Protein_weights_EA
Plasma_Protein	SERPINB8	18	61637263	61687013	0.39607	rs957789	1.562	rs3826616	0.089472	25.49	-0.7241	9	9	enet	0.12	6.3e-204	-0.5743	0.566	0.871481	NA	NA	NA	NA	NA	0	0	0	Plasma_Protein_weights_EA
Plasma_Protein	SIGLEC9	19	51628163	51639908	0.54829	rs2664152	0.984	rs2075803	0.525008	61.54	-0.6032	4	4	enet	0.52	0	-0.5717	0.56753	0.872072	NA	NA	NA	NA	NA	0	0	0	Plasma_Protein_weights_EA
Plasma_Protein	CAPG	2	85621876	85645555	0.18254	rs17761730	2.118	rs6547615	0.07879	18.23	-1.6154	9	9	enet	0.16	4.9e-268	-0.57143	0.567707	0.872072	NA	NA	NA	NA	NA	0	0	0	Plasma_Protein_weights_EA
Plasma_Protein	POMGNT2	3	43120724	43147571	0.06195	rs13433902	1.36	rs4683356	0.0794	-24.01	0.2097	7	7	enet	0.08	4.7e-133	-0.5662	0.571	0.875637	NA	NA	NA	NA	NA	0	0	0	Plasma_Protein_weights_EA
Plasma_Protein	FAHD1	16	1876942	1890208	0.01395	rs3848346	-0.612	rs3743853	0.02801	-14.41	-0.5647	4	1	top1	0.028	1.1e-46	0.56471	0.57227	0.875637	NA	NA	NA	NA	NA	0	0	0	Plasma_Protein_weights_EA
Plasma_Protein	NQO2	6	2988221	3019989	0.43602	rs2038562	-1.776	rs4149360	0.18041	-33.76	0.6447	14	14	enet	0.41	0	-0.5622	0.573955	0.875637	NA	NA	NA	NA	NA	0	0	0	Plasma_Protein_weights_EA
Plasma_Protein	PGP	16	2261594	2264841	0.09732	rs4787270	1.426	rs9928327	0.05448	12.56	0.6518	6	6	enet	0.06	4.7e-99	0.56151	0.57445	0.875637	NA	NA	NA	NA	NA	0	0	0	Plasma_Protein_weights_EA
Plasma_Protein	COMP	19	18893583	18902114	0.06506	rs17683766	2.953	rs1043063	0.024051	-4.71	-0.6567	5	5	enet	0.034	8.2e-56	0.56021	0.57533	0.875637	NA	NA	NA	NA	NA	0	0	0	Plasma_Protein_weights_EA
Plasma_Protein	NUDT9	4	88343725	88380607	0.06864	rs13104303	-0.5846	rs13104303	0.047193	14.75	-0.5846	3	3	enet	0.067	1.4e-110	-0.55919	0.576	0.875637	NA	NA	NA	NA	NA	0	0	0	Plasma_Protein_weights_EA
Plasma_Protein	ADSSL1	14	105190566	105213662	0.01694	rs3809457	-1.602	rs11628649	0.005586	3.1	-0.7308	4	4	enet	0.0093	1.4e-16	-0.55896	0.576	0.875637	NA	NA	NA	NA	NA	0	0	0	Plasma_Protein_weights_EA
Plasma_Protein	ENPP7	17	77704705	77716018	0.2973	rs11150823	1.82	rs8065292	0.37	51.97	0.7692	13	13	enet	0.42	0	0.5586	0.57644	0.875637	NA	NA	NA	NA	NA	0	0	0	Plasma_Protein_weights_EA
Plasma_Protein	LILRB1	19	55128612	55149473	0.1176	rs11672845	-3.022	rs8106636	0.225319	-30.52	0.9804	7	7	enet	0.3	0	-0.55821	0.5767	0.875637	NA	NA	NA	NA	NA	0	0	0	Plasma_Protein_weights_EA
Plasma_Protein	TFF2	21	43766466	43771106	0.00774	rs8131519	-0.85	rs8131519	0.00226	-5.02	-0.8497	5	5	enet	0.0067	2e-12	0.55713	0.57744	0.875637	NA	NA	NA	NA	NA	0	0	0	Plasma_Protein_weights_EA
Plasma_Protein	KLKB1	4	187130133	187179625	0.07841	rs4253406	-1.3596	rs2304595	0.062513	21.43	-0.0159	11	11	enet	0.091	1.4e-151	0.55612	0.578	0.875637	NA	NA	NA	NA	NA	0	0	0	Plasma_Protein_weights_EA
Plasma_Protein	NELL1	11	20691097	21597232	0.16197	rs7941540	3.076	rs8176786	0.108537	28.12	-0.5556	5	5	enet	0.12	2.1e-200	-0.5558	0.578	0.875637	NA	NA	NA	NA	NA	0	0	0	Plasma_Protein_weights_EA
Plasma_Protein	APCS	1	159557616	159558655	0.06347	rs12727188	-2.531	rs7354905	0.0375	-16.59	0.4059	9	9	enet	0.065	6.7e-107	-0.55383	0.58	0.876946	NA	NA	NA	NA	NA	0	0	0	Plasma_Protein_weights_EA
Plasma_Protein	NT5C	17	73126320	73127852	0.17685	rs1531564	-3.099	rs4788857	0.117	-10.74	-0.6618	9	9	enet	0.13	1.1e-224	-0.5525	0.58059	0.876946	NA	NA	NA	NA	NA	0	0	0	Plasma_Protein_weights_EA
Plasma_Protein	APP	21	27252861	27543446	0.02284	rs4817016	-0.985	rs2830076	0.01192	9.63	-0.9394	5	5	enet	0.019	6.9e-32	-0.55213	0.58086	0.876946	NA	NA	NA	NA	NA	0	0	0	Plasma_Protein_weights_EA
Plasma_Protein	SFRP4	7	37945534	38065297	0.07458	rs2893552	-2.105	rs2598105	0.029307	14.9	0.1522	14	14	enet	0.049	1.1e-80	-0.5491	0.582934	0.878166	NA	NA	NA	NA	NA	0	0	0	Plasma_Protein_weights_EA
Plasma_Protein	ATRN	20	3451665	3631765	0.25444	rs2853210	-1.438	rs151521	0.092487	-19.2	-0.7087	12	12	enet	0.16	6.6e-284	0.5485	0.58335	0.878166	NA	NA	NA	NA	NA	0	0	0	Plasma_Protein_weights_EA
Plasma_Protein	DNAJA4	15	78556428	78574538	0.0062	rs3813576	-1.048	rs11639191	0.00405	5.81	-0.3784	4	4	enet	0.0047	3e-09	-0.5476	0.584	0.878166	NA	NA	NA	NA	NA	0	0	0	Plasma_Protein_weights_EA
Plasma_Protein	CA3	8	86285665	86361269	0.04038	rs13281766	-1.551	rs1543852	0.03604	-16.76	1.1719	9	9	enet	0.044	1.9e-73	-0.5467	0.5846	0.878166	NA	NA	NA	NA	NA	0	0	0	Plasma_Protein_weights_EA
Plasma_Protein	APOA1BP	1	156561548	156579299	0.09228	rs6679425	1.2963	rs4661047	0.119	-29.5	0.5654	20	20	enet	0.14	3.8e-241	-0.54632	0.585	0.878166	NA	NA	NA	NA	NA	0	0	0	Plasma_Protein_weights_EA
Plasma_Protein	CFHR2	1	196912868	196928752	0.66887	rs12116643	0.9176	rs7531555	0.273	-44.22	0.2432	6	6	enet	0.52	0	-0.54281	0.587	0.879145	NA	NA	NA	NA	NA	0	0	0	Plasma_Protein_weights_EA
Plasma_Protein	LGALS3	14	55590828	55612141	0.05297	rs7158989	1.274	rs17742621	0.103074	-26.28	0.5596	5	5	enet	0.12	1.3e-209	-0.54289	0.587	0.879145	NA	NA	NA	NA	NA	0	0	0	Plasma_Protein_weights_EA
Plasma_Protein	MMP8	11	102582527	102597781	0.05173	rs10895338	1.552	rs11225395	0.024796	13.92	-0.381	12	12	enet	0.034	2.3e-56	-0.5423	0.588	0.879145	NA	NA	NA	NA	NA	0	0	0	Plasma_Protein_weights_EA
Plasma_Protein	PSAT1	9	80912041	80945009	0.06013	rs7858423	2.303	rs1929402	0.04883	-19	1.4211	4	4	enet	0.062	2.8e-103	0.5413	0.58832	0.879145	NA	NA	NA	NA	NA	0	0	0	Plasma_Protein_weights_EA
Plasma_Protein	PLCB1	20	8057898	8949007	0.00434	rs926817	-0.667	rs1033398	0.000245	3.95	-0.5397	3	1	top1	0.00024	0.096	-0.5397	0.58942	0.879791	NA	NA	NA	NA	NA	0	0	0	Plasma_Protein_weights_EA
Plasma_Protein	SPINK7	5	147691982	147695485	0.13945	rs10077953	2.218	rs7734458	0.0331	15.57	0.8286	14	14	enet	0.054	7.5e-89	0.5353	0.59245	0.883045	NA	NA	NA	NA	NA	0	0	0	Plasma_Protein_weights_EA
Plasma_Protein	MATN4	20	43922085	43937169	0.11691	rs1804644	1.722	rs2227274	0.047275	-18.52	-1.0833	14	14	enet	0.084	5.1e-140	0.5327	0.59423	0.883045	NA	NA	NA	NA	NA	0	0	0	Plasma_Protein_weights_EA
Plasma_Protein	ITLN1	1	160846330	160854970	0.00918	rs2307420	-1.8447	rs11265498	0.00341	5.73	0.0641	8	8	enet	0.0037	1.3e-07	-0.52995	0.596	0.883045	NA	NA	NA	NA	NA	0	0	0	Plasma_Protein_weights_EA
Plasma_Protein	CRKL	22	21271695	21308035	0.05601	rs16988632	0.53	rs16988632	0.011442	1.68	0.53	1	1	enet	0.019	1.3e-31	0.53	0.59611	0.883045	NA	NA	NA	NA	NA	0	0	0	Plasma_Protein_weights_EA
Plasma_Protein	SVEP1	9	113127528	113342160	0.21226	rs10980170	-1.617	rs10817003	0.04967	14.05	-0.8382	13	13	enet	0.12	1.1e-210	-0.5289	0.596847	0.883045	NA	NA	NA	NA	NA	0	0	0	Plasma_Protein_weights_EA
Plasma_Protein	UST	6	149068166	149398126	0.04723	rs1768328	-1.886	rs7764228	0.009	9.26	-0.3043	21	21	enet	0.033	2.5e-55	-0.528	0.597489	0.883045	NA	NA	NA	NA	NA	0	0	0	Plasma_Protein_weights_EA
Plasma_Protein	CROT	7	86974980	87029110	0.08529	rs1635002	-2.394	rs31659	0.06532	-22.33	0.4314	11	11	enet	0.078	1.6e-129	-0.5261	0.598852	0.883045	NA	NA	NA	NA	NA	0	0	0	Plasma_Protein_weights_EA
Plasma_Protein	RHOC	1	113243749	113250056	0.0367	rs12026605	1.0822	rs7415820	0.0234	13.13	-0.2903	12	12	enet	0.029	7.2e-48	-0.52581	0.599	0.883045	NA	NA	NA	NA	NA	0	0	0	Plasma_Protein_weights_EA
Plasma_Protein	S100A6	1	153507075	153508720	0.03502	rs1326290	-0.527	rs1326290	0.0197	-3.46	-0.527	2	2	enet	0.029	1e-47	0.52398	0.6	0.883045	NA	NA	NA	NA	NA	0	0	0	Plasma_Protein_weights_EA
Plasma_Protein	ARF4	3	57557090	57583947	0.01704	rs7431380	0.524	rs7431380	0.00525	2.88	0.5238	1	1	enet	0.0081	1.3e-14	0.5238	0.6	0.883045	NA	NA	NA	NA	NA	0	0	0	Plasma_Protein_weights_EA
Plasma_Protein	PSME2	14	24612571	24616779	0.06574	rs7151934	1.5	rs3742500	0.035439	16.32	0.2857	11	11	enet	0.044	2.7e-72	0.5238	0.6	0.883045	NA	NA	NA	NA	NA	0	0	0	Plasma_Protein_weights_EA
Plasma_Protein	DEFB1	8	6728114	6735458	0.09985	rs10102851	2.626	rs5743402	0.085581	-15.76	-0.0116	17	17	enet	0.11	8.7e-182	0.5233	0.6007	0.883045	NA	NA	NA	NA	NA	0	0	0	Plasma_Protein_weights_EA
Plasma_Protein	DMKN	19	35988122	36004560	0.01341	rs7254211	-1.495	rs7254211	0.003318	-7.75	-1.4952	3	3	enet	0.011	6.3e-19	0.52281	0.6011	0.883045	NA	NA	NA	NA	NA	0	0	0	Plasma_Protein_weights_EA
Plasma_Protein	PLG	6	161123270	161175129	0.54602	rs1247336	-1.944	rs3127573	0.07847	-13.54	-0.1809	28	28	enet	0.23	0	0.5224	0.601378	0.883045	NA	NA	NA	NA	NA	0	0	0	Plasma_Protein_weights_EA
Plasma_Protein	CXCL16	17	4636828	4643223	0.03332	rs11658287	-2.164	rs7214635	0.0147	-11.13	0.589	7	7	enet	0.034	1.8e-56	0.522	0.60167	0.883045	NA	NA	NA	NA	NA	0	0	0	Plasma_Protein_weights_EA
Plasma_Protein	CCL15	17	34323476	34328592	0.19092	rs2075746	-0.746	rs854625	0.286	35.98	-0.0988	4	4	enet	0.3	0	0.5211	0.60232	0.883045	NA	NA	NA	NA	NA	0	0	0	Plasma_Protein_weights_EA
Plasma_Protein	UNC5D	8	35092993	35654068	0.06753	rs7014109	-0.848	rs1947299	0.037601	-17.17	-0.597	7	7	enet	0.061	5.6e-101	-0.5199	0.6031	0.883206	NA	NA	NA	NA	NA	0	0	0	Plasma_Protein_weights_EA
Plasma_Protein	NPTX1	17	78440634	78451643	0.07675	rs7225476	-1.877	rs999977	0.0671	22.33	0.225	9	9	enet	0.092	3.2e-154	-0.5182	0.60428	0.883482	NA	NA	NA	NA	NA	0	0	0	Plasma_Protein_weights_EA
Plasma_Protein	IDI2	10	1064850	1071799	0.04554	rs2265092	-1.237	rs1044261	0.04325	-17.74	0.6992	5	5	enet	0.056	2.6e-92	-0.51628	0.605658	0.883482	NA	NA	NA	NA	NA	0	0	0	Plasma_Protein_weights_EA
Plasma_Protein	MAPKAPK2	1	206858250	206907626	0.05599	rs4844540	1.7324	rs4256810	0.0466	18.42	0.5152	8	1	top1	0.047	4.5e-77	0.51515	0.606	0.883482	NA	NA	NA	NA	NA	0	0	0	Plasma_Protein_weights_EA
Plasma_Protein	GXYLT1	12	42475647	42538676	0.22484	rs7972807	-0.515	rs7972807	0.076779	-16.8	-0.5147	1	1	enet	0.14	1.3e-230	0.5147	0.607	0.883482	NA	NA	NA	NA	NA	0	0	0	Plasma_Protein_weights_EA
Plasma_Protein	MESDC2	15	81238630	81282169	0.02212	rs8030638	-1.533	rs16972633	0.01552	-11.25	-0.9007	13	13	enet	0.019	9.3e-33	-0.514	0.607	0.883482	NA	NA	NA	NA	NA	0	0	0	Plasma_Protein_weights_EA
Plasma_Protein	KIR2DL3	19	55249978	55264504	0.13336	rs11672845	-3.022	rs12151161	0.018237	-6.59	1.233	32	32	enet	0.061	6.7e-101	-0.51391	0.60731	0.883482	NA	NA	NA	NA	NA	0	0	0	Plasma_Protein_weights_EA
Plasma_Protein	ROR1	1	64239688	64647181	0.256	rs11588217	3.087	rs6588083	0.122	-29.54	0.2674	26	26	enet	0.2	0	-0.51328	0.608	0.88351	NA	NA	NA	NA	NA	0	0	0	Plasma_Protein_weights_EA
Plasma_Protein	BOLA1	1	149859440	149872351	0.08213	rs15931	-0.5935	rs1349532	0.165	34.78	-0.4634	2	2	enet	0.17	5.7e-288	-0.50957	0.61	0.883858	NA	NA	NA	NA	NA	0	0	0	Plasma_Protein_weights_EA
Plasma_Protein	AMY2B	1	104096437	104122156	0.44915	rs1566154	1.7558	rs1930212	0.0612	-17.19	0.3333	9	9	enet	0.18	0	-0.5105	0.61	0.883858	NA	NA	NA	NA	NA	0	0	0	Plasma_Protein_weights_EA
Plasma_Protein	FAS	10	90750288	90776816	0.15623	rs7922269	1.855	rs982764	0.07894	-23.93	0.5224	17	17	enet	0.11	8.7e-189	-0.50972	0.610251	0.883858	NA	NA	NA	NA	NA	0	0	0	Plasma_Protein_weights_EA
Plasma_Protein	LILRA2	19	55084387	55101752	0.12131	rs12984962	-2.247	rs12980993	0.064809	-21.69	1.0294	10	10	enet	0.093	1.1e-155	-0.50815	0.61134	0.884463	NA	NA	NA	NA	NA	0	0	0	Plasma_Protein_weights_EA
Plasma_Protein	IGFBP3	7	45951844	45961473	0.12873	rs1496499	-1.079	rs11977526	0.038664	10.77	-0.875	6	6	enet	0.061	3.5e-100	-0.5042	0.614146	0.886813	NA	NA	NA	NA	NA	0	0	0	Plasma_Protein_weights_EA
Plasma_Protein	APOE	19	45409048	45412650	0.00984	rs10414398	-0.504	rs10414398	0.002029	2.72	-0.5039	1	1	enet	0.003	2.2e-06	-0.50394	0.61431	0.886813	NA	NA	NA	NA	NA	0	0	0	Plasma_Protein_weights_EA
Plasma_Protein	PRTN3	19	840999	848175	0.03426	rs2098019	1.557	rs1060442	0.005011	8.06	0.7887	7	7	enet	0.018	4.1e-30	0.49894	0.61782	0.887893	NA	NA	NA	NA	NA	0	0	0	Plasma_Protein_weights_EA
Plasma_Protein	TYMP	22	50964181	50968461	0.05174	rs140522	-1.121	rs140521	0.045144	-15.67	-0.274	5	5	enet	0.05	1.9e-82	0.4989	0.61782	0.887893	NA	NA	NA	NA	NA	0	0	0	Plasma_Protein_weights_EA
Plasma_Protein	CXCL2	4	74962757	74964913	0.00617	rs3806792	-0.6349	rs1893319	0.003955	6.54	-0.4375	3	3	enet	0.004	4.1e-08	-0.49841	0.618	0.887893	NA	NA	NA	NA	NA	0	0	0	Plasma_Protein_weights_EA
Plasma_Protein	NAPA	19	47990894	48018348	0.04094	rs16972294	-0.662	rs16972294	0.022055	11.1	-0.662	9	9	enet	0.03	3.5e-49	-0.4985	0.61813	0.887893	NA	NA	NA	NA	NA	0	0	0	Plasma_Protein_weights_EA
Plasma_Protein	MGP	12	15033798	15038791	0.05311	rs3748300	-1.612	rs1544687	0.083105	-25.038	0.2059	17	17	enet	0.092	4.8e-154	-0.4974	0.619	0.887893	NA	NA	NA	NA	NA	0	0	0	Plasma_Protein_weights_EA
Plasma_Protein	IMPAD1	8	57870490	57906426	0.19565	rs13267137	1.37	rs1046643	0.105474	-19.72	0.8051	7	7	enet	0.14	1.7e-233	-0.4971	0.6191	0.887893	NA	NA	NA	NA	NA	0	0	0	Plasma_Protein_weights_EA
Plasma_Protein	REG3A	2	79384129	79386879	0.06516	rs1261238	-1.652	rs17754357	0.02359	12.79	1.0972	6	6	enet	0.048	3.4e-79	0.49459	0.620886	0.889487	NA	NA	NA	NA	NA	0	0	0	Plasma_Protein_weights_EA
Plasma_Protein	GLCE	15	69452923	69564556	0.16687	rs11072096	-2.351	rs3865014	0.24089	-41.79	0.4605	18	18	enet	0.25	0	-0.4921	0.623	0.890528	NA	NA	NA	NA	NA	0	0	0	Plasma_Protein_weights_EA
Plasma_Protein	TXNL4B	16	72078188	72128330	0.12961	rs12926250	2.214	rs5468	0.04058	-6.8	1.3981	5	5	enet	0.053	3.2e-88	-0.49125	0.62325	0.890528	NA	NA	NA	NA	NA	0	0	0	Plasma_Protein_weights_EA
Plasma_Protein	CSF1R	5	149432854	149492935	0.10384	rs7722480	-1.339	rs216141	0.021	10.27	-0.473	10	10	enet	0.055	1e-90	-0.4907	0.62364	0.890528	NA	NA	NA	NA	NA	0	0	0	Plasma_Protein_weights_EA
Plasma_Protein	HEXB	5	73935848	74018472	0.17768	rs6888163	1.505	rs12519436	0.0792	22.99	0.7667	14	14	enet	0.15	1.5e-259	0.4883	0.62533	0.891975	NA	NA	NA	NA	NA	0	0	0	Plasma_Protein_weights_EA
Plasma_Protein	CAMP	3	48264837	48266981	0.00526	rs4858825	-0.485	rs4858825	0.00226	1.82	-0.4853	1	1	enet	0.0065	5e-12	-0.4853	0.627	0.89339	NA	NA	NA	NA	NA	0	0	0	Plasma_Protein_weights_EA
Plasma_Protein	LMAN2	5	176758568	176778669	0.05878	rs1363405	2.429	rs11949767	0.00311	-6.59	1.68	11	11	enet	0.021	1.4e-35	-0.4848	0.62783	0.893607	NA	NA	NA	NA	NA	0	0	0	Plasma_Protein_weights_EA
Plasma_Protein	HAPLN1	5	82933624	83016674	0.03075	rs17206048	-0.912	rs6886442	0.00633	-8.96	-0.76	7	7	enet	0.016	2.2e-27	0.4809	0.63062	0.893703	NA	NA	NA	NA	NA	0	0	0	Plasma_Protein_weights_EA
Plasma_Protein	ENPP5	6	46126922	46138717	0.33537	rs7758684	1.709	rs1047153	0.29297	46	-0.2154	20	20	enet	0.46	0	-0.4796	0.631529	0.893703	NA	NA	NA	NA	NA	0	0	0	Plasma_Protein_weights_EA
Plasma_Protein	RNASET2	6	167335601	167370679	0.1956	rs7755114	-1.789	rs9457245	0.09817	-26.7	-0.541	7	7	enet	0.16	2e-270	0.4784	0.632366	0.893703	NA	NA	NA	NA	NA	0	0	0	Plasma_Protein_weights_EA
Plasma_Protein	FABP1	2	88422501	88427581	0.04625	rs2241883	0.478	rs2241883	0.0356	-16.14	0.4776	3	1	top1	0.036	5.2e-59	-0.47761	0.632926	0.893703	NA	NA	NA	NA	NA	0	0	0	Plasma_Protein_weights_EA
Plasma_Protein	CRABP2	1	156669398	156675608	0.21736	rs11264529	0.6	rs3806412	0.142	-32	0.3947	3	3	enet	0.15	3.4e-263	-0.47726	0.633	0.893703	NA	NA	NA	NA	NA	0	0	0	Plasma_Protein_weights_EA
Plasma_Protein	HMHA1	19	1065922	1086627	0.05755	rs12459067	-1.412	rs7251797	0.051829	20.27	-0.1846	5	5	enet	0.072	6.8e-120	-0.47739	0.63308	0.893703	NA	NA	NA	NA	NA	0	0	0	Plasma_Protein_weights_EA
Plasma_Protein	GSN	9	123970072	124095121	0.01103	rs306784	0.828	rs306761	0.00782	-7.02	0.4769	3	1	top1	0.0078	3.2e-14	-0.4769	0.633417	0.893703	NA	NA	NA	NA	NA	0	0	0	Plasma_Protein_weights_EA
Plasma_Protein	FAM213A	10	82167585	82196871	0.00709	rs12252644	1.807	rs6585994	0.00172	5.41	-0.4762	6	1	top1	0.0017	0.00025	-0.47619	0.633939	0.893703	NA	NA	NA	NA	NA	0	0	0	Plasma_Protein_weights_EA
Plasma_Protein	MANSC4	12	27915360	27933169	0.14736	rs9668702	0.562	rs11049142	0.282782	45.151	0.5405	3	3	enet	0.29	0	0.4756	0.634	0.893703	NA	NA	NA	NA	NA	0	0	0	Plasma_Protein_weights_EA
Plasma_Protein	SEMA6A	5	115779251	115910519	0.08417	rs589869	-1.694	rs3733724	0.0227	12.89	-0.036	16	16	enet	0.052	4.4e-86	0.4723	0.63671	0.896564	NA	NA	NA	NA	NA	0	0	0	Plasma_Protein_weights_EA
Plasma_Protein	SEMA5A	5	9035145	9546187	0.2794	rs2463503	-1.7	rs2463503	0.145	-18.85	-1.7	15	15	enet	0.24	0	-0.4711	0.63759	0.896845	NA	NA	NA	NA	NA	0	0	0	Plasma_Protein_weights_EA
Plasma_Protein	TNFRSF10D	8	22993101	23021540	0.00818	rs1133782	-0.469	rs1133782	0.004982	4.71	-0.4688	1	1	enet	0.0051	6.6e-10	-0.4688	0.6392	0.897362	NA	NA	NA	NA	NA	0	0	0	Plasma_Protein_weights_EA
Plasma_Protein	PTPRU	1	29563028	29653325	0.07169	rs9426368	1.6176	rs2179795	0.0253	-13.69	-1.359	11	11	enet	0.048	3e-79	0.46746	0.64	0.897362	NA	NA	NA	NA	NA	0	0	0	Plasma_Protein_weights_EA
Plasma_Protein	ANXA5	4	122589101	122618150	0.00637	rs9995764	-0.4672	rs9995764	0.00096	4.04	-0.4672	1	1	enet	0.0015	0.00056	-0.46718	0.64	0.897362	NA	NA	NA	NA	NA	0	0	0	Plasma_Protein_weights_EA
Plasma_Protein	RECQL	12	21621844	21654603	0.03608	rs11046207	-1.953	rs10841834	0.005838	-6.685	-1.2419	10	10	enet	0.02	8.7e-34	0.4653	0.642	0.899144	NA	NA	NA	NA	NA	0	0	0	Plasma_Protein_weights_EA
Plasma_Protein	DCTD	4	183811213	183839089	0.00563	rs7699622	1.3378	rs4862116	0.000739	3.01	0.3514	15	15	enet	0.0012	0.0016	0.46308	0.643	0.899144	NA	NA	NA	NA	NA	0	0	0	Plasma_Protein_weights_EA
Plasma_Protein	LEFTY2	1	226124298	226129083	0.24944	rs907186	1.507	rs1223245	0.259	-42.3	-0.5758	11	11	enet	0.34	0	0.4619	0.644	0.899144	NA	NA	NA	NA	NA	0	0	0	Plasma_Protein_weights_EA
Plasma_Protein	RNASE2	14	21423646	21424595	0.04224	rs4144568	-1.328	rs1889774	0.046308	13.14	0.4627	6	1	top1	0.046	1.5e-76	0.46269	0.644	0.899144	NA	NA	NA	NA	NA	0	0	0	Plasma_Protein_weights_EA
Plasma_Protein	CD68	17	7482809	7485429	0.06969	rs6259	-2.082	rs9901673	0.094	26.18	0.9398	7	7	enet	0.099	6e-166	0.4588	0.64641	0.900347	NA	NA	NA	NA	NA	0	0	0	Plasma_Protein_weights_EA
Plasma_Protein	FCGR3A	1	161511549	161520527	0.32822	rs6696854	-1.7671	rs2099684	0.412	54.31	-0.4789	9	9	enet	0.42	0	-0.45847	0.647	0.900347	NA	NA	NA	NA	NA	0	0	0	Plasma_Protein_weights_EA
Plasma_Protein	UGT1A6	2	234600253	234681946	0.06011	rs17862893	-2.484	rs887829	0.06198	-21.31	-0.4091	14	14	enet	0.079	8e-131	0.45718	0.647541	0.900347	NA	NA	NA	NA	NA	0	0	0	Plasma_Protein_weights_EA
Plasma_Protein	GKN2	2	69172364	69180025	0.20397	rs4241349	1.933	rs11126202	0.0949	-10.57	-0.3125	7	7	enet	0.11	4e-181	0.45592	0.648444	0.900347	NA	NA	NA	NA	NA	0	0	0	Plasma_Protein_weights_EA
Plasma_Protein	SNX8	7	2291405	2393953	0.06097	rs4346905	-3.134	rs1637752	0.017219	-8.38	-0.4855	7	7	enet	0.028	9.3e-47	-0.4559	0.648456	0.900347	NA	NA	NA	NA	NA	0	0	0	Plasma_Protein_weights_EA
Plasma_Protein	DARS	2	136663451	136743670	0.03262	rs2304371	1.253	rs2304371	0.04806	19.25	1.2529	11	11	enet	0.059	4.7e-97	0.45521	0.64896	0.900347	NA	NA	NA	NA	NA	0	0	0	Plasma_Protein_weights_EA
Plasma_Protein	CLINT1	5	157212751	157286153	0.02295	rs6895161	1.768	rs12284	0.0139	-10.26	-0.3956	8	8	enet	0.015	4.7e-26	0.4522	0.6511	0.901927	NA	NA	NA	NA	NA	0	0	0	Plasma_Protein_weights_EA
Plasma_Protein	TEK	9	27109139	27230172	0.15471	rs2273720	1.124	rs2273720	0.06059	20.86	1.1241	7	7	enet	0.11	4.7e-179	-0.4512	0.651875	0.901927	NA	NA	NA	NA	NA	0	0	0	Plasma_Protein_weights_EA
Plasma_Protein	ACE	17	61554422	61575741	0.30581	rs4309	-0.984	rs4353	0.281	-45.05	-0.4286	6	6	enet	0.32	0	0.4492	0.65328	0.901927	NA	NA	NA	NA	NA	0	0	0	Plasma_Protein_weights_EA
Plasma_Protein	PLAT	8	42032236	42065227	0.00992	rs2020921	0.449	rs2020921	0.011275	-9.12	0.4489	1	1	top1	0.011	9.3e-20	-0.4489	0.6535	0.901927	NA	NA	NA	NA	NA	0	0	0	Plasma_Protein_weights_EA
Plasma_Protein	LYVE1	11	10578513	10633236	0.05668	rs16907959	1.76	rs10840450	0.018757	7	1.2	5	5	enet	0.039	8.8e-64	-0.4484	0.654	0.901927	NA	NA	NA	NA	NA	0	0	0	Plasma_Protein_weights_EA
Plasma_Protein	KL	13	33590561	33640280	0.04859	rs9537477	-1.524	rs9536282	0.00917	9.31	-0.6744	26	26	enet	0.03	1e-50	0.4479	0.654205	0.901927	NA	NA	NA	NA	NA	0	0	0	Plasma_Protein_weights_EA
Plasma_Protein	EPHA5	4	66185281	66536213	0.04873	rs7688203	1.5942	rs10866158	0.017039	-11.46	0.5408	11	11	enet	0.044	1.4e-72	-0.44734	0.655	0.902079	NA	NA	NA	NA	NA	0	0	0	Plasma_Protein_weights_EA
Plasma_Protein	ACP5	19	11685475	11689823	0.10227	rs12984574	1.438	rs2305799	0.042065	-17.6	-1.1354	6	6	enet	0.082	2.6e-136	-0.44569	0.65582	0.902266	NA	NA	NA	NA	NA	0	0	0	Plasma_Protein_weights_EA
Plasma_Protein	C10orf54	10	73507313	73533277	0.12251	rs2166631	1.986	rs10762477	0.09005	25.59	-0.1075	14	14	enet	0.11	2.4e-186	-0.44403	0.657023	0.902428	NA	NA	NA	NA	NA	0	0	0	Plasma_Protein_weights_EA
Plasma_Protein	SPHK1	17	74372665	74383941	0.0322	rs9902371	2.392	rs12946216	0.0102	-8.53	-0.8333	8	8	enet	0.015	5.4e-26	0.4413	0.65899	0.902428	NA	NA	NA	NA	NA	0	0	0	Plasma_Protein_weights_EA
Plasma_Protein	PCSK1	5	95726037	95769847	0.26495	rs12517140	-1.877	rs7713317	0.399	-51.02	0.7083	9	9	enet	0.4	0	-0.4411	0.65913	0.902428	NA	NA	NA	NA	NA	0	0	0	Plasma_Protein_weights_EA
Plasma_Protein	TBL2	7	72981867	72993121	0.04047	rs4717865	-0.91	rs4717097	0.013668	-5.44	0.4049	3	3	enet	0.014	8e-24	-0.4408	0.659355	0.902428	NA	NA	NA	NA	NA	0	0	0	Plasma_Protein_weights_EA
Plasma_Protein	LDLRAP1	1	25870097	25895377	0.12575	rs631133	2.0476	rs12096438	0.0609	-21.15	-0.3636	6	6	enet	0.099	1.1e-165	0.43936	0.66	0.902428	NA	NA	NA	NA	NA	0	0	0	Plasma_Protein_weights_EA
Plasma_Protein	VASN	16	4421849	4433539	0.02132	rs6500586	-2.368	rs9923395	0.00655	-6.23	-1.7907	4	4	enet	0.01	4.4e-18	0.43934	0.66041	0.902428	NA	NA	NA	NA	NA	0	0	0	Plasma_Protein_weights_EA
Plasma_Protein	CHI3L1	1	203148059	203155832	0.44056	rs2494283	-1.51	rs946259	0.345	49.9	-0.8871	16	16	enet	0.45	0	-0.43813	0.661	0.902428	NA	NA	NA	NA	NA	0	0	0	Plasma_Protein_weights_EA
Plasma_Protein	INHBB	2	121103712	121109379	0.13809	rs4849902	-1.891	rs6706968	0.08664	24.67	1.3125	7	7	enet	0.089	2.8e-148	0.43796	0.661415	0.902428	NA	NA	NA	NA	NA	0	0	0	Plasma_Protein_weights_EA
Plasma_Protein	PDGFRL	8	17433942	17501580	0.09564	rs1858714	-1.753	rs2588140	0.044175	-18.36	-0.0412	8	8	enet	0.074	4.3e-123	0.4366	0.6624	0.902837	NA	NA	NA	NA	NA	0	0	0	Plasma_Protein_weights_EA
Plasma_Protein	RSPO4	20	939095	982954	0.04057	rs13043781	-3.014	rs6118727	0.009482	8.47	-1.2742	6	6	enet	0.035	8.5e-58	-0.4343	0.6641	0.903733	NA	NA	NA	NA	NA	0	0	0	Plasma_Protein_weights_EA
Plasma_Protein	SIGLEC15	18	43405640	43424059	0.01007	rs16978412	-1.486	rs1440822	0.008377	7.98	0.3529	3	3	enet	0.009	3.8e-16	0.4332	0.665	0.903733	NA	NA	NA	NA	NA	0	0	0	Plasma_Protein_weights_EA
Plasma_Protein	CES1	16	55836763	55867249	0.05679	rs12931375	1.393	rs28631692	0.01814	-11.5	0.4831	12	12	enet	0.027	1.3e-45	-0.43202	0.66573	0.903733	NA	NA	NA	NA	NA	0	0	0	Plasma_Protein_weights_EA
Plasma_Protein	HRSP12	8	99114572	99129399	0.07899	rs2514337	0.958	rs2242197	0.071971	-22.84	-0.2632	5	5	enet	0.078	2.7e-130	0.4319	0.6658	0.903733	NA	NA	NA	NA	NA	0	0	0	Plasma_Protein_weights_EA
Plasma_Protein	ADAMTSL1	9	17906561	18910948	0.0467	rs6475184	0.984	rs2153417	0.01414	5.21	-0.1667	9	9	enet	0.022	6.3e-37	-0.427	0.669378	0.906547	NA	NA	NA	NA	NA	0	0	0	Plasma_Protein_weights_EA
Plasma_Protein	IL27RA	19	14142574	14164030	0.46807	rs35230585	-1.974	rs35026308	0.279426	-44.92	-0.4242	11	11	enet	0.29	0	0.42648	0.66976	0.906547	NA	NA	NA	NA	NA	0	0	0	Plasma_Protein_weights_EA
Plasma_Protein	PDIA5	3	122785872	122944074	0.36847	rs2720320	-3.235	rs3804749	0.482	58.98	0.3913	18	18	enet	0.5	0	0.4265	0.67	0.906547	NA	NA	NA	NA	NA	0	0	0	Plasma_Protein_weights_EA
Plasma_Protein	GLIPR2	9	36136533	36163910	0.06877	rs10972665	-1.713	rs10814339	0.04861	-18.83	-0.3514	7	7	enet	0.055	3.1e-90	0.4247	0.671046	0.906547	NA	NA	NA	NA	NA	0	0	0	Plasma_Protein_weights_EA
Plasma_Protein	PLD3	19	40854363	40886346	0.03145	rs16974263	1.701	rs8110995	0.020549	-12.27	0.4235	10	1	top1	0.021	1.2e-34	-0.42353	0.67191	0.906547	NA	NA	NA	NA	NA	0	0	0	Plasma_Protein_weights_EA
Plasma_Protein	H6PD	1	9294833	9331396	0.18639	rs12565639	-3.1139	rs2239560	0.133	-28.65	-0.6111	8	8	enet	0.22	0	0.4239	0.672	0.906547	NA	NA	NA	NA	NA	0	0	0	Plasma_Protein_weights_EA
Plasma_Protein	UBASH3B	11	122526430	122685181	0.05615	rs1894078	1.873	rs10892871	0.049776	-18.98	1.5789	12	12	enet	0.066	2.8e-109	-0.4187	0.675	0.908642	NA	NA	NA	NA	NA	0	0	0	Plasma_Protein_weights_EA
Plasma_Protein	GP6	19	55525073	55549632	0.18358	rs4801305	2.278	rs1613662	0.30436	-46.87	-0.3908	11	11	enet	0.35	0	0.41892	0.67527	0.908642	NA	NA	NA	NA	NA	0	0	0	Plasma_Protein_weights_EA
Plasma_Protein	NTN1	17	8924827	9147317	0.13331	rs4063993	-1.918	rs2302196	0.0874	20.87	-0.1406	10	10	enet	0.16	1.1e-277	0.417	0.6767	0.908642	NA	NA	NA	NA	NA	0	0	0	Plasma_Protein_weights_EA
Plasma_Protein	FGG	4	155525286	155534119	0.0257	rs156500	3.3689	rs4508864	0.015204	10.68	-0.4568	7	7	enet	0.02	3.9e-33	-0.41672	0.677	0.908642	NA	NA	NA	NA	NA	0	0	0	Plasma_Protein_weights_EA
Plasma_Protein	TPP1	11	6633999	6640679	0.06889	rs11827437	0.781	rs11040938	0.025115	13.52	0.5	11	11	enet	0.039	6.7e-65	0.4166	0.677	0.908642	NA	NA	NA	NA	NA	0	0	0	Plasma_Protein_weights_EA
Plasma_Protein	CCL18	17	34391632	34399392	0.23388	rs9892586	1.651	rs2015086	0.174	35.46	0.8586	15	15	enet	0.22	0	0.4135	0.67927	0.909794	NA	NA	NA	NA	NA	0	0	0	Plasma_Protein_weights_EA
Plasma_Protein	PLAUR	19	44150247	44174699	0.15225	rs17725531	4.078	rs2302524	0.04725	-18.67	-0.2955	8	8	enet	0.081	3.6e-134	0.41344	0.67928	0.909794	NA	NA	NA	NA	NA	0	0	0	Plasma_Protein_weights_EA
Plasma_Protein	IGDCC4	15	65673822	65715285	0.24044	rs666623	1.445	rs17816071	0.02824	-11.57	0.6893	11	11	enet	0.11	8.2e-185	0.4127	0.68	0.909794	NA	NA	NA	NA	NA	0	0	0	Plasma_Protein_weights_EA
Plasma_Protein	NTNG1	1	107682629	108027545	0.18175	rs6582999	1.6542	rs6657710	0.147	21.87	0.0667	9	9	enet	0.16	4.4e-276	-0.41168	0.681	0.909794	NA	NA	NA	NA	NA	0	0	0	Plasma_Protein_weights_EA
Plasma_Protein	LSAMP	3	115521210	116858236	0.08755	rs12019241	-2.976	rs4831130	0.0331	-15.62	0.0822	10	10	enet	0.054	8.8e-89	-0.41	0.682	0.909794	NA	NA	NA	NA	NA	0	0	0	Plasma_Protein_weights_EA
Plasma_Protein	LAP3	4	17578821	17609595	0.01379	rs12509299	-0.4098	rs12509299	0.010147	2.43	-0.4098	1	1	enet	0.013	4.3e-23	-0.40984	0.682	0.909794	NA	NA	NA	NA	NA	0	0	0	Plasma_Protein_weights_EA
Plasma_Protein	CNTN4	3	2140497	3099643	0.16705	rs6776053	-2.033	rs17194238	0.0354	-9.67	-1.1818	27	27	enet	0.11	3e-183	-0.4073	0.684	0.911274	NA	NA	NA	NA	NA	0	0	0	Plasma_Protein_weights_EA
Plasma_Protein	GMPR	6	16238818	16295780	0.2731	rs11969354	-0.974	rs6459467	0.42834	55.59	-0.4603	6	6	enet	0.43	0	-0.406	0.684767	0.911274	NA	NA	NA	NA	NA	0	0	0	Plasma_Protein_weights_EA
Plasma_Protein	ANGPT2	8	6357153	6420930	0.04789	rs2922812	1.451	rs1968586	0.021563	-12.56	-0.2462	17	17	enet	0.027	4.4e-45	0.4045	0.6859	0.911274	NA	NA	NA	NA	NA	0	0	0	Plasma_Protein_weights_EA
Plasma_Protein	HARS	5	140052620	140071122	0.05935	rs12521934	0.859	rs6873689	0.00767	-4.24	0.0251	3	3	enet	0.012	6e-21	-0.4043	0.68597	0.911274	NA	NA	NA	NA	NA	0	0	0	Plasma_Protein_weights_EA
Plasma_Protein	FAM3B	21	42676139	42729654	0.08533	rs2297279	0.991	rs1859297	0.044	-17.65	-0.44	5	5	enet	0.074	1.3e-122	-0.40278	0.68711	0.911274	NA	NA	NA	NA	NA	0	0	0	Plasma_Protein_weights_EA
Plasma_Protein	PREP	6	105721093	105901937	0.20479	rs17065714	1.52	rs1051484	0.16438	34.47	-0.4253	17	17	enet	0.26	0	-0.4022	0.687571	0.911274	NA	NA	NA	NA	NA	0	0	0	Plasma_Protein_weights_EA
Plasma_Protein	ELANE	19	851014	856247	0.05685	rs10419072	-1.786	rs3180287	0.019409	-6.45	-0.4479	6	6	enet	0.033	1.4e-54	0.40164	0.68795	0.911274	NA	NA	NA	NA	NA	0	0	0	Plasma_Protein_weights_EA
Plasma_Protein	PCK1	20	56136136	56143177	0.04566	rs6070157	1	rs2070756	0.022954	-13.59	-0.6389	5	5	enet	0.041	1.8e-68	0.3989	0.69	0.912973	NA	NA	NA	NA	NA	0	0	0	Plasma_Protein_weights_EA
Plasma_Protein	LRRC4C	11	40135753	41481323	0.06141	rs11035768	-1.209	rs998447	0.035788	14.43	-0.254	8	8	enet	0.041	2.3e-68	0.3975	0.691	0.912973	NA	NA	NA	NA	NA	0	0	0	Plasma_Protein_weights_EA
Plasma_Protein	TPST1	7	65670304	65885530	0.04976	rs9654843	-1.177	rs313829	0.054094	-20.69	0.6269	7	7	enet	0.096	4.8e-161	-0.3922	0.694911	0.912973	NA	NA	NA	NA	NA	0	0	0	Plasma_Protein_weights_EA
Plasma_Protein	DARS2	1	173793791	173827946	0.04659	rs12561931	0.5072	rs12564699	0.0308	-16.26	0.4928	5	5	enet	0.051	4.6e-85	-0.39254	0.695	0.912973	NA	NA	NA	NA	NA	0	0	0	Plasma_Protein_weights_EA
Plasma_Protein	ANTXR2	4	80822300	81046608	0.06734	rs11733071	1.8358	rs10010217	0.047723	19.9	0.8169	15	15	enet	0.094	2.5e-157	0.39198	0.695	0.912973	NA	NA	NA	NA	NA	0	0	0	Plasma_Protein_weights_EA
Plasma_Protein	WFDC2	20	44098393	44110172	0.01647	rs6017486	-1.181	rs6032258	0.003094	-5.32	-0.8197	8	8	enet	0.0093	1.3e-16	0.3912	0.69564	0.912973	NA	NA	NA	NA	NA	0	0	0	Plasma_Protein_weights_EA
Plasma_Protein	REG3G	2	79252812	79255631	0.12057	rs17016435	2.18	rs368506	0.11659	29.03	-0.6933	15	15	enet	0.19	0	0.39	0.696534	0.912973	NA	NA	NA	NA	NA	0	0	0	Plasma_Protein_weights_EA
Plasma_Protein	C7	5	40909599	40984745	0.6453	rs1061443	-2.747	rs433224	0.148	23.25	1.1304	12	12	enet	0.31	0	0.3892	0.69712	0.912973	NA	NA	NA	NA	NA	0	0	0	Plasma_Protein_weights_EA
Plasma_Protein	APOA5	11	116660083	116663136	0.15951	rs4938316	-1.048	rs4938316	0.21183	15.05	-1.0476	2	2	enet	0.22	0	-0.3879	0.698	0.912973	NA	NA	NA	NA	NA	0	0	0	Plasma_Protein_weights_EA
Plasma_Protein	MPO	17	56347216	56358296	0.12069	rs6503858	1.482	rs7207440	0.0299	-9.77	0.376	8	8	enet	0.077	4.6e-127	0.3878	0.69817	0.912973	NA	NA	NA	NA	NA	0	0	0	Plasma_Protein_weights_EA
Plasma_Protein	CEL	9	135937368	135947248	0.05484	rs3118667	-3.738	rs640720	0.01444	10.38	-1.0918	16	16	enet	0.032	3.1e-53	0.3878	0.698193	0.912973	NA	NA	NA	NA	NA	0	0	0	Plasma_Protein_weights_EA
Plasma_Protein	TXNDC5	6	7881750	7911021	0.08261	rs12197234	1.877	rs3734589	0.03401	-10.94	0.3782	7	7	enet	0.06	1.1e-98	0.3871	0.698659	0.912973	NA	NA	NA	NA	NA	0	0	0	Plasma_Protein_weights_EA
Plasma_Protein	RTN4R	22	20228938	20270769	0.16685	rs5993820	1.182	rs75766	0.061152	21.05	-0.5775	14	14	enet	0.13	5.2e-217	-0.3861	0.6994	0.912973	NA	NA	NA	NA	NA	0	0	0	Plasma_Protein_weights_EA
Plasma_Protein	ADPRHL2	1	36554493	36559533	0.01837	rs7538665	1.7476	rs6674885	0.00172	4.75	0.2222	15	15	enet	0.0028	3.5e-06	-0.38383	0.701	0.912973	NA	NA	NA	NA	NA	0	0	0	Plasma_Protein_weights_EA
Plasma_Protein	IBSP	4	88720706	88733587	0.01374	rs10965	2	rs2616262	0.006083	-7.02	-0.4444	8	8	enet	0.0075	1.2e-13	-0.38409	0.701	0.912973	NA	NA	NA	NA	NA	0	0	0	Plasma_Protein_weights_EA
Plasma_Protein	TCN1	11	59620273	59633962	0.27295	rs2165832	-1.522	rs12277676	0.054065	-20.61	-0.5616	10	10	enet	0.13	1.4e-213	0.383	0.702	0.912973	NA	NA	NA	NA	NA	0	0	0	Plasma_Protein_weights_EA
Plasma_Protein	PSMB1	6	170844208	170862395	0.06469	rs6909815	1.5	rs3734763	0.13249	-31.05	0.8906	12	12	enet	0.13	3.6e-228	-0.3824	0.702201	0.912973	NA	NA	NA	NA	NA	0	0	0	Plasma_Protein_weights_EA
Plasma_Protein	FAF2	5	175874629	175937075	0.00325	rs7703742	1.571	rs1366240	0.000173	4.17	-0.1452	3	3	enet	0.00028	0.083	0.382	0.70243	0.912973	NA	NA	NA	NA	NA	0	0	0	Plasma_Protein_weights_EA
Plasma_Protein	FAM177A1	14	35514113	35582336	0.21296	rs8019741	-2.609	rs799488	0.209536	38.09	-0.2471	9	9	enet	0.23	0	0.38125	0.703	0.912973	NA	NA	NA	NA	NA	0	0	0	Plasma_Protein_weights_EA
Plasma_Protein	TMEFF1	9	103235431	103339918	0.03143	rs1226592	-1.476	rs944942	0.01112	-9.35	0.58	5	5	enet	0.012	1.3e-20	-0.3805	0.703551	0.912973	NA	NA	NA	NA	NA	0	0	0	Plasma_Protein_weights_EA
Plasma_Protein	BCAT2	19	49298319	49314286	0.1074	rs12974796	1.321	rs736170	0.108027	-27.94	0.7857	12	12	enet	0.12	4.5e-194	-0.37992	0.704	0.912973	NA	NA	NA	NA	NA	0	0	0	Plasma_Protein_weights_EA
Plasma_Protein	PRSS57	19	685546	695498	0.14704	rs2070800	-1.444	rs2301741	0.055174	20.01	-0.6	12	12	enet	0.061	4.7e-101	-0.37816	0.70531	0.912973	NA	NA	NA	NA	NA	0	0	0	Plasma_Protein_weights_EA
Plasma_Protein	FAS	10	90750288	90776816	0.15453	rs9658706	-1.725	rs982764	0.06976	-22.48	0.5224	14	14	enet	0.11	2.3e-177	-0.37752	0.70579	0.912973	NA	NA	NA	NA	NA	0	0	0	Plasma_Protein_weights_EA
Plasma_Protein	DPT	1	168664706	168698444	0.16255	rs4656615	2.5733	rs628718	0.0913	-24.34	-0.28	25	25	enet	0.16	2.7e-282	0.37754	0.706	0.912973	NA	NA	NA	NA	NA	0	0	0	Plasma_Protein_weights_EA
Plasma_Protein	HAVCR1	5	156456424	156486130	0.09816	rs163423	-1.447	rs6555820	0.0867	-24.47	0.4615	8	8	enet	0.12	7.4e-195	-0.3765	0.70655	0.912973	NA	NA	NA	NA	NA	0	0	0	Plasma_Protein_weights_EA
Plasma_Protein	SPINT2	19	38734675	38783255	0.2563	rs1654345	2.099	rs3178327	0.276703	-43.44	-0.3429	8	8	enet	0.31	0	0.37394	0.70845	0.913432	NA	NA	NA	NA	NA	0	0	0	Plasma_Protein_weights_EA
Plasma_Protein	NME2	17	49242796	49249105	0.247	rs2159359	2.506	rs16949649	0.148	-29.35	-0.3651	14	14	enet	0.23	0	-0.3722	0.70971	0.913432	NA	NA	NA	NA	NA	0	0	0	Plasma_Protein_weights_EA
Plasma_Protein	PTN	7	136912088	137028520	0.05357	rs12666148	-1.871	rs10255150	0.040897	17.31	-0.1846	17	17	enet	0.051	1.2e-83	-0.3721	0.709792	0.913432	NA	NA	NA	NA	NA	0	0	0	Plasma_Protein_weights_EA
Plasma_Protein	C4BPA	1	207277578	207318317	0.17266	rs4425986	2.3043	rs11120218	0.133	31.67	-1.1584	15	15	enet	0.15	2.4e-265	-0.37141	0.71	0.913432	NA	NA	NA	NA	NA	0	0	0	Plasma_Protein_weights_EA
Plasma_Protein	CST5	20	23856571	23860385	0.16751	rs1799841	-0.731	rs6138152	0.154322	33.58	0.1975	5	5	enet	0.2	0	-0.3714	0.71037	0.913432	NA	NA	NA	NA	NA	0	0	0	Plasma_Protein_weights_EA
Plasma_Protein	AMY1A	1	104198382	104207176	0.40275	rs12028938	2.4094	rs7538379	0.037	-16.55	-1.5449	9	9	enet	0.14	7.4e-231	0.36857	0.712	0.914138	NA	NA	NA	NA	NA	0	0	0	Plasma_Protein_weights_EA
Plasma_Protein	LMAN2L	2	97371666	97405801	0.02994	rs2271893	-0.758	rs2271893	0.02616	14.01	-0.7576	3	3	enet	0.026	8.6e-44	-0.36844	0.712545	0.914138	NA	NA	NA	NA	NA	0	0	0	Plasma_Protein_weights_EA
Plasma_Protein	CXCL11	4	76954835	76962568	0.02849	rs6826085	-0.9846	rs6826085	0.015654	11.22	-0.9846	2	2	enet	0.026	7.5e-43	-0.36792	0.713	0.914138	NA	NA	NA	NA	NA	0	0	0	Plasma_Protein_weights_EA
Plasma_Protein	PPID	4	159630279	159644548	0.3464	rs6828666	-0.7407	rs17843966	0.298602	46.36	-0.2987	4	4	enet	0.34	0	-0.36522	0.715	0.914608	NA	NA	NA	NA	NA	0	0	0	Plasma_Protein_weights_EA
Plasma_Protein	IGFBP2	2	217497551	217529159	0.01589	rs4550645	-2.531	rs4674091	0.00438	-6.24	-1.8125	10	10	enet	0.011	3.8e-19	0.36445	0.715523	0.914608	NA	NA	NA	NA	NA	0	0	0	Plasma_Protein_weights_EA
Plasma_Protein	RGS10	10	121259329	121302231	0.01567	rs196342	2.867	rs17615995	0.0014	-3.16	0.4022	6	6	enet	0.0035	3.5e-07	0.36374	0.716054	0.914608	NA	NA	NA	NA	NA	0	0	0	Plasma_Protein_weights_EA
Plasma_Protein	APLP2	11	129938042	130014706	0.01974	rs7116632	0.557	rs11221955	0.014538	11.08	-0.172	5	5	enet	0.015	1.8e-26	-0.3621	0.717	0.914608	NA	NA	NA	NA	NA	0	0	0	Plasma_Protein_weights_EA
Plasma_Protein	GNLY	2	85912298	85925975	0.27148	rs1123126	-1.985	rs12151742	0.20782	38.73	0.7027	13	13	enet	0.24	0	0.36162	0.717637	0.914608	NA	NA	NA	NA	NA	0	0	0	Plasma_Protein_weights_EA
Plasma_Protein	BCAM	19	45312328	45324678	0.10822	rs2965174	1.292	rs1727746	0.038406	7.97	0.6753	8	8	enet	0.053	6.8e-87	-0.36016	0.71873	0.914608	NA	NA	NA	NA	NA	0	0	0	Plasma_Protein_weights_EA
Plasma_Protein	TNR	1	175284330	175712752	0.03254	rs2685	1.1111	rs10913031	0.0231	-12.45	-0.3594	5	1	top1	0.023	9.3e-39	0.35938	0.719	0.914608	NA	NA	NA	NA	NA	0	0	0	Plasma_Protein_weights_EA
Plasma_Protein	GBP1	1	89517565	89531043	0.0342	rs12063900	2.4853	rs1074541	0.0115	-9.44	-0.6286	7	7	enet	0.024	2.7e-40	0.35781	0.72	0.914608	NA	NA	NA	NA	NA	0	0	0	Plasma_Protein_weights_EA
Plasma_Protein	MTHFSD	16	86563784	86588841	0.06384	rs3829536	1.088	rs9940025	0.08992	-25.62	0.3968	5	5	enet	0.099	1.9e-165	-0.35815	0.72023	0.914608	NA	NA	NA	NA	NA	0	0	0	Plasma_Protein_weights_EA
Plasma_Protein	ESM1	5	54273695	54318499	0.05286	rs4865870	-1.603	rs4242051	0.012	-9.41	-0.525	18	18	enet	0.026	1.3e-42	0.3576	0.72066	0.914608	NA	NA	NA	NA	NA	0	0	0	Plasma_Protein_weights_EA
Plasma_Protein	SLAMF7	1	160708847	160724611	0.53167	rs4596920	1.84	rs3766370	0.349	-40.24	-0.4211	16	16	enet	0.38	0	0.35708	0.721	0.914608	NA	NA	NA	NA	NA	0	0	0	Plasma_Protein_weights_EA
Plasma_Protein	CD8A	2	87011733	87035519	0.11561	rs7563485	-0.853	rs1051386	0.07079	21.87	-0.3043	4	4	enet	0.087	1.5e-145	0.3559	0.721917	0.914891	NA	NA	NA	NA	NA	0	0	0	Plasma_Protein_weights_EA
Plasma_Protein	AMY2A	1	104160049	104301348	0.4733	rs1566154	1.7558	rs17014913	0.0733	-22.93	0.8696	8	8	enet	0.23	0	-0.35269	0.724	0.91605	NA	NA	NA	NA	NA	0	0	0	Plasma_Protein_weights_EA
Plasma_Protein	SAA4	11	18252902	18258349	0.39314	rs537393	2.303	rs2460827	0.164993	34.48	0.2963	14	14	enet	0.36	0	0.3463	0.729	0.91605	NA	NA	NA	NA	NA	0	0	0	Plasma_Protein_weights_EA
Plasma_Protein	RNASE6	14	21249427	21250626	0.30203	rs12884216	-1.238	rs1045922	0.411804	54.53	-0.4247	8	8	enet	0.45	0	-0.34577	0.73	0.91605	NA	NA	NA	NA	NA	0	0	0	Plasma_Protein_weights_EA
Plasma_Protein	GSN	9	123970072	124095121	0.06051	rs3893199	-2.565	rs12343736	0.01968	-11.99	-0.147	6	6	enet	0.045	6.6e-74	0.3449	0.730138	0.91605	NA	NA	NA	NA	NA	0	0	0	Plasma_Protein_weights_EA
Plasma_Protein	FAM3B	21	42676139	42729654	0.28621	rs417708	-2.989	rs1859297	0.1191	-29.01	-0.44	17	17	enet	0.27	0	0.34408	0.73078	0.91605	NA	NA	NA	NA	NA	0	0	0	Plasma_Protein_weights_EA
Plasma_Protein	DBI	2	120124500	120130126	0.10727	rs12997087	-2.652	rs6714264	0.08616	-25.15	-0.1951	16	16	enet	0.13	2.9e-217	0.34405	0.730806	0.91605	NA	NA	NA	NA	NA	0	0	0	Plasma_Protein_weights_EA
Plasma_Protein	CCL3	17	34415602	34417515	0.134	rs9892586	1.651	rs2015086	0.0882	25.26	0.8586	18	18	enet	0.11	8.9e-179	0.344	0.73088	0.91605	NA	NA	NA	NA	NA	0	0	0	Plasma_Protein_weights_EA
Plasma_Protein	QDPR	4	17461884	17513829	0.27052	rs7661303	1.2368	rs7661303	0.200076	-38.01	1.2368	10	10	enet	0.26	0	-0.34424	0.731	0.91605	NA	NA	NA	NA	NA	0	0	0	Plasma_Protein_weights_EA
Plasma_Protein	FKBP1B	2	24272571	24286551	0.08239	rs3806508	-0.459	rs3731620	0.13115	22.35	-0.1573	6	6	enet	0.17	5.1e-291	-0.3428	0.731748	0.91605	NA	NA	NA	NA	NA	0	0	0	Plasma_Protein_weights_EA
Plasma_Protein	CTSO	4	156842732	156875064	0.02782	rs17033385	1.931	rs10019975	0.009841	-10.21	-0.4	14	14	enet	0.029	1.7e-47	0.3419	0.732	0.91605	NA	NA	NA	NA	NA	0	0	0	Plasma_Protein_weights_EA
Plasma_Protein	TNFSF15	9	117546932	117568319	0.01527	rs7048659	1.057	rs7048659	0.00377	-4.03	1.0571	2	2	enet	0.0091	2.5e-16	-0.3422	0.732173	0.91605	NA	NA	NA	NA	NA	0	0	0	Plasma_Protein_weights_EA
Plasma_Protein	NMT2	10	15144583	15210692	0.05676	rs11819275	-1.639	rs10906857	0.02435	-13.43	-0.4921	2	2	enet	0.038	1.2e-62	0.3422	0.732201	0.91605	NA	NA	NA	NA	NA	0	0	0	Plasma_Protein_weights_EA
Plasma_Protein	CTSE	1	NA	206317459	0.0254	rs17433909	2.6	rs12725078	0.000566	3.74	0.1216	6	6	enet	0.0051	8e-10	-0.34082	0.733	0.91605	NA	NA	NA	NA	NA	0	0	0	Plasma_Protein_weights_EA
Plasma_Protein	CCDC50	3	191046874	191116448	0.01631	rs11708795	2.629	rs167152	0.00938	4.24	-0.3409	5	1	top1	0.0094	1e-16	-0.3409	0.733	0.91605	NA	NA	NA	NA	NA	0	0	0	Plasma_Protein_weights_EA
Plasma_Protein	DSG2	18	29078140	29128971	0.12695	rs28649248	1.089	rs1460602	0.057265	-20.58	0.3088	13	13	enet	0.1	1.4e-166	-0.3394	0.734	0.91605	NA	NA	NA	NA	NA	0	0	0	Plasma_Protein_weights_EA
Plasma_Protein	STX18	4	4417469	4544073	0.00587	rs1000579	0.3382	rs1000579	0.000137	-4.02	0.3382	1	1	top1	0.00014	0.16	-0.33824	0.735	0.91605	NA	NA	NA	NA	NA	0	0	0	Plasma_Protein_weights_EA
Plasma_Protein	FASN	17	80036214	80056170	0.0082	rs9905991	-0.338	rs9905991	0.0135	-10.87	-0.3385	1	1	enet	0.014	2.5e-24	0.3385	0.73502	0.91605	NA	NA	NA	NA	NA	0	0	0	Plasma_Protein_weights_EA
Plasma_Protein	TMEM2	9	74298282	74431606	0.03624	rs11142952	-0.779	rs10781033	0.02284	-13.07	0.338	2	1	top1	0.023	2.5e-38	-0.338	0.735342	0.91605	NA	NA	NA	NA	NA	0	0	0	Plasma_Protein_weights_EA
Plasma_Protein	SRGN	10	70847859	70864561	0.17612	rs10762256	-0.598	rs12437	0.06605	-18.09	-0.3039	5	5	enet	0.11	6.2e-189	0.33656	0.736449	0.916383	NA	NA	NA	NA	NA	0	0	0	Plasma_Protein_weights_EA
Plasma_Protein	ANGPTL1	1	178818670	178840212	0.12965	rs4342816	-1.0154	rs4511075	0.0944	-26.18	0.5873	18	18	enet	0.17	3.1e-287	-0.3358	0.737	0.916383	NA	NA	NA	NA	NA	0	0	0	Plasma_Protein_weights_EA
Plasma_Protein	HS6ST1	2	128994290	129076442	0.0792	rs1251086	-1.248	rs10206478	0.02909	-8.82	0.6667	8	8	enet	0.054	1.2e-88	-0.33482	0.737763	0.916467	NA	NA	NA	NA	NA	0	0	0	Plasma_Protein_weights_EA
Plasma_Protein	NOTCH1	9	139388885	139440500	0.03739	rs7034799	-1.263	rs11145770	0.01574	8.31	-1.1481	5	5	enet	0.027	1.2e-45	0.3337	0.738629	0.916547	NA	NA	NA	NA	NA	0	0	0	Plasma_Protein_weights_EA
Plasma_Protein	ACOT13	6	24667263	24705293	0.08633	rs2760138	-1.711	rs4544900	0.02593	14.35	-0.338	7	7	enet	0.054	1.1e-88	-0.3309	0.740691	0.916547	NA	NA	NA	NA	NA	0	0	0	Plasma_Protein_weights_EA
Plasma_Protein	IL15RA	10	5985602	6020150	0.02793	rs17151529	-0.676	rs7910185	0.01061	2.66	-0.5068	3	3	enet	0.018	9.7e-31	0.33067	0.740892	0.916547	NA	NA	NA	NA	NA	0	0	0	Plasma_Protein_weights_EA
Plasma_Protein	ERLEC1	2	54014181	54045956	0.02738	rs2692523	-0.525	rs2692523	0.01627	-11.31	-0.525	8	8	enet	0.017	8.7e-29	0.32963	0.741681	0.916547	NA	NA	NA	NA	NA	0	0	0	Plasma_Protein_weights_EA
Plasma_Protein	FETUB	3	186353758	186370930	0.25019	rs1468906	3.924	rs1047115	0.0416	11.21	1.2569	16	16	enet	0.14	3.5e-235	0.3287	0.742	0.916547	NA	NA	NA	NA	NA	0	0	0	Plasma_Protein_weights_EA
Plasma_Protein	F11	4	187187343	187210835	0.13894	rs1499010	2.7432	rs2289252	0.083288	24.6	-1.5781	13	13	enet	0.11	2e-185	-0.3292	0.742	0.916547	NA	NA	NA	NA	NA	0	0	0	Plasma_Protein_weights_EA
Plasma_Protein	PCSK7	11	117075053	117103241	0.19654	rs11216322	1.93	rs8521	0.339376	-49.39	0.7222	9	9	enet	0.35	0	0.327	0.744	0.918157	NA	NA	NA	NA	NA	0	0	0	Plasma_Protein_weights_EA
Plasma_Protein	MDGA2	14	47308832	48144808	0.31916	rs11627056	-2.254	rs8021814	0.06205	-8.65	-0.6769	30	30	enet	0.1	6.5e-171	0.32391	0.746	0.919163	NA	NA	NA	NA	NA	0	0	0	Plasma_Protein_weights_EA
Plasma_Protein	NPTXR	22	39214457	39240033	0.14449	rs8141420	-2.775	rs8141420	0.093484	12.66	-2.7746	5	5	enet	0.12	2.9e-207	-0.3236	0.74621	0.919163	NA	NA	NA	NA	NA	0	0	0	Plasma_Protein_weights_EA
Plasma_Protein	GFRA1	10	117816436	118036315	0.0641	rs9787429	-1.63	rs4356140	0.04609	18.23	0.493	6	6	enet	0.053	8.5e-88	0.31916	0.749609	0.920761	NA	NA	NA	NA	NA	0	0	0	Plasma_Protein_weights_EA
Plasma_Protein	AKR7A2	1	19630459	19638638	0.33359	rs4912075	-2.6462	rs1042380	0.0439	-18.04	0.7792	21	21	enet	0.22	0	-0.31811	0.75	0.920761	NA	NA	NA	NA	NA	0	0	0	Plasma_Protein_weights_EA
Plasma_Protein	PPT1	1	40538382	40562932	0.14171	rs10889285	2.7345	rs6681804	0.114	-23.49	-2.4746	7	7	enet	0.15	3.5e-259	-0.31748	0.751	0.920761	NA	NA	NA	NA	NA	0	0	0	Plasma_Protein_weights_EA
Plasma_Protein	SLITRK3	3	164904508	164914897	0.15358	rs4422314	1.182	rs11928265	0.0696	-22.48	-0.9623	6	6	enet	0.092	1.3e-153	0.317	0.751	0.920761	NA	NA	NA	NA	NA	0	0	0	Plasma_Protein_weights_EA
Plasma_Protein	JAM3	11	133938966	134021896	0.02191	rs7940114	0.986	rs6590735	0.022363	-12.05	-0.1094	4	4	enet	0.024	1.7e-39	0.3167	0.751	0.920761	NA	NA	NA	NA	NA	0	0	0	Plasma_Protein_weights_EA
Plasma_Protein	ST13	22	41220539	41252643	0.03693	rs138349	1.138	rs1005402	0.037901	16.8	-0.2258	4	4	enet	0.039	2.8e-64	-0.3159	0.75207	0.921216	NA	NA	NA	NA	NA	0	0	0	Plasma_Protein_weights_EA
Plasma_Protein	USP15	12	62654119	62811211	0.09869	rs11174358	1.767	rs11613953	0.140268	31.942	-1.4608	14	14	enet	0.21	0	0.315	0.753	0.921499	NA	NA	NA	NA	NA	0	0	0	Plasma_Protein_weights_EA
Plasma_Protein	ITPA	20	3189514	3204516	0.42794	rs511898	-1.311	rs7270101	0.251905	-28.21	0.0211	15	15	enet	0.44	0	-0.3113	0.75561	0.922515	NA	NA	NA	NA	NA	0	0	0	Plasma_Protein_weights_EA
Plasma_Protein	F13B	1	197007871	197036390	0.12153	rs12116643	0.9176	rs1332668	0.123	30.07	0.2581	14	14	enet	0.19	0	-0.31124	0.756	0.922515	NA	NA	NA	NA	NA	0	0	0	Plasma_Protein_weights_EA
Plasma_Protein	SELP	1	169558087	169599431	0.3708	rs3917779	-1.5816	rs2236868	0.0802	-13.74	0.7097	8	8	enet	0.12	1.6e-204	-0.31109	0.756	0.922515	NA	NA	NA	NA	NA	0	0	0	Plasma_Protein_weights_EA
Plasma_Protein	MIA	19	41277553	41283395	0.14926	rs7248468	-1.635	rs2233154	0.244003	42.09	0.0574	14	14	enet	0.28	0	0.30991	0.75663	0.922515	NA	NA	NA	NA	NA	0	0	0	Plasma_Protein_weights_EA
Plasma_Protein	DOK2	8	21766384	21771201	0.01841	rs11783414	3.862	rs2054713	0.002794	6.63	-1.1364	15	15	enet	0.0088	1e-15	0.3083	0.7579	0.923207	NA	NA	NA	NA	NA	0	0	0	Plasma_Protein_weights_EA
Plasma_Protein	PDCD5	19	33072096	33078359	0.2287	rs10553	0.68	rs4499344	0.212807	39.2	0.2899	3	3	enet	0.27	0	0.30706	0.7588	0.923207	NA	NA	NA	NA	NA	0	0	0	Plasma_Protein_weights_EA
Plasma_Protein	PLG	6	161123270	161175129	0.42466	rs6926458	3.589	rs2293286	0.0765	-8.87	1.8193	14	14	enet	0.17	7.2e-293	0.3059	0.759649	0.923207	NA	NA	NA	NA	NA	0	0	0	Plasma_Protein_weights_EA
Plasma_Protein	LEPR	1	65886335	66107242	0.17	rs11208660	-1.9537	rs2376018	0.454	-57.24	0.4512	12	12	enet	0.47	0	-0.30555	0.76	0.923207	NA	NA	NA	NA	NA	0	0	0	Plasma_Protein_weights_EA
Plasma_Protein	LRRC32	11	76368568	76381791	0.01272	rs12577786	1.497	rs11236839	0.00241	-4.68	0.125	6	6	enet	0.0073	2e-13	0.3043	0.761	0.923459	NA	NA	NA	NA	NA	0	0	0	Plasma_Protein_weights_EA
Plasma_Protein	KREMEN1	22	29469023	29564321	0.23183	rs1033667	-3.686	rs2205771	0.045949	18.26	-0.1647	19	19	enet	0.086	1.3e-142	0.3026	0.76219	0.923459	NA	NA	NA	NA	NA	0	0	0	Plasma_Protein_weights_EA
Plasma_Protein	PIGR	1	207101867	207119811	0.02196	rs12121499	-0.7344	rs2275531	0.0189	-12.08	-0.5312	5	5	enet	0.023	2.6e-39	0.30157	0.763	0.923459	NA	NA	NA	NA	NA	0	0	0	Plasma_Protein_weights_EA
Plasma_Protein	OXT	20	3052266	3053163	0.33125	rs6138929	-0.698	rs3761248	0.057628	19.23	-0.2621	4	4	enet	0.15	1.5e-250	-0.3015	0.76301	0.923459	NA	NA	NA	NA	NA	0	0	0	Plasma_Protein_weights_EA
Plasma_Protein	FMOD	1	203309756	203320886	0.07298	rs12136280	1.5735	rs10920616	0.0407	-17.54	1.0818	13	13	enet	0.056	1e-92	-0.299	0.765	0.924444	NA	NA	NA	NA	NA	0	0	0	Plasma_Protein_weights_EA
Plasma_Protein	FHIT	3	59733003	61237133	0.01434	rs1447811	1.415	rs2687899	0.01	-8.72	0.2609	7	7	enet	0.011	1.7e-19	0.2964	0.767	0.924444	NA	NA	NA	NA	NA	0	0	0	Plasma_Protein_weights_EA
Plasma_Protein	PDE5A	4	120415552	120549959	0.14279	rs2389891	1.6903	rs13101722	0.11464	28.8	0.0615	16	16	enet	0.16	4.2e-282	0.29609	0.767	0.924444	NA	NA	NA	NA	NA	0	0	0	Plasma_Protein_weights_EA
Plasma_Protein	LY75	2	160659866	160761267	0.49106	rs3806603	2.531	rs1344632	0.36712	-49.69	0.5938	32	32	enet	0.49	0	-0.29566	0.767487	0.924444	NA	NA	NA	NA	NA	0	0	0	Plasma_Protein_weights_EA
Plasma_Protein	PLAU	10	75668935	75677254	0.26072	rs11000850	1.594	rs2633322	0.06213	21.91	0.4583	7	7	enet	0.11	2.6e-176	0.29474	0.76819	0.924444	NA	NA	NA	NA	NA	0	0	0	Plasma_Protein_weights_EA
Plasma_Protein	THBS2	6	169615875	169654145	0.23366	rs9505933	-2.044	rs9505933	0.15851	-15.55	-2.0441	13	13	enet	0.2	0	0.2947	0.768225	0.924444	NA	NA	NA	NA	NA	0	0	0	Plasma_Protein_weights_EA
Plasma_Protein	TYRO3	15	41849873	41875787	0.05947	rs12902949	-1.116	rs1200353	0.026	13.76	-0.0429	7	7	enet	0.039	1.9e-64	0.2934	0.769	0.924444	NA	NA	NA	NA	NA	0	0	0	Plasma_Protein_weights_EA
Plasma_Protein	QPCT	2	37569970	37600465	0.07833	rs1105966	-0.762	rs3755192	0.02689	-14.11	0.5625	2	2	enet	0.063	2.4e-104	-0.29311	0.769441	0.924444	NA	NA	NA	NA	NA	0	0	0	Plasma_Protein_weights_EA
Plasma_Protein	TRIP10	19	6737936	6751541	0.06296	rs348395	-1.747	rs1054060	0.008587	-7.18	-0.7407	11	11	enet	0.024	1.5e-40	0.29216	0.77016	0.924444	NA	NA	NA	NA	NA	0	0	0	Plasma_Protein_weights_EA
Plasma_Protein	LCT	2	136545420	136594754	0.34097	rs4296479	-1.451	rs3213943	0.27647	-31.35	1.2644	10	10	enet	0.31	0	0.29105	0.771017	0.924444	NA	NA	NA	NA	NA	0	0	0	Plasma_Protein_weights_EA
Plasma_Protein	VTA1	6	142468299	142545822	0.04631	rs4596499	-1.603	rs225624	0.03434	-15.84	0.9688	10	10	enet	0.061	2.1e-101	-0.2904	0.771539	0.924444	NA	NA	NA	NA	NA	0	0	0	Plasma_Protein_weights_EA
Plasma_Protein	CNTN1	12	41086241	41466217	0.163	rs1596527	-1.368	rs11177623	0.036702	16.921	-0.7206	12	12	enet	0.11	3.2e-187	0.2885	0.773	0.925353	NA	NA	NA	NA	NA	0	0	0	Plasma_Protein_weights_EA
Plasma_Protein	PAK4	19	39616410	39673456	0.01676	rs1529712	-0.609	rs17641276	0.002555	-6.36	-0.0725	2	2	enet	0.0057	8.1e-11	0.28652	0.77448	0.926185	NA	NA	NA	NA	NA	0	0	0	Plasma_Protein_weights_EA
Plasma_Protein	GNRH2	20	3024268	3026393	0.00882	rs6139034	2.605	rs6138990	0.006124	-6.98	-0.2857	8	1	top1	0.0061	1.7e-11	0.2857	0.7751	0.926185	NA	NA	NA	NA	NA	0	0	0	Plasma_Protein_weights_EA
Plasma_Protein	GOLM1	9	88641061	88715088	0.07783	rs1570587	1.934	rs7854401	0.04061	17.43	-0.8218	9	9	enet	0.075	4.7e-125	0.2839	0.776517	0.926691	NA	NA	NA	NA	NA	0	0	0	Plasma_Protein_weights_EA
Plasma_Protein	TXNDC15	5	134210061	134237325	0.05044	rs319598	-1.095	rs3733897	0.052	19.41	0.1848	6	6	enet	0.056	1.6e-92	0.2833	0.77693	0.926691	NA	NA	NA	NA	NA	0	0	0	Plasma_Protein_weights_EA
Plasma_Protein	NOV	8	120428686	120436674	0.01813	rs2450073	1.631	rs2470029	0.011459	9.56	0.7282	5	5	enet	0.016	1.1e-27	0.2807	0.779	0.927081	NA	NA	NA	NA	NA	0	0	0	Plasma_Protein_weights_EA
Plasma_Protein	ECI2	6	4115927	4135831	0.0645	rs9503936	-0.881	rs659025	0.08395	-24.77	-0.2794	13	1	top1	0.084	9.9e-140	0.2794	0.779929	0.927081	NA	NA	NA	NA	NA	0	0	0	Plasma_Protein_weights_EA
Plasma_Protein	IL2RB	22	37521883	37571094	0.01255	rs4821558	-0.837	rs228953	0.011478	9.26	-0.2794	5	1	top1	0.011	4.4e-20	-0.2794	0.77993	0.927081	NA	NA	NA	NA	NA	0	0	0	Plasma_Protein_weights_EA
Plasma_Protein	CD177	19	43857838	43867324	0.66904	rs2159134	0.949	rs6509088	0.090692	-16.15	0.137	11	11	enet	0.38	0	-0.27804	0.78098	0.927081	NA	NA	NA	NA	NA	0	0	0	Plasma_Protein_weights_EA
Plasma_Protein	VPS4A	16	69345253	69360842	0.00536	rs9924894	0.278	rs9924894	0.00509	6.98	0.2778	1	1	top1	0.0051	7.9e-10	0.27778	0.78118	0.927081	NA	NA	NA	NA	NA	0	0	0	Plasma_Protein_weights_EA
Plasma_Protein	CNRIP1	2	68511303	68547183	0.166	rs17035364	1.619	rs7604812	0.16899	-35.23	-0.3333	15	15	enet	0.19	0	0.2774	0.781477	0.927081	NA	NA	NA	NA	NA	0	0	0	Plasma_Protein_weights_EA
Plasma_Protein	FST	5	52776456	52782964	0.00519	rs1421941	-1.282	rs1469101	-7.42e-05	-3.39	-0.7424	11	11	enet	0.00016	0.14	-0.2745	0.78367	0.927787	NA	NA	NA	NA	NA	0	0	0	Plasma_Protein_weights_EA
Plasma_Protein	KIAA1549L	11	33397654	33695648	0.19393	rs3847595	-1.722	rs2753413	0.147915	23.94	1.2206	8	8	enet	0.18	0	-0.2723	0.785	0.927787	NA	NA	NA	NA	NA	0	0	0	Plasma_Protein_weights_EA
Plasma_Protein	SERPINA3	14	95078721	95090392	0.03891	rs4900228	3.028	rs8023057	0.017954	-11.64	-1.1786	14	14	enet	0.022	1.6e-37	0.27258	0.785	0.927787	NA	NA	NA	NA	NA	0	0	0	Plasma_Protein_weights_EA
Plasma_Protein	ALAD	9	116148592	116163570	0.37231	rs2792818	-2.539	rs2761016	0.0642	17.93	-0.3857	25	25	enet	0.16	5.4e-283	-0.2726	0.785138	0.927787	NA	NA	NA	NA	NA	0	0	0	Plasma_Protein_weights_EA
Plasma_Protein	ECM1	1	150480538	150486265	0.26156	rs3754217	-1.1094	rs3737240	0.348	-50.13	-0.2063	8	8	enet	0.4	0	0.27128	0.786	0.927787	NA	NA	NA	NA	NA	0	0	0	Plasma_Protein_weights_EA
Plasma_Protein	SCGB3A1	5	180017105	180018499	0.01746	rs7725605	-0.957	rs2112593	0.00549	-3.53	0.1075	3	3	enet	0.0088	8e-16	0.271	0.78643	0.927787	NA	NA	NA	NA	NA	0	0	0	Plasma_Protein_weights_EA
Plasma_Protein	PSMD9	12	122326638	122356203	0.01611	rs2596143	1.376	rs6486782	0.020002	-12.167	-0.2698	3	1	top1	0.02	9.2e-34	0.2698	0.787	0.927787	NA	NA	NA	NA	NA	0	0	0	Plasma_Protein_weights_EA
Plasma_Protein	CRTAC1	10	99624757	99790585	0.25116	rs7922366	1.2	rs684225	0.06637	-21.95	-0.2698	22	22	enet	0.11	2.1e-190	0.26734	0.789209	0.92956	NA	NA	NA	NA	NA	0	0	0	Plasma_Protein_weights_EA
Plasma_Protein	SHC1	1	154934774	154946871	0.00997	rs6681725	2.1031	rs12087657	0.00298	4.25	-0.3485	3	3	enet	0.0035	2.7e-07	-0.26292	0.793	0.933191	NA	NA	NA	NA	NA	0	0	0	Plasma_Protein_weights_EA
Plasma_Protein	MTIF3	13	28009780	28024728	0.01487	rs3858762	2.482	rs2892058	0.00628	-4.35	0.2609	5	1	top1	0.0063	9.6e-12	-0.2609	0.794193	0.933761	NA	NA	NA	NA	NA	0	0	0	Plasma_Protein_weights_EA
Plasma_Protein	GOLM1	9	88641061	88715088	0.04087	rs354815	0.909	rs4333693	0.0181	8.67	0.0519	7	7	enet	0.025	7.9e-42	-0.2595	0.795227	0.933828	NA	NA	NA	NA	NA	0	0	0	Plasma_Protein_weights_EA
Plasma_Protein	NCAN	19	19322767	19363042	0.03004	rs17683766	2.953	rs2228603	0.030074	-14.79	-0.2586	4	1	top1	0.03	5e-50	0.25862	0.79593	0.933828	NA	NA	NA	NA	NA	0	0	0	Plasma_Protein_weights_EA
Plasma_Protein	CRTAM	11	122709208	122743351	0.11801	rs4935810	0.957	rs2370794	0.040466	17.16	0.2973	7	7	enet	0.08	3.8e-132	0.2578	0.797	0.933828	NA	NA	NA	NA	NA	0	0	0	Plasma_Protein_weights_EA
Plasma_Protein	UGT1A1	2	234668916	234681946	0.08571	rs4663698	-1.728	rs887829	0.16126	-34.14	-0.4091	14	14	enet	0.17	2.7e-289	0.25712	0.797084	0.933828	NA	NA	NA	NA	NA	0	0	0	Plasma_Protein_weights_EA
Plasma_Protein	LRPAP1	4	3505339	3534173	0.09284	rs4916613	-3.3111	rs16844464	0.057597	-20.44	0.1022	5	5	enet	0.067	2.3e-110	-0.25634	0.798	0.933969	NA	NA	NA	NA	NA	0	0	0	Plasma_Protein_weights_EA
Plasma_Protein	S100A16	1	153579362	153585621	0.06095	rs1831238	-1.1818	rs9330298	0.0484	19.17	-0.3714	5	5	enet	0.057	1.6e-94	-0.2541	0.799	0.933969	NA	NA	NA	NA	NA	0	0	0	Plasma_Protein_weights_EA
Plasma_Protein	TPSB2	16	1277272	1280185	0.42011	rs4984946	2.197	rs12934797	0.31838	41.17	0.9697	19	19	enet	0.39	0	0.25421	0.79933	0.933969	NA	NA	NA	NA	NA	0	0	0	Plasma_Protein_weights_EA
Plasma_Protein	IMPA1	8	82569149	82598566	0.01428	rs10103624	0.398	rs2142316	0.007294	-8.23	0.2985	4	4	enet	0.014	7.5e-25	-0.2529	0.8003	0.934274	NA	NA	NA	NA	NA	0	0	0	Plasma_Protein_weights_EA
Plasma_Protein	MANSC1	12	12478990	12503176	0.066	rs16916599	2.516	rs3741798	0.083555	24.69	0.8738	5	5	enet	0.084	9.4e-140	0.2468	0.805	0.936322	NA	NA	NA	NA	NA	0	0	0	Plasma_Protein_weights_EA
Plasma_Protein	SERPINF2	17	1646130	1658559	0.10113	rs12450118	-3.352	rs11078597	0.0307	-16.11	0.75	15	15	enet	0.055	2.3e-91	0.2458	0.80583	0.936322	NA	NA	NA	NA	NA	0	0	0	Plasma_Protein_weights_EA
Plasma_Protein	TPST2	22	26917962	26992681	0.05591	rs763088	-1.406	rs4275	0.033861	15.87	-0.3968	11	11	enet	0.052	8.9e-86	-0.2448	0.80659	0.936322	NA	NA	NA	NA	NA	0	0	0	Plasma_Protein_weights_EA
Plasma_Protein	STX8	17	9153788	9479908	0.04359	rs6503196	-1.446	rs10521157	0.0384	16.76	0.7975	10	10	enet	0.041	2.6e-68	-0.2438	0.80735	0.936322	NA	NA	NA	NA	NA	0	0	0	Plasma_Protein_weights_EA
Plasma_Protein	SEMA3C	7	80371854	80551675	0.04045	rs4732237	-0.859	rs1019016	0.011798	-10.58	0.2143	4	4	enet	0.029	1.3e-48	-0.2432	0.807846	0.936322	NA	NA	NA	NA	NA	0	0	0	Plasma_Protein_weights_EA
Plasma_Protein	NEGR1	1	71861626	72748222	0.08639	rs7544223	-1.4783	rs7520086	0.0129	-9.91	-0.8478	5	5	enet	0.028	3e-46	-0.24161	0.809	0.936322	NA	NA	NA	NA	NA	0	0	0	Plasma_Protein_weights_EA
Plasma_Protein	PCDH9	13	66876966	67804577	0.04198	rs1334396	2.176	rs956277	0.00483	6.62	-0.0769	11	11	enet	0.019	2.5e-32	-0.2413	0.809295	0.936322	NA	NA	NA	NA	NA	0	0	0	Plasma_Protein_weights_EA
Plasma_Protein	ESD	13	47345391	47371555	0.30363	rs1923886	-1.765	rs2275680	0.12571	-30.07	0.2018	11	11	enet	0.2	0	-0.2409	0.80965	0.936322	NA	NA	NA	NA	NA	0	0	0	Plasma_Protein_weights_EA
Plasma_Protein	TSTD1	1	161007421	161008767	0.26994	rs12096589	1.177	rs4559524	0.176	34.42	0.789	15	15	enet	0.24	0	0.24042	0.81	0.936322	NA	NA	NA	NA	NA	0	0	0	Plasma_Protein_weights_EA
Plasma_Protein	CRP	1	159682079	159684379	0.06035	rs6695377	2.3562	rs2794520	0.0324	-15.46	-0.4308	13	13	enet	0.047	2.2e-78	0.24084	0.81	0.936322	NA	NA	NA	NA	NA	0	0	0	Plasma_Protein_weights_EA
Plasma_Protein	SCUBE1	22	43593286	43739378	0.05513	rs737612	-2.47	rs13053545	0.013685	10.9	-0.7294	21	21	enet	0.038	5.6e-63	-0.2403	0.81012	0.936322	NA	NA	NA	NA	NA	0	0	0	Plasma_Protein_weights_EA
Plasma_Protein	EIF4B	12	53400066	53435999	0.00841	rs10506315	-0.991	rs7972845	0.002832	-4.061	-0.2386	4	1	top1	0.0028	3.6e-06	0.2386	0.811	0.936322	NA	NA	NA	NA	NA	0	0	0	Plasma_Protein_weights_EA
Plasma_Protein	PTGR1	9	114312002	114362173	0.28758	rs10980788	-1.636	rs2146078	0.09922	-20.45	-0.2598	12	12	enet	0.27	0	0.2384	0.811578	0.936322	NA	NA	NA	NA	NA	0	0	0	Plasma_Protein_weights_EA
Plasma_Protein	PLXNC1	12	94542353	94701451	0.50853	rs2651985	2.609	rs6538487	0.143891	-32.202	1.0635	16	16	enet	0.34	0	0.2377	0.812	0.936322	NA	NA	NA	NA	NA	0	0	0	Plasma_Protein_weights_EA
Plasma_Protein	FN1	2	216225163	216300796	0.04318	rs13030883	-0.456	rs1250258	0.03081	-15.11	-0.1831	3	3	enet	0.034	3.3e-57	0.23451	0.814588	0.93814	NA	NA	NA	NA	NA	0	0	0	Plasma_Protein_weights_EA
Plasma_Protein	SAA2	11	18260770	18270215	0.11297	rs15790	-0.636	rs10430893	0.063297	-21.34	-0.0935	6	6	enet	0.085	9.8e-141	-0.2344	0.815	0.93814	NA	NA	NA	NA	NA	0	0	0	Plasma_Protein_weights_EA
Plasma_Protein	IGSF8	1	160061130	160068733	0.03038	rs1186675	0.5699	rs12408242	0.0285	14.47	-0.4459	6	6	enet	0.031	2.5e-52	-0.22912	0.819	0.941921	NA	NA	NA	NA	NA	0	0	0	Plasma_Protein_weights_EA
Plasma_Protein	CBLN4	20	54572413	54580575	0.08579	rs16979381	-2.494	rs8121871	0.025308	12.98	-0.1467	33	33	enet	0.085	4.9e-142	0.2262	0.82105	0.942903	NA	NA	NA	NA	NA	0	0	0	Plasma_Protein_weights_EA
Plasma_Protein	LYN	8	56792394	56926728	0.0124	rs12676220	0.226	rs12676220	0.005572	-7.18	0.2258	1	1	enet	0.0095	5.7e-17	-0.2258	0.8214	0.942903	NA	NA	NA	NA	NA	0	0	0	Plasma_Protein_weights_EA
Plasma_Protein	FCRL3	1	157644111	157670559	0.13787	rs11264799	-0.3239	rs3761959	0.249	42.51	-0.3226	5	5	enet	0.26	0	-0.22474	0.822	0.942903	NA	NA	NA	NA	NA	0	0	0	Plasma_Protein_weights_EA
Plasma_Protein	HDGF	1	156711901	156736717	0.13553	rs749256	1.1842	rs4399146	0.178	-36.01	0.1818	9	9	enet	0.18	0	-0.21951	0.826	0.945806	NA	NA	NA	NA	NA	0	0	0	Plasma_Protein_weights_EA
Plasma_Protein	HIBCH	2	191054461	191208919	0.14258	rs16832572	1	rs291429	0.33359	-48.93	-0.2031	8	8	enet	0.33	0	0.2153	0.82953	0.945806	NA	NA	NA	NA	NA	0	0	0	Plasma_Protein_weights_EA
Plasma_Protein	BMP1	8	22022653	22069839	0.02845	rs12541335	1.761	rs13257482	0.008018	-4.62	0.551	4	4	enet	0.015	2.9e-26	-0.2133	0.8311	0.945806	NA	NA	NA	NA	NA	0	0	0	Plasma_Protein_weights_EA
Plasma_Protein	IL2RA	10	6052652	6104333	0.01792	rs12722588	-0.212	rs12722588	0.00842	-5.51	-0.2125	1	1	top1	0.0084	3.5e-15	0.2125	0.831717	0.945806	NA	NA	NA	NA	NA	0	0	0	Plasma_Protein_weights_EA
Plasma_Protein	HDGF	1	156711901	156736717	0.20278	rs1133856	-1.3077	rs12145743	0.276	-44.65	0.2879	9	9	enet	0.28	0	-0.21121	0.833	0.945806	NA	NA	NA	NA	NA	0	0	0	Plasma_Protein_weights_EA
Plasma_Protein	S100A2	1	153533584	153540366	0.01352	rs1810765	-0.2113	rs4595398	0.00869	-8.13	0.0397	2	2	enet	0.0095	7.7e-17	0.20923	0.834	0.945806	NA	NA	NA	NA	NA	0	0	0	Plasma_Protein_weights_EA
Plasma_Protein	SPON1	11	13984270	14289679	0.13759	rs4757216	-3.587	rs10832164	0.123763	29.94	-0.7463	34	34	enet	0.17	1e-302	-0.2093	0.834	0.945806	NA	NA	NA	NA	NA	0	0	0	Plasma_Protein_weights_EA
Plasma_Protein	SEPW1	19	48281842	48287943	0.05491	rs10405467	1.636	rs3786777	0.04195	18.48	-0.403	3	3	enet	0.064	2.6e-106	-0.20921	0.83429	0.945806	NA	NA	NA	NA	NA	0	0	0	Plasma_Protein_weights_EA
Plasma_Protein	TCN2	22	31002990	31023258	0.22121	rs9609052	2.232	rs2267163	0.406699	54.18	-0.2031	9	9	enet	0.41	0	-0.2082	0.83511	0.945806	NA	NA	NA	NA	NA	0	0	0	Plasma_Protein_weights_EA
Plasma_Protein	IL1RAP	3	190231840	190377539	0.40058	rs16865595	-1.517	rs1058843	0.419	55	0.2143	20	20	enet	0.49	0	0.2073	0.836	0.945806	NA	NA	NA	NA	NA	0	0	0	Plasma_Protein_weights_EA
Plasma_Protein	CLEC1B	12	10138241	10166023	0.11627	rs531425	1.016	rs521040	0.064748	22.426	0.7857	13	13	enet	0.13	4.4e-228	0.2073	0.836	0.945806	NA	NA	NA	NA	NA	0	0	0	Plasma_Protein_weights_EA
Plasma_Protein	COLEC12	18	316737	500722	0.08884	rs4798128	-2	rs2846666	0.018444	-11.84	-1.274	22	22	enet	0.046	1.1e-76	0.2061	0.837	0.945806	NA	NA	NA	NA	NA	0	0	0	Plasma_Protein_weights_EA
Plasma_Protein	CPB1	3	148508889	148577974	0.13106	rs2687660	1.356	rs2331406	0.0591	20.72	0.5926	9	9	enet	0.089	4.7e-148	0.2049	0.838	0.945806	NA	NA	NA	NA	NA	0	0	0	Plasma_Protein_weights_EA
Plasma_Protein	LILRB3	19	54720147	54727378	0.38178	rs36634	-3.424	rs406231	0.093072	21.35	0.9444	44	44	enet	0.25	0	0.20381	0.8385	0.945806	NA	NA	NA	NA	NA	0	0	0	Plasma_Protein_weights_EA
Plasma_Protein	WISP2	20	43343485	43357150	0.15766	rs3092590	2.759	rs6130671	0.057981	-20.66	-0.1714	17	17	enet	0.12	1.6e-209	-0.2035	0.83876	0.945806	NA	NA	NA	NA	NA	0	0	0	Plasma_Protein_weights_EA
Plasma_Protein	MMP2	16	55423612	55540603	0.01655	rs1486743	-1.517	rs243842	0.00595	-6.75	0.2031	16	1	top1	0.006	3.2e-11	-0.20312	0.83904	0.945806	NA	NA	NA	NA	NA	0	0	0	Plasma_Protein_weights_EA
Plasma_Protein	STAT3	17	40465342	40540558	0.05612	rs4796649	-5.009	rs4796791	0.0827	-24.5	-0.2031	9	1	top1	0.083	1.6e-137	0.2031	0.83904	0.945806	NA	NA	NA	NA	NA	0	0	0	Plasma_Protein_weights_EA
Plasma_Protein	NSFL1C	20	1422807	1454487	0.0254	rs6043374	1.843	rs4814391	0.003087	7.54	-0.0947	15	15	enet	0.016	7.4e-27	-0.201	0.84073	0.945806	NA	NA	NA	NA	NA	0	0	0	Plasma_Protein_weights_EA
Plasma_Protein	CD55	1	207494877	207560149	0.1014	rs4425986	2.3043	rs11584921	0.235	-41.23	-0.7105	8	8	enet	0.24	0	0.20069	0.841	0.945806	NA	NA	NA	NA	NA	0	0	0	Plasma_Protein_weights_EA
Plasma_Protein	FAM3D	3	58619673	58652561	0.05865	rs12634123	-0.462	rs3749290	0.0331	-15.85	-0.1963	6	6	enet	0.042	1e-68	0.2009	0.841	0.945806	NA	NA	NA	NA	NA	0	0	0	Plasma_Protein_weights_EA
Plasma_Protein	WARS	14	100800127	100843142	0.0749	rs2181102	-1.394	rs11160582	0.148254	-32.35	0.2	10	1	top1	0.15	8e-254	-0.2	0.841	0.945806	NA	NA	NA	NA	NA	0	0	0	Plasma_Protein_weights_EA
Plasma_Protein	CTSH	15	79213400	79241916	0.39211	rs3825806	-1.634	rs12148472	0.30453	-44.64	-0.0306	12	12	enet	0.38	0	-0.2001	0.841	0.945806	NA	NA	NA	NA	NA	0	0	0	Plasma_Protein_weights_EA
Plasma_Protein	ST6GALNAC6	9	130647600	130667687	0.00933	rs11792480	2.178	rs10819315	0.00197	4.17	-0.7128	7	7	enet	0.0036	1.9e-07	-0.2006	0.841035	0.945806	NA	NA	NA	NA	NA	0	0	0	Plasma_Protein_weights_EA
Plasma_Protein	ART4	12	14978503	14996460	0.16954	rs10846013	2.056	rs7311924	0.444401	56.721	0.3676	18	18	enet	0.45	0	0.1979	0.843	0.94654	NA	NA	NA	NA	NA	0	0	0	Plasma_Protein_weights_EA
Plasma_Protein	C10orf54	10	73507313	73533277	0.12444	rs4747163	-1.826	rs10762477	0.08279	24.49	-0.1075	6	6	enet	0.11	1.4e-189	0.19689	0.843912	0.94654	NA	NA	NA	NA	NA	0	0	0	Plasma_Protein_weights_EA
Plasma_Protein	LIPN	10	90519739	90539383	0.21984	rs2163673	-1.078	rs10509554	0.27684	44.7	0.1739	6	6	enet	0.31	0	0.19676	0.844017	0.94654	NA	NA	NA	NA	NA	0	0	0	Plasma_Protein_weights_EA
Plasma_Protein	PSG3	19	43225790	43244633	0.26457	rs4803586	0.361	rs2190837	0.259311	30.14	0.0429	2	2	enet	0.33	0	0.19566	0.84488	0.94654	NA	NA	NA	NA	NA	0	0	0	Plasma_Protein_weights_EA
Plasma_Protein	ENPEP	4	111286889	111486441	0.32466	rs1056355	2.3739	rs7669705	0.088416	21.41	-0.1176	14	14	enet	0.23	0	0.19379	0.846	0.94654	NA	NA	NA	NA	NA	0	0	0	Plasma_Protein_weights_EA
Plasma_Protein	AKR1B1	7	134127108	134144036	0.08976	rs782535	1.242	rs782535	0.023028	13.3	1.2418	5	5	enet	0.044	4.7e-73	0.1938	0.846326	0.94654	NA	NA	NA	NA	NA	0	0	0	Plasma_Protein_weights_EA
Plasma_Protein	SMAP1	6	71377479	71571714	0.2703	rs9360434	-2.286	rs1917342	0.2381	-41.47	0.2466	17	17	enet	0.32	0	-0.1933	0.846715	0.94654	NA	NA	NA	NA	NA	0	0	0	Plasma_Protein_weights_EA
Plasma_Protein	ACAP2	3	194995474	195163773	0.00509	rs1545025	-0.191	rs1545025	0.000953	3.07	-0.191	2	1	top1	0.00095	0.005	-0.191	0.849	0.948103	NA	NA	NA	NA	NA	0	0	0	Plasma_Protein_weights_EA
Plasma_Protein	C5	9	123714613	123812553	0.04546	rs1035029	2.547	rs17220750	0.01522	10.69	0.6355	9	9	enet	0.035	1.6e-58	-0.1897	0.849552	0.948103	NA	NA	NA	NA	NA	0	0	0	Plasma_Protein_weights_EA
Plasma_Protein	NLGN1	3	173114074	174004434	0.05058	rs584633	2.458	rs477338	0.0204	12.03	-0.6173	15	15	enet	0.036	4.9e-60	0.1838	0.854	0.952261	NA	NA	NA	NA	NA	0	0	0	Plasma_Protein_weights_EA
Plasma_Protein	ADAMTS5	21	28290241	28339407	0.27228	rs2830684	-1.408	rs2830585	0.22635	-40.42	-0.2268	14	14	enet	0.27	0	0.18194	0.85563	0.953272	NA	NA	NA	NA	NA	0	0	0	Plasma_Protein_weights_EA
Plasma_Protein	PROC	2	128176003	128186818	0.01981	rs10200967	-0.827	rs1158867	0.02481	-13.59	0.254	5	5	enet	0.026	1.1e-42	0.18059	0.856687	0.953643	NA	NA	NA	NA	NA	0	0	0	Plasma_Protein_weights_EA
Plasma_Protein	MMP10	11	102641233	102651359	0.26282	rs514921	2.877	rs486055	0.035215	-16.74	1.1609	28	28	enet	0.13	2e-212	-0.1785	0.858	0.954299	NA	NA	NA	NA	NA	0	0	0	Plasma_Protein_weights_EA
Plasma_Protein	SHBG	17	7517264	7536700	0.05799	rs7218733	-2.898	rs12944954	0.0303	-13.13	-0.7163	18	18	enet	0.065	7.1e-108	-0.1769	0.85962	0.954734	NA	NA	NA	NA	NA	0	0	0	Plasma_Protein_weights_EA
Plasma_Protein	NOTCH3	19	15269849	15311806	0.01756	rs2238643	1.414	rs3815188	0.011483	9.21	0.4205	5	5	enet	0.013	4.2e-22	-0.17658	0.85984	0.954734	NA	NA	NA	NA	NA	0	0	0	Plasma_Protein_weights_EA
Plasma_Protein	IL22RA2	6	137464957	137494785	0.04763	rs10484798	2.538	rs4895477	0.00776	-8.26	-0.1212	6	6	enet	0.032	2.6e-53	0.1738	0.862006	0.955938	NA	NA	NA	NA	NA	0	0	0	Plasma_Protein_weights_EA
Plasma_Protein	CASP3	4	185548850	185570663	0.08534	rs4647698	-0.9245	rs1405940	0.11319	-28.79	0.3617	8	8	enet	0.15	1.3e-262	-0.17223	0.863	0.955938	NA	NA	NA	NA	NA	0	0	0	Plasma_Protein_weights_EA
Plasma_Protein	LILRB2	19	54777666	54785039	0.33336	rs8100863	-2.174	rs8100863	0.372729	-33.17	-2.1739	7	7	enet	0.41	0	0.17243	0.8631	0.955938	NA	NA	NA	NA	NA	0	0	0	Plasma_Protein_weights_EA
Plasma_Protein	DNAJB4	1	78444859	78483648	0.08837	rs661038	1.0678	rs6699769	0.0396	-17.08	-0.3205	7	7	enet	0.074	3e-123	0.17106	0.864	0.956131	NA	NA	NA	NA	NA	0	0	0	Plasma_Protein_weights_EA
Plasma_Protein	ARRB1	11	74971166	75062749	0.13292	rs584961	3.194	rs2851459	0.1173	29.01	0.2466	15	15	enet	0.13	9.1e-229	0.1697	0.865	0.956435	NA	NA	NA	NA	NA	0	0	0	Plasma_Protein_weights_EA
Plasma_Protein	MRC1	10	17851347	18200093	0.20436	rs359311	-0.565	rs16916984	0.16225	6.04	-0.4558	9	9	enet	0.23	0	-0.16826	0.866381	0.956495	NA	NA	NA	NA	NA	0	0	0	Plasma_Protein_weights_EA
Plasma_Protein	CLIC5	6	45848564	46048085	0.26546	rs1555216	-3.125	rs2179994	0.07306	6.36	-1.3049	15	15	enet	0.088	2.3e-147	-0.1681	0.866506	0.956495	NA	NA	NA	NA	NA	0	0	0	Plasma_Protein_weights_EA
Plasma_Protein	CTSV	9	99791959	99918838	0.03887	rs10982470	-1.163	rs4743059	0.02075	12.4	-0.3667	11	11	enet	0.033	4.3e-54	0.1668	0.867558	0.956855	NA	NA	NA	NA	NA	0	0	0	Plasma_Protein_weights_EA
Plasma_Protein	MXRA8	1	1288069	1297157	0.00991	rs1240743	2.6118	rs604618	0.00487	-7.39	-1.5203	5	5	enet	0.0078	3.8e-14	-0.16111	0.872	0.96095	NA	NA	NA	NA	NA	0	0	0	Plasma_Protein_weights_EA
Plasma_Protein	NAPG	18	10525902	10552761	0.00417	rs518978	-0.159	rs518978	0.003098	-5.09	-0.1587	1	1	top1	0.0031	1.3e-06	0.1587	0.874	0.962349	NA	NA	NA	NA	NA	0	0	0	Plasma_Protein_weights_EA
Plasma_Protein	LY9	1	160765864	160798051	0.14097	rs352681	2.4805	rs4656932	0.124	29.92	-1.6463	13	13	enet	0.15	2.3e-262	0.1574	0.875	0.962646	NA	NA	NA	NA	NA	0	0	0	Plasma_Protein_weights_EA
Plasma_Protein	YWHAZ	8	101928751	101965616	0.01463	rs10505005	2.855	rs12335167	0.001866	5.2	0.8241	6	6	enet	0.0049	1.6e-09	0.154	0.8776	0.963537	NA	NA	NA	NA	NA	0	0	0	Plasma_Protein_weights_EA
Plasma_Protein	FCGR3B	1	161592986	161601753	0.1357	rs11578979	1.8133	rs2099684	0.0923	25.96	-0.4789	10	10	enet	0.11	3.9e-185	-0.15309	0.878	0.963537	NA	NA	NA	NA	NA	0	0	0	Plasma_Protein_weights_EA
Plasma_Protein	NAGK	2	71291474	71306938	0.10153	rs17501197	-1.427	rs12996507	0.12057	-25.45	-1.1609	4	4	enet	0.13	3.4e-227	-0.15242	0.878856	0.963537	NA	NA	NA	NA	NA	0	0	0	Plasma_Protein_weights_EA
Plasma_Protein	CFHR4	1	196857144	196887843	0.60863	rs4915344	0.9647	rs10494745	0.165	-34.57	-0.3211	12	12	enet	0.53	0	0.15197	0.879	0.963537	NA	NA	NA	NA	NA	0	0	0	Plasma_Protein_weights_EA
Plasma_Protein	SAA1	11	18287807	18291524	0.21937	rs2468856	0.881	rs10430893	0.12056	-29.49	-0.0935	7	7	enet	0.15	2e-264	-0.1514	0.88	0.963537	NA	NA	NA	NA	NA	0	0	0	Plasma_Protein_weights_EA
Plasma_Protein	LGALS3BP	17	76967320	76976029	0.03306	rs11870238	2.588	rs4789847	0.0104	9.36	0.7907	15	15	enet	0.03	3.4e-49	0.1502	0.88057	0.963537	NA	NA	NA	NA	NA	0	0	0	Plasma_Protein_weights_EA
Plasma_Protein	SPSB1	1	9352953	9429591	0.00872	rs10864368	1.5312	rs10864368	-1.59e-05	-3.88	1.5312	8	8	enet	0.00041	0.048	-0.14973	0.881	0.963537	NA	NA	NA	NA	NA	0	0	0	Plasma_Protein_weights_EA
Plasma_Protein	NCK2	2	106361369	106510730	0.04001	rs11899929	-2.25	rs933793	0.008	-10.19	0.1846	12	12	enet	0.033	5.8e-55	0.14887	0.881658	0.963537	NA	NA	NA	NA	NA	0	0	0	Plasma_Protein_weights_EA
Plasma_Protein	PLEK	2	68592414	68624585	0.09408	rs17035364	1.619	rs1867312	0.09516	-26.22	-0.8788	11	11	enet	0.12	5e-207	0.14431	0.885259	0.966671	NA	NA	NA	NA	NA	0	0	0	Plasma_Protein_weights_EA
Plasma_Protein	LONP1	19	5691845	5720583	0.00608	rs1141371	-1.47	rs10418205	0.000113	-3.53	-0.1408	4	1	top1	0.00011	0.18	0.14085	0.88799	0.96885	NA	NA	NA	NA	NA	0	0	0	Plasma_Protein_weights_EA
Plasma_Protein	GPNMB	7	23275586	23314727	0.15426	rs6461674	2.938	rs1881203	0.042565	-17.59	1.1231	8	8	enet	0.09	3.3e-150	-0.1372	0.890874	0.970814	NA	NA	NA	NA	NA	0	0	0	Plasma_Protein_weights_EA
Plasma_Protein	CPOX	3	98298290	98312492	0.06686	rs10935236	-2.106	rs9826960	0.0185	-11.44	-1.7527	12	12	enet	0.038	2.7e-62	0.136	0.892	0.970814	NA	NA	NA	NA	NA	0	0	0	Plasma_Protein_weights_EA
Plasma_Protein	IGF1R	15	99191768	99507759	0.06153	rs4966044	2.101	rs7162314	0.01837	11.67	0.2179	15	15	enet	0.028	8.4e-47	-0.136	0.892	0.970814	NA	NA	NA	NA	NA	0	0	0	Plasma_Protein_weights_EA
Plasma_Protein	LAG3	12	6881678	6887621	0.03133	rs2301333	1.859	rs3782735	0.012072	-10.064	0.0541	7	7	enet	0.017	1.6e-29	0.1351	0.893	0.970884	NA	NA	NA	NA	NA	0	0	0	Plasma_Protein_weights_EA
Plasma_Protein	CBL	11	119077008	119184636	0.08607	rs630923	-1.888	rs11217194	0.062861	-21.44	0.1739	9	9	enet	0.096	3.7e-161	-0.1336	0.894	0.970884	NA	NA	NA	NA	NA	0	0	0	Plasma_Protein_weights_EA
Plasma_Protein	ERO1L	14	53106633	53162618	0.00421	rs1007894	1.52	rs1007894	0.000838	4.59	1.5204	4	4	enet	0.001	0.0037	0.13144	0.895	0.970884	NA	NA	NA	NA	NA	0	0	0	Plasma_Protein_weights_EA
Plasma_Protein	SHH	7	155592674	155605157	0.02419	rs4716932	2.937	rs872723	0.009403	-8.47	-0.7363	8	8	enet	0.012	3.9e-21	0.1318	0.895168	0.970884	NA	NA	NA	NA	NA	0	0	0	Plasma_Protein_weights_EA
Plasma_Protein	CHL1	3	238446	451100	0.07969	rs2293675	-2.418	rs990284	0.0427	-17.68	0.0781	12	12	enet	0.082	4.2e-136	0.1311	0.896	0.970884	NA	NA	NA	NA	NA	0	0	0	Plasma_Protein_weights_EA
Plasma_Protein	COL15A1	9	101705461	101833074	0.10037	rs7036164	-2.062	rs7875364	0.04721	-20	1.6714	16	16	enet	0.15	6.5e-252	0.1301	0.896484	0.970884	NA	NA	NA	NA	NA	0	0	0	Plasma_Protein_weights_EA
Plasma_Protein	FCER2	19	7753644	7767032	0.10375	rs8100029	2.203	rs2277989	0.046932	-17.95	-0.1528	9	9	enet	0.088	1.1e-146	-0.12787	0.89825	0.971998	NA	NA	NA	NA	NA	0	0	0	Plasma_Protein_weights_EA
Plasma_Protein	VOPP1	7	55503749	55640681	0.01666	rs6957545	0.125	rs6957545	0.014339	6.86	0.125	1	1	enet	0.017	7.5e-29	0.125	0.900524	0.973659	NA	NA	NA	NA	NA	0	0	0	Plasma_Protein_weights_EA
Plasma_Protein	SIGLEC12	19	51994481	52005054	0.21827	rs2168643	1.597	rs3810114	0.311978	47.16	0.4767	3	3	enet	0.32	0	0.11995	0.90452	0.974131	NA	NA	NA	NA	NA	0	0	0	Plasma_Protein_weights_EA
Plasma_Protein	PRKCB	16	23847304	24231932	0.04362	rs3785378	0.131	rs2188358	0.03403	15.57	-0.0139	2	2	enet	0.05	1.9e-83	-0.11966	0.90476	0.974131	NA	NA	NA	NA	NA	0	0	0	Plasma_Protein_weights_EA
Plasma_Protein	SERPINA4	14	95027779	95036250	0.3268	rs1078419	-1.609	rs10139745	0.203395	38.37	-0.24	31	31	enet	0.3	0	-0.11955	0.905	0.974131	NA	NA	NA	NA	NA	0	0	0	Plasma_Protein_weights_EA
Plasma_Protein	CRISPLD2	16	84853591	84954374	0.02526	rs2641696	1.812	rs8057431	0.00366	-6.19	-0.1169	5	5	enet	0.015	5.5e-26	0.11922	0.9051	0.974131	NA	NA	NA	NA	NA	0	0	0	Plasma_Protein_weights_EA
Plasma_Protein	LGALS9	17	25956824	25976586	0.03611	rs3763959	-1.113	rs4239242	0.0365	-17.48	0.0462	2	2	enet	0.05	8.1e-83	-0.1189	0.90532	0.974131	NA	NA	NA	NA	NA	0	0	0	Plasma_Protein_weights_EA
Plasma_Protein	HSP90B1	12	104323885	104347709	0.26901	rs3794240	-2.693	rs7645	0.479947	58.896	0.4328	27	27	enet	0.51	0	0.118	0.906	0.974131	NA	NA	NA	NA	NA	0	0	0	Plasma_Protein_weights_EA
Plasma_Protein	DPP7	9	140004998	140009629	0.15319	rs28489906	1.987	rs4880087	0.09399	-25.73	0.4177	15	15	enet	0.11	1e-182	-0.1168	0.907039	0.974131	NA	NA	NA	NA	NA	0	0	0	Plasma_Protein_weights_EA
Plasma_Protein	CHST9	18	24486445	24765272	0.04417	rs675150	-6.636	rs1863631	0.03907	17	0.3881	20	20	enet	0.062	1.1e-102	0.1155	0.908	0.974131	NA	NA	NA	NA	NA	0	0	0	Plasma_Protein_weights_EA
Plasma_Protein	CD209	19	7804879	7812450	0.11629	rs35257373	3.022	rs2335525	0.058734	-20.9	1.1585	16	16	enet	0.1	7.3e-170	-0.11524	0.90826	0.974131	NA	NA	NA	NA	NA	0	0	0	Plasma_Protein_weights_EA
Plasma_Protein	ITIH5	10	7601232	7708961	0.28404	rs12774458	3.236	rs12763796	0.06929	-22.4	0.1389	30	30	enet	0.21	0	0.11512	0.908351	0.974131	NA	NA	NA	NA	NA	0	0	0	Plasma_Protein_weights_EA
Plasma_Protein	WFDC1	16	84328452	84363450	0.28646	rs12919062	2.084	rs400345	0.21547	-39.44	0.0854	31	31	enet	0.26	0	0.1127	0.91027	0.974453	NA	NA	NA	NA	NA	0	0	0	Plasma_Protein_weights_EA
Plasma_Protein	PRSS8	16	31142754	31147048	0.01243	rs11645814	-2.647	rs1060506	0.00544	6.81	-0.1127	6	1	top1	0.0054	2.1e-10	-0.11268	0.91029	0.974453	NA	NA	NA	NA	NA	0	0	0	Plasma_Protein_weights_EA
Plasma_Protein	SPARC	5	151040657	151066536	0.03817	rs248452	0.771	rs248452	0.00856	-2.55	0.7714	2	2	enet	0.02	4.7e-34	-0.1119	0.91087	0.974453	NA	NA	NA	NA	NA	0	0	0	Plasma_Protein_weights_EA
Plasma_Protein	KLK13	19	51558883	51568371	0.12041	rs12460584	2.382	rs3865443	0.06991	13.06	-0.7778	16	16	enet	0.095	9.7e-159	-0.10971	0.91264	0.974638	NA	NA	NA	NA	NA	0	0	0	Plasma_Protein_weights_EA
Plasma_Protein	SELPLG	12	109015671	109027670	0.06039	rs4964731	-1.274	rs8179137	0.038126	-14.608	0.0698	6	6	enet	0.054	9.3e-89	0.1075	0.914	0.974638	NA	NA	NA	NA	NA	0	0	0	Plasma_Protein_weights_EA
Plasma_Protein	KRT1	12	53068520	53074191	0.01448	rs4762060	3.203	rs4919741	0.005531	-4.309	0.1077	7	1	top1	0.0055	1.5e-10	-0.1077	0.914	0.974638	NA	NA	NA	NA	NA	0	0	0	Plasma_Protein_weights_EA
Plasma_Protein	MTHFS	15	80125927	80189721	0.41199	rs1380642	0.79	rs8030396	0.23231	-40.95	0.3182	14	14	enet	0.44	0	-0.1081	0.914	0.974638	NA	NA	NA	NA	NA	0	0	0	Plasma_Protein_weights_EA
Plasma_Protein	CCL17	16	57438679	57449975	0.05517	rs11639875	1.932	rs9302690	0.04	17.09	0	11	11	enet	0.061	1.9e-101	-0.10705	0.91475	0.974649	NA	NA	NA	NA	NA	0	0	0	Plasma_Protein_weights_EA
Plasma_Protein	ACTN1	14	69340845	69446157	0.02481	rs7144307	1.877	rs735986	0.004356	6.05	-0.2609	7	7	enet	0.016	9.6e-27	0.10526	0.916	0.974727	NA	NA	NA	NA	NA	0	0	0	Plasma_Protein_weights_EA
Plasma_Protein	SERPINA11	14	94908801	94919137	0.09915	rs1303	-2.081	rs1885066	0.030851	-15.11	-0.0889	23	23	enet	0.075	1.3e-124	0.10238	0.918	0.974727	NA	NA	NA	NA	NA	0	0	0	Plasma_Protein_weights_EA
Plasma_Protein	ANXA1	9	75766781	75785309	0.03397	rs8187959	-2.547	rs2795108	0.0122	10.29	-0.7283	12	12	enet	0.021	6.8e-35	0.102	0.918766	0.974727	NA	NA	NA	NA	NA	0	0	0	Plasma_Protein_weights_EA
Plasma_Protein	SPARCL1	4	88394487	88452213	0.11936	rs2904166	-1.1125	rs1049539	0.181218	37.13	-0.0267	20	20	enet	0.23	0	-0.10174	0.919	0.974727	NA	NA	NA	NA	NA	0	0	0	Plasma_Protein_weights_EA
Plasma_Protein	SH3GLB2	9	131769315	131790610	0.10832	rs10988156	-1.298	rs17455517	0.16306	-34.05	0.3239	8	8	enet	0.17	1e-301	-0.1006	0.919835	0.974727	NA	NA	NA	NA	NA	0	0	0	Plasma_Protein_weights_EA
Plasma_Protein	BTD	3	15642848	15763818	0.35051	rs4685305	-2.147	rs12495710	0.158	-24.4	0.0575	14	14	enet	0.26	0	-0.1007	0.92	0.974727	NA	NA	NA	NA	NA	0	0	0	Plasma_Protein_weights_EA
Plasma_Protein	SERPINA12	14	94953611	94984181	0.21298	rs7149309	1.433	rs4905214	0.098191	26.76	0.2597	15	15	enet	0.15	2.4e-258	0.10078	0.92	0.974727	NA	NA	NA	NA	NA	0	0	0	Plasma_Protein_weights_EA
Plasma_Protein	PDE5A	4	120415552	120549959	0.08502	rs983417	-3.3571	rs13101722	0.094649	26.17	0.0615	6	6	enet	0.12	1.1e-203	-0.09809	0.922	0.976061	NA	NA	NA	NA	NA	0	0	0	Plasma_Protein_weights_EA
Plasma_Protein	CCL8	17	32646454	32648421	0.29104	rs3785907	2.16	rs3138037	0.344	-49.88	0.1977	11	11	enet	0.38	0	-0.0937	0.92531	0.978779	NA	NA	NA	NA	NA	0	0	0	Plasma_Protein_weights_EA
Plasma_Protein	CCL7	17	32597240	32599261	0.17405	rs16969454	1.659	rs3138037	0.119	-29.31	0.1977	10	10	enet	0.18	2.5e-307	-0.0893	0.92883	0.980078	NA	NA	NA	NA	NA	0	0	0	Plasma_Protein_weights_EA
Plasma_Protein	SPATA20	17	48620419	48633213	0.14696	rs11079919	1.039	rs989128	0.213	-38.27	0.2031	6	6	enet	0.22	0	-0.0889	0.92917	0.980078	NA	NA	NA	NA	NA	0	0	0	Plasma_Protein_weights_EA
Plasma_Protein	NRP2	2	206546714	206662857	0.15705	rs849540	1.597	rs16837641	0.0164	11.62	-0.6143	25	25	enet	0.066	9.8e-110	-0.08878	0.929255	0.980078	NA	NA	NA	NA	NA	0	0	0	Plasma_Protein_weights_EA
Plasma_Protein	ANG	14	21152336	21167130	0.29317	rs1888562	1.971	rs4982325	0.136212	32.27	0.5741	24	24	enet	0.31	0	0.08847	0.93	0.980078	NA	NA	NA	NA	NA	0	0	0	Plasma_Protein_weights_EA
Plasma_Protein	PGLYRP1	19	46522411	46526311	0.02131	rs2072563	-0.087	rs2072563	0.019025	-11.89	-0.087	3	1	top1	0.019	3.4e-32	0.08696	0.93071	0.980078	NA	NA	NA	NA	NA	0	0	0	Plasma_Protein_weights_EA
Plasma_Protein	CLSTN2	3	139654027	140296239	0.12319	rs4683491	-2.173	rs10935354	0.0383	-15.29	-0.8182	34	34	enet	0.12	1.4e-202	0.0865	0.931	0.980078	NA	NA	NA	NA	NA	0	0	0	Plasma_Protein_weights_EA
Plasma_Protein	HMBS	11	118955576	118964259	0.05483	rs471000	-1.837	rs1804690	0.008039	-6.95	1.2477	7	7	enet	0.02	1e-33	-0.085	0.932	0.980348	NA	NA	NA	NA	NA	0	0	0	Plasma_Protein_weights_EA
Plasma_Protein	PSMB4	1	151372036	151374413	0.07949	rs3754211	-2.8226	rs4603	0.152	-33.23	0.0814	7	1	top1	0.15	1.4e-260	-0.0814	0.935	0.980934	NA	NA	NA	NA	NA	0	0	0	Plasma_Protein_weights_EA
Plasma_Protein	FCRL1	1	157764193	157789910	0.08298	rs11264900	-2.1471	rs2765493	0.0829	-24.18	-0.2222	10	10	enet	0.09	8.6e-150	-0.08113	0.935	0.980934	NA	NA	NA	NA	NA	0	0	0	Plasma_Protein_weights_EA
Plasma_Protein	PLA2G2A	1	20301924	20306909	0.27634	rs11677	1.551	rs2307246	0.223	40.15	0.15	14	14	enet	0.25	0	0.08026	0.936	0.980934	NA	NA	NA	NA	NA	0	0	0	Plasma_Protein_weights_EA
Plasma_Protein	CD14	5	140011313	140013286	0.07745	rs11954514	0.981	rs5744441	0.0346	-16.04	0.0811	5	5	enet	0.047	2e-77	-0.0798	0.93642	0.980934	NA	NA	NA	NA	NA	0	0	0	Plasma_Protein_weights_EA
Plasma_Protein	SVEP1	9	113127528	113342160	0.20286	rs2274483	1.548	rs16914997	0.05747	-13.84	0.6053	16	16	enet	0.13	5e-221	-0.0793	0.936804	0.980934	NA	NA	NA	NA	NA	0	0	0	Plasma_Protein_weights_EA
Plasma_Protein	IGLL1	22	23915312	23922489	0.14933	rs915590	-1.932	rs9624216	0.042741	-17.62	-0.1528	11	11	enet	0.06	9.4e-100	-0.0779	0.93787	0.980934	NA	NA	NA	NA	NA	0	0	0	Plasma_Protein_weights_EA
Plasma_Protein	NOTUM	17	79910383	79919716	0.01281	rs7503429	0.231	rs35290415	0.00285	-5.38	0.2297	2	2	enet	0.0089	6.1e-16	-0.0771	0.93857	0.980934	NA	NA	NA	NA	NA	0	0	0	Plasma_Protein_weights_EA
Plasma_Protein	SLITRK5	13	88323626	88348527	0.07672	rs17615069	-1.051	rs12856670	0.0209	-12.32	-0.1351	7	7	enet	0.046	4.9e-76	0.0769	0.938668	0.980934	NA	NA	NA	NA	NA	0	0	0	Plasma_Protein_weights_EA
Plasma_Protein	EPHB6	7	142552823	142568847	0.20075	rs4725613	-2.212	rs8177105	0.140539	-28.9	0.0602	7	7	enet	0.16	7.5e-285	-0.0757	0.939647	0.980934	NA	NA	NA	NA	NA	0	0	0	Plasma_Protein_weights_EA
Plasma_Protein	NPNT	4	106815932	106925184	0.13865	rs11935777	-1.5172	rs7677557	0.055173	9.38	-0.0784	8	8	enet	0.059	8.7e-97	-0.07571	0.94	0.980934	NA	NA	NA	NA	NA	0	0	0	Plasma_Protein_weights_EA
Plasma_Protein	GABARAPL2	16	75600273	75611779	0.02189	rs10781977	1.914	rs4888452	0.01852	-10.34	-1.037	7	7	enet	0.022	2.3e-36	-0.07045	0.94383	0.984119	NA	NA	NA	NA	NA	0	0	0	Plasma_Protein_weights_EA
Plasma_Protein	HS6ST3	13	96742361	97491816	0.00977	rs9590305	0.101	rs1927807	0.00656	-7.37	0.0317	4	4	enet	0.0082	7.4e-15	-0.0696	0.944545	0.984119	NA	NA	NA	NA	NA	0	0	0	Plasma_Protein_weights_EA
Plasma_Protein	STAMBP	2	74056043	74100786	0.01159	rs1653259	-0.915	rs1025424	0.00392	-4.72	0.2824	5	5	enet	0.0053	3.9e-10	-0.06589	0.947463	0.985734	NA	NA	NA	NA	NA	0	0	0	Plasma_Protein_weights_EA
Plasma_Protein	GREM2	1	240652873	240775455	0.0076	rs4659985	2.6667	rs12410581	0.0037	3.58	0.0658	4	1	top1	0.0037	1.4e-07	0.06579	0.948	0.985734	NA	NA	NA	NA	NA	0	0	0	Plasma_Protein_weights_EA
Plasma_Protein	CADM1	11	115039938	115375675	0.0386	rs10891807	-1.837	rs17564430	0.031743	15.35	-0.0541	10	10	enet	0.039	2.9e-65	-0.0635	0.949	0.985734	NA	NA	NA	NA	NA	0	0	0	Plasma_Protein_weights_EA
Plasma_Protein	TNC	9	117781854	117880536	0.52315	rs7025283	1.812	rs7021589	0.36783	49.61	0.5909	17	17	enet	0.4	0	-0.0639	0.949087	0.985734	NA	NA	NA	NA	NA	0	0	0	Plasma_Protein_weights_EA
Plasma_Protein	PRSS1	7	142457319	142460927	0.01511	rs9969333	0.956	rs12537777	0.00823	-3.43	-0.0619	2	1	top1	0.0082	7e-15	0.0619	0.950678	0.986295	NA	NA	NA	NA	NA	0	0	0	Plasma_Protein_weights_EA
Plasma_Protein	VNN2	6	133065009	133084598	0.39772	rs4605911	-1.504	rs9493423	0.24884	-42.28	-0.0556	14	14	enet	0.33	0	0.0613	0.951124	0.986295	NA	NA	NA	NA	NA	0	0	0	Plasma_Protein_weights_EA
Plasma_Protein	MYOC	1	171604557	171621828	0.2632	rs10914050	1.8939	rs12035960	0.0918	-25.18	-1.3364	24	24	enet	0.2	0	-0.06009	0.952	0.986428	NA	NA	NA	NA	NA	0	0	0	Plasma_Protein_weights_EA
Plasma_Protein	CREB3L4	1	153940010	153946837	0.02709	rs6661009	-0.0645	rs6661009	0.0409	17.25	-0.0645	2	2	enet	0.042	3.7e-70	-0.0562	0.955	0.987818	NA	NA	NA	NA	NA	0	0	0	Plasma_Protein_weights_EA
Plasma_Protein	TNFAIP6	2	152214106	152236560	0.14032	rs11885282	0.725	rs2278089	0.10268	27.24	-0.0769	9	9	enet	0.19	0	-0.05601	0.955336	0.987818	NA	NA	NA	NA	NA	0	0	0	Plasma_Protein_weights_EA
Plasma_Protein	CD14	5	140011313	140013286	0.08742	rs11954514	0.981	rs5744441	0.0357	-16.1	0.0811	6	6	enet	0.053	5.7e-87	-0.0557	0.95559	0.987818	NA	NA	NA	NA	NA	0	0	0	Plasma_Protein_weights_EA
Plasma_Protein	GSR	8	30535583	30585363	0.06774	rs2344801	0.828	rs2551698	0.012201	-4.44	-0.053	2	2	enet	0.028	1.7e-46	0.0509	0.9594	0.989954	NA	NA	NA	NA	NA	0	0	0	Plasma_Protein_weights_EA
Plasma_Protein	BLVRA	7	43798279	43846941	0.1181	rs4724284	-1.269	rs1050916	0.020426	-14.32	0.032	5	5	enet	0.067	3e-111	-0.0506	0.959623	0.989954	NA	NA	NA	NA	NA	0	0	0	Plasma_Protein_weights_EA
Plasma_Protein	HK3	5	176307870	176326347	0.01356	rs4867858	-3.106	rs4976662	0.0108	-4.73	0.4697	5	5	enet	0.013	5.2e-23	-0.0503	0.95991	0.989954	NA	NA	NA	NA	NA	0	0	0	Plasma_Protein_weights_EA
Plasma_Protein	RSPO2	8	108911544	109095870	0.00231	rs374810	-0.161	rs640068	0.002116	-4.47	-0.0484	2	1	top1	0.0021	5.5e-05	0.0484	0.9614	0.990559	NA	NA	NA	NA	NA	0	0	0	Plasma_Protein_weights_EA
Plasma_Protein	TRIM3	11	6469843	6495689	0.0108	rs4758417	0.914	rs2344827	0.005393	-6.69	-0.0476	6	1	top1	0.0054	2.6e-10	0.0476	0.962	0.990559	NA	NA	NA	NA	NA	0	0	0	Plasma_Protein_weights_EA
Plasma_Protein	NADK	1	1682671	1711896	0.0276	rs2503701	2.3281	rs2235536	0.0458	-18.27	0.0133	4	4	enet	0.047	7e-77	0.04495	0.964	0.991844	NA	NA	NA	NA	NA	0	0	0	Plasma_Protein_weights_EA
Plasma_Protein	CDNF	10	14861244	14880574	0.14044	rs4750597	1.942	rs7099185	0.01752	11.76	-0.1143	16	16	enet	0.068	2.6e-112	0.04151	0.966888	0.993843	NA	NA	NA	NA	NA	0	0	0	Plasma_Protein_weights_EA
Plasma_Protein	AP2A2	11	924894	1012245	0.02303	rs4963155	2.386	rs10902230	0.012521	-10.07	0.806	3	3	enet	0.019	1.1e-32	0.0402	0.968	0.993843	NA	NA	NA	NA	NA	0	0	0	Plasma_Protein_weights_EA
Plasma_Protein	EFEMP1	2	56093102	56151274	0.07472	rs4355154	-1.697	rs3791679	0.06499	21.82	-0.1918	12	12	enet	0.082	1e-135	0.03986	0.968205	0.993843	NA	NA	NA	NA	NA	0	0	0	Plasma_Protein_weights_EA
Plasma_Protein	EDIL3	5	83236373	83680698	0.01274	rs9283783	-1	rs2301079	0.00352	-5.28	-0.2222	5	5	enet	0.0094	1.1e-16	-0.0368	0.97065	0.993868	NA	NA	NA	NA	NA	0	0	0	Plasma_Protein_weights_EA
Plasma_Protein	PPIH	1	43124006	43142429	0.00868	rs11210729	-1.9897	rs12044179	0.00311	6.01	0.5312	5	5	enet	0.0074	1.4e-13	0.03657	0.971	0.993868	NA	NA	NA	NA	NA	0	0	0	Plasma_Protein_weights_EA
Plasma_Protein	KNG1	3	186435137	186462199	0.23141	rs1042445	-2.554	rs2304456	0.12	18.77	0.7642	12	12	enet	0.19	0	0.0349	0.972	0.993868	NA	NA	NA	NA	NA	0	0	0	Plasma_Protein_weights_EA
Plasma_Protein	ENPP6	4	185009859	185142383	0.00734	rs1347429	0.7975	rs10011933	0.002671	-5.03	-0.4921	3	3	enet	0.003	2.1e-06	0.03548	0.972	0.993868	NA	NA	NA	NA	NA	0	0	0	Plasma_Protein_weights_EA
Plasma_Protein	UBE2K	4	39699729	39784412	0.02218	rs557980	3.0159	rs305827	0.014745	10.61	0.2388	6	6	enet	0.019	2.1e-32	0.0351	0.972	0.993868	NA	NA	NA	NA	NA	0	0	0	Plasma_Protein_weights_EA
Plasma_Protein	GCA	2	163175350	163228105	0.19376	rs13416088	0.802	rs17783344	0.07967	-24.11	-0.0309	2	1	top1	0.08	2e-132	0.03093	0.975327	0.995641	NA	NA	NA	NA	NA	0	0	0	Plasma_Protein_weights_EA
Plasma_Protein	HTN3	4	70894172	70902255	0.01781	rs4694290	0.0625	rs17644018	0.0117	3.13	0	2	2	enet	0.013	2.1e-22	0.0298	0.976	0.995641	NA	NA	NA	NA	NA	0	0	0	Plasma_Protein_weights_EA
Plasma_Protein	TMED2	12	124069080	124083129	0.0032	rs10744163	-0.159	rs9919	0.000911	-4.776	-0.0303	3	1	top1	0.00091	0.0059	0.0303	0.976	0.995641	NA	NA	NA	NA	NA	0	0	0	Plasma_Protein_weights_EA
Plasma_Protein	POFUT1	20	30795683	30826461	0.25401	rs6061085	-0.608	rs17268666	0.124336	-29.97	-0.0323	2	2	enet	0.13	1.4e-213	0.0268	0.97862	0.9968	NA	NA	NA	NA	NA	0	0	0	Plasma_Protein_weights_EA
Plasma_Protein	CLSTN1	1	9788984	9884042	0.21041	rs9662290	0.1013	rs11121424	0.106	-2.47	-0.037	2	2	enet	0.12	4.2e-199	-0.02594	0.979	0.9968	NA	NA	NA	NA	NA	0	0	0	Plasma_Protein_weights_EA
Plasma_Protein	DKK3	11	11977754	12031316	0.24785	rs7130607	-2.426	rs11022119	0.097969	24.01	0.1528	22	22	enet	0.14	5.7e-232	-0.0237	0.981	0.9968	NA	NA	NA	NA	NA	0	0	0	Plasma_Protein_weights_EA
Plasma_Protein	BCAN	1	156611182	156629324	0.14819	rs1133856	-1.3077	rs12408758	0.0459	-9.21	1.0278	5	5	enet	0.063	4.7e-105	-0.02287	0.982	0.9968	NA	NA	NA	NA	NA	0	0	0	Plasma_Protein_weights_EA
Plasma_Protein	FCN3	1	27695601	27701315	0.09392	rs17162551	-1.4149	rs2504784	0.0497	-19.09	1.3729	9	9	enet	0.076	1.8e-126	0.02208	0.982	0.9968	NA	NA	NA	NA	NA	0	0	0	Plasma_Protein_weights_EA
Plasma_Protein	DTD2	14	31915242	31926712	0.14497	rs8016747	3.971	rs17097892	0.046087	-18.41	1.2449	7	7	enet	0.084	8.3e-140	0.02296	0.982	0.9968	NA	NA	NA	NA	NA	0	0	0	Plasma_Protein_weights_EA
Plasma_Protein	ENO3	17	4851387	4860426	0.03575	rs9914087	-0.791	rs238238	0.0521	19.77	-0.0435	4	4	enet	0.056	5.3e-93	-0.022	0.98243	0.9968	NA	NA	NA	NA	NA	0	0	0	Plasma_Protein_weights_EA
Plasma_Protein	ZFAND1	8	82613569	82645138	0.15425	rs7016327	-1.745	rs2955002	0.133522	31.11	-0.2273	10	10	enet	0.24	0	-0.0185	0.9852	0.998841	NA	NA	NA	NA	NA	0	0	0	Plasma_Protein_weights_EA
Plasma_Protein	NT5E	6	86159302	86205509	0.13098	rs9362197	1.254	rs6931295	0.09176	24.4	-0.7121	10	10	enet	0.15	2.4e-259	-0.0164	0.986909	0.998851	NA	NA	NA	NA	NA	0	0	0	Plasma_Protein_weights_EA
Plasma_Protein	SLAMF6	1	160454820	160493052	0.06053	rs12144820	-0.9855	rs12119876	0.0466	-18.63	0.069	6	6	enet	0.048	2.7e-79	-0.01487	0.988	0.998851	NA	NA	NA	NA	NA	0	0	0	Plasma_Protein_weights_EA
Plasma_Protein	SPINT1	15	41136216	41150405	0.05838	rs17658212	0.015	rs17658212	0.02718	-14.07	0.015	1	1	enet	0.028	8.8e-47	-0.015	0.988	0.998851	NA	NA	NA	NA	NA	0	0	0	Plasma_Protein_weights_EA
Plasma_Protein	RGMB	5	98104354	98134347	0.06865	rs2662255	1.876	rs751882	0.057	-20.38	-0.6618	8	8	enet	0.082	1.6e-136	0.0141	0.98878	0.998851	NA	NA	NA	NA	NA	0	0	0	Plasma_Protein_weights_EA
Plasma_Protein	MFGE8	15	89441914	89456612	0.06656	rs3087374	-1.388	rs3784752	0.07782	22.09	0.9231	13	13	enet	0.092	4.7e-153	0.0121	0.99	0.998851	NA	NA	NA	NA	NA	0	0	0	Plasma_Protein_weights_EA
Plasma_Protein	DSC2	18	28638806	28682485	0.14464	rs2542754	-2.889	rs1790683	0.046216	18.89	1.0133	10	10	enet	0.1	6.4e-169	-0.0119	0.991	0.998851	NA	NA	NA	NA	NA	0	0	0	Plasma_Protein_weights_EA
Plasma_Protein	PAM	5	102089685	102365434	0.5164	rs10077788	1.514	rs3733939	0.129	-32.5	-1.0769	7	7	enet	0.32	0	0.0103	0.99175	0.998851	NA	NA	NA	NA	NA	0	0	0	Plasma_Protein_weights_EA
Plasma_Protein	DLK1	14	101192042	101204561	0.08551	rs2145504	2.778	rs12147008	0.097793	-18.69	-0.7568	18	18	enet	0.12	3.6e-196	0.00979	0.992	0.998851	NA	NA	NA	NA	NA	0	0	0	Plasma_Protein_weights_EA
Plasma_Protein	APRT	16	88875747	88878345	0.01993	rs2279350	-2.304	rs535070	0.00051	-6.28	-0.0588	7	7	enet	0.012	3.4e-21	-0.00979	0.99219	0.998851	NA	NA	NA	NA	NA	0	0	0	Plasma_Protein_weights_EA
Plasma_Protein	HGFAC	4	3443695	3451213	0.52478	rs4690098	3.3158	rs2498323	0.311692	-47.42	0.5045	13	13	enet	0.39	0	0.00879	0.993	0.998851	NA	NA	NA	NA	NA	0	0	0	Plasma_Protein_weights_EA
Plasma_Protein	ASAH2	10	51942538	52039480	0.3705	rs2574952	-2.213	rs2842129	0.13425	-31.19	0.4217	20	20	enet	0.26	0	0.00797	0.99364	0.998851	NA	NA	NA	NA	NA	0	0	0	Plasma_Protein_weights_EA
Plasma_Protein	COLEC11	2	3642422	3692234	0.28181	rs11684944	-2.066	rs3820897	0.13339	31.07	0.2658	16	16	enet	0.18	0	-0.00714	0.994304	0.998851	NA	NA	NA	NA	NA	0	0	0	Plasma_Protein_weights_EA
Plasma_Protein	DLK1	14	101192042	101204561	0.08558	rs1047338	1.762	rs17099623	0.094834	-21.39	-0.76	14	14	enet	0.11	3.7e-192	0.00477	0.996	0.999438	NA	NA	NA	NA	NA	0	0	0	Plasma_Protein_weights_EA
Plasma_Protein	MX1	21	42791947	42841998	0.08458	rs2410415	0.927	rs464783	0.08091	-24.27	-0.0758	11	11	enet	0.1	2e-175	0.00375	0.99701	0.999438	NA	NA	NA	NA	NA	0	0	0	Plasma_Protein_weights_EA
Plasma_Protein	MINPP1	10	89264632	89313218	0.02581	rs701848	-2.222	rs7896327	0.01089	7.42	1.3188	8	8	enet	0.015	4.9e-26	-0.00287	0.997706	0.999438	NA	NA	NA	NA	NA	0	0	0	Plasma_Protein_weights_EA
Plasma_Protein	GUCA2B	1	42619081	42621491	0.0149	rs3818727	-0.2673	rs3754283	0.00965	9.24	-0.1744	3	3	enet	0.011	1.1e-18	-0.00219	0.998	0.999438	NA	NA	NA	NA	NA	0	0	0	Plasma_Protein_weights_EA
Plasma_Protein	PGLYRP2	19	15579456	15609767	0.13338	rs17708401	1.469	rs6512033	0.044805	9.88	0.6905	12	12	enet	0.062	2.1e-102	-0.00166	0.99868	0.999438	NA	NA	NA	NA	NA	0	0	0	Plasma_Protein_weights_EA
Plasma_Protein	EFNA4	1	155036213	155042029	0.01414	rs11582128	-1.8235	rs3806256	0.00365	6.1	0	5	1	top1	0.0037	1.7e-07	0	1	1	NA	NA	NA	NA	NA	0	0	0	Plasma_Protein_weights_EA
Plasma_Protein	AGO3	1	36396319	36538101	0.00425	NA	NA	NA	NA	NA	NA	NA	0	enet	1.9e-05	0.29	NA	NA	NA	NA	NA	NA	NA	NA	0	0	0	Plasma_Protein_weights_EA
Plasma_Protein	PPCS	1	42921788	42939056	0.03906	NA	NA	NA	NA	NA	NA	NA	0	enet	0.098	2.3e-164	NA	NA	NA	NA	NA	NA	NA	NA	0	0	0	Plasma_Protein_weights_EA
Plasma_Protein	DTYMK	2	242615162	242626359	0.12837	NA	NA	NA	NA	NA	NA	1	0	enet	0.071	1.4e-117	NA	NA	NA	NA	NA	NA	NA	NA	0	0	0	Plasma_Protein_weights_EA
Plasma_Protein	ALPPL2	2	233271554	233275424	0.00999	NA	NA	NA	NA	NA	NA	NA	0	top1	0.0059	3.9e-11	NA	NA	NA	NA	NA	NA	NA	NA	0	0	0	Plasma_Protein_weights_EA
Plasma_Protein	ACY1	3	52017356	52023213	0.03411	NA	NA	NA	NA	NA	NA	NA	0	top1	0.011	1.1e-18	NA	NA	NA	NA	NA	NA	NA	NA	0	0	0	Plasma_Protein_weights_EA
Plasma_Protein	FGF2	4	123747863	123819391	0.0318	NA	NA	NA	NA	NA	NA	NA	0	top1	0.021	7.9e-36	NA	NA	NA	NA	NA	NA	NA	NA	0	0	0	Plasma_Protein_weights_EA
Plasma_Protein	VEGFC	4	177604689	177714076	0.04985	NA	NA	NA	NA	NA	NA	NA	0	enet	0.028	4.1e-46	NA	NA	NA	NA	NA	NA	NA	NA	0	0	0	Plasma_Protein_weights_EA
Plasma_Protein	ASF1A	6	119215316	119230336	0.00695	NA	NA	NA	NA	NA	NA	NA	0	top1	0.004	4.8e-08	NA	NA	NA	NA	NA	NA	NA	NA	0	0	0	Plasma_Protein_weights_EA
Plasma_Protein	SBDS	7	66452667	66460574	0.19429	NA	NA	NA	NA	NA	NA	NA	0	enet	0.095	2.8e-158	NA	NA	NA	NA	NA	NA	NA	NA	0	0	0	Plasma_Protein_weights_EA
Plasma_Protein	KIAA1279	10	70748559	70803300	0.00946	NA	NA	NA	NA	NA	NA	NA	0	enet	0.0023	3e-05	NA	NA	NA	NA	NA	NA	NA	NA	0	0	0	Plasma_Protein_weights_EA
Plasma_Protein	HTATIP2	11	20385231	20405328	0.04717	NA	NA	NA	NA	NA	NA	NA	0	top1	0.043	3.3e-71	NA	NA	NA	NA	NA	NA	NA	NA	0	0	0	Plasma_Protein_weights_EA
Plasma_Protein	GIF	11	59596746	59612972	0.00435	NA	NA	NA	NA	NA	NA	NA	0	top1	0.0055	1.8e-10	NA	NA	NA	NA	NA	NA	NA	NA	0	0	0	Plasma_Protein_weights_EA
Plasma_Protein	A2ML1	12	8975217	9039597	0.04291	NA	NA	NA	NA	NA	NA	NA	0	enet	0.028	2.5e-46	NA	NA	NA	NA	NA	NA	NA	NA	0	0	0	Plasma_Protein_weights_EA
Plasma_Protein	RBP5	12	7268332	7281485	0.10834	NA	NA	NA	NA	NA	NA	NA	0	enet	0.09	8.1e-150	NA	NA	NA	NA	NA	NA	NA	NA	0	0	0	Plasma_Protein_weights_EA
Plasma_Protein	TPI1	12	6976283	6980112	0.03596	NA	NA	NA	NA	NA	NA	NA	0	top1	0.052	2.2e-85	NA	NA	NA	NA	NA	NA	NA	NA	0	0	0	Plasma_Protein_weights_EA
Plasma_Protein	PZP	12	9301436	9360991	0.20676	NA	NA	NA	NA	NA	NA	NA	0	enet	0.19	0	NA	NA	NA	NA	NA	NA	NA	NA	0	0	0	Plasma_Protein_weights_EA
Plasma_Protein	C1S	12	7096351	7178336	0.31727	NA	NA	NA	NA	NA	NA	NA	0	enet	0.29	0	NA	NA	NA	NA	NA	NA	NA	NA	0	0	0	Plasma_Protein_weights_EA
Plasma_Protein	CLEC4C	12	7881979	7904201	0.10691	NA	NA	NA	NA	NA	NA	NA	0	enet	0.18	0	NA	NA	NA	NA	NA	NA	NA	NA	0	0	0	Plasma_Protein_weights_EA
Plasma_Protein	TPT1	13	45907606	45915419	0.01242	NA	NA	NA	NA	NA	NA	NA	0	top1	0.0055	2e-10	NA	NA	NA	NA	NA	NA	NA	NA	0	0	0	Plasma_Protein_weights_EA
Plasma_Protein	EDDM3A	14	21214046	21216539	0.01405	NA	NA	NA	NA	NA	NA	NA	0	top1	0.0087	1.3e-15	NA	NA	NA	NA	NA	NA	NA	NA	0	0	0	Plasma_Protein_weights_EA
Plasma_Protein	DCI	16	2289403	2302301	0.00808	NA	NA	NA	NA	NA	NA	NA	0	top1	0.0077	5.2e-14	NA	NA	NA	NA	NA	NA	NA	NA	0	0	0	Plasma_Protein_weights_EA
Plasma_Protein	DDX19B	16	70323566	70369208	0.03402	NA	NA	NA	NA	NA	NA	NA	0	enet	0.012	1e-21	NA	NA	NA	NA	NA	NA	NA	NA	0	0	0	Plasma_Protein_weights_EA
Plasma_Protein	FLII	17	18148129	18162052	0.05435	NA	NA	NA	NA	NA	NA	NA	0	top1	0.018	2.6e-31	NA	NA	NA	NA	NA	NA	NA	NA	0	0	0	Plasma_Protein_weights_EA
Plasma_Protein	TNFSF12	17	7452375	7461207	0.01458	NA	NA	NA	NA	NA	NA	NA	0	top1	0.011	1.4e-18	NA	NA	NA	NA	NA	NA	NA	NA	0	0	0	Plasma_Protein_weights_EA
Plasma_Protein	PSG1	19	43370616	43383974	0.01395	NA	NA	NA	NA	NA	NA	NA	0	enet	0.0076	7.1e-14	NA	NA	NA	NA	NA	NA	NA	NA	0	0	0	Plasma_Protein_weights_EA
Plasma_Protein	ANGPTL4	19	8428173	8439254	0.00643	NA	NA	NA	NA	NA	NA	NA	0	enet	0.018	3.1e-30	NA	NA	NA	NA	NA	NA	NA	NA	0	0	0	Plasma_Protein_weights_EA
Plasma_Protein	PSG7	19	43428284	43441359	0.01621	NA	NA	NA	NA	NA	NA	NA	0	enet	0.014	7.6e-24	NA	NA	NA	NA	NA	NA	NA	NA	0	0	0	Plasma_Protein_weights_EA
Plasma_Protein	LGALS7	19	39261608	39282394	0.00416	NA	NA	NA	NA	NA	NA	NA	0	top1	0.0028	4.8e-06	NA	NA	NA	NA	NA	NA	NA	NA	0	0	0	Plasma_Protein_weights_EA
Plasma_Protein	SCO2	22	50961997	50964890	0.01816	NA	NA	NA	NA	NA	NA	NA	0	enet	0.012	5.1e-21	NA	NA	NA	NA	NA	NA	NA	NA	0	0	0	Plasma_Protein_weights_EA
Plasma_Protein	AGER	6	32148745	32152099	0.1132	NA	NA	NA	NA	NA	NA	NA	0	top1	0.049	2.7e-81	NA	NA	NA	NA	NA	NA	NA	NA	0	0	0	Plasma_Protein_weights_EA

## Sheet: Table S2 ER positive PWAS
Table S2 Comprehensive and Detailed Proteome-Wide Association Study (PWAS) Results on Plasma Proteins Associated with ER positive Breast Cancer.
PANEL	Gene	CHR	P0	P1	HSQ	BEST.GWAS.ID	BEST.GWAS.Z	EQTL.ID	EQTL.R2	EQTL.Z	EQTL.GWAS.Z	NSNP	NWGT	MODEL	MODELCV.R2	MODELCV.PV	PWAS.Z	PWAS.P	PWAS.P.FDR	COLOC.PP0	COLOC.PP1	COLOC.PP2	COLOC.PP3	COLOC.PP4	PERM.PV	PERM.N	PERM.ANL_PV	tissue
Significant Proteins after FDR
Plasma_Protein	PGD	1	10458649	10480568	0.02891	rs616488	-5.346	rs616488	0.0337	4.47	-5.34615	3	1	top1	0.034	5.4e-56	-5.3462	8.98e-08	0.000118356	0.002	0	0.006	0	0.991	0	10000	0.06108	Plasma_Protein_weights_EA
Plasma_Protein	TLR1	4	38792298	38858438	0.03415	rs4543123	5.713	rs4543123	0.033485	14.92	5.7126	3	3	enet	0.044	6.2e-72	4.96776	6.77e-07	0.000417367	0	0	0	0	1	0.522	23	NA	Plasma_Protein_weights_EA
Plasma_Protein	FBLN5	14	92335755	92414331	0.04077	rs1046311	5.845	rs2267994	0.009389	8.54	2.0964	8	8	enet	0.022	8.1e-37	4.9017	9.5e-07	0.000417367	0	0.021	0	0.979	0	0.2449	49	NA	Plasma_Protein_weights_EA
Plasma_Protein	CSK	15	75074421	75095538	0.0857	rs1378942	-4.692	rs12442901	0.06048	21.51	-4.2169	5	5	enet	0.076	3.5e-126	-4.3984	1.09e-05	0.00359155	0	0.079	0	0.015	0.906	0.7059	17	NA	Plasma_Protein_weights_EA
Plasma_Protein	NTN4	12	96051583	96184967	0.05893	rs11836367	-10.7949	rs17288108	0.040368	-17.107	-0.9592	11	11	enet	0.059	3.2e-97	4.0144	5.96e-05	0.0157106	0	0	0	1	0	0.42857	28	NA	Plasma_Protein_weights_EA
Plasma_Protein	CCDC134	22	42196683	42228168	0.07995	rs132806	-3.532	rs8139203	0.058641	20.78	-3.3247	6	6	enet	0.079	1.8e-130	-3.79786	0.000146	0.0282429	0	0.645	0	0.001	0.354	0.26667	45	NA	Plasma_Protein_weights_EA
Plasma_Protein	MST1	3	49721380	49726934	0.43104	rs35260967	-4.156	rs3197999	0.444	-56.68	-3.8072	16	16	enet	0.52	0	3.79069	0.00015	0.0282429	0	0.318	0	0.004	0.677	0.1364	88	NA	Plasma_Protein_weights_EA
Plasma_Protein	GSTM4	1	110198721	110217458	0.30574	rs568686	-4.604	rs655315	0.0685	-23.36	3.25316	30	30	enet	0.24	0	-3.6994	0.000216	0.0297868	0	0.696	0	0.085	0.22	0.0359	334	NA	Plasma_Protein_weights_EA
Plasma_Protein	FOLR3	11	71825915	71850936	0.28828	rs7925545	3.743	rs7926875	0.177043	30.42	3.6686	8	8	enet	0.24	0	3.69658	0.000219	0.0297868	0	0.422	0	0.001	0.577	0.0488	246	NA	Plasma_Protein_weights_EA
Plasma_Protein	LAYN	11	111411005	111432470	0.03435	rs7130440	-3.474	rs4938792	0.028963	-14.78	-3.3333	6	6	enet	0.03	1.6e-50	3.6884	0.000226	0.0297868	0	0.679	0	0.002	0.32	0.1765	68	NA	Plasma_Protein_weights_EA
Plasma_Protein	GDI2	10	5807186	5884095	0.07521	rs2275774	4.533	rs2275774	0.09771	-25.61	4.5326	14	14	enet	0.13	3.2e-212	-3.6519	0.00026	0.0311527	0	0.021	0	0.001	0.978	0.162	74	NA	Plasma_Protein_weights_EA
Plasma_Protein	PAPPA	9	118916070	119164600	0.00326	rs10983184	3.558	rs10983184	0.00233	-4.44	3.5584	1	1	top1	0.0023	2.5e-05	-3.5584	0.000373	0.0409678	0.787	0.112	0.001	0	0.1	0	10000	0	Plasma_Protein_weights_EA
Plasma_Protein	BTN3A3	6	26440700	26453643	0.4582	rs9379851	-4.21	rs9393705	0.25844	-43.1	-4.161	26	26	enet	0.47	0	3.51	0.000447	0.044153	0	0.105	0	0.008	0.888	0.128	94	NA	Plasma_Protein_weights_EA
Plasma_Protein	OVCA2	17	1945316	1946719	0.16487	rs12949014	-3.778	rs3760229	0.0545	-11.21	-0.9403	10	10	enet	0.077	9.7e-128	3.498	0.000469	0.044153	0	0.995	0	0.002	0.002	0.05106	235	NA	Plasma_Protein_weights_EA
Plasma_Protein	CTSF	11	66330935	66336350	0.03495	rs2282640	3.704	rs2282640	0.031638	13.08	3.7037	3	3	enet	0.032	5.2e-53	3.44238	0.000577	0.0475304	0	0.398	0	0	0.602	0.3871	31	NA	Plasma_Protein_weights_EA
Plasma_Protein	EMILIN3	20	39988602	39995458	0.20007	rs6065338	3.24	rs4810316	0.062248	21.3	2.7564	9	9	enet	0.13	3.9e-224	3.44208	0.000577	0.0475304	0	0.933	0	0.001	0.066	0.1132	106	NA	Plasma_Protein_weights_EA
Unsignificant Proteins after FDR
Plasma_Protein	SNUPN	15	75890424	75918810	0.06007	rs8028182	-3.355	rs8028182	0.04807	18.08	-3.3548	8	8	enet	0.064	1e-105	-3.4067	0.000658	0.0510144	0	0.694	0	0	0.306	0.0366	328	NA	Plasma_Protein_weights_EA
Plasma_Protein	HEBP1	12	13127804	13153199	0.23558	rs3782567	-2.3784	rs4763913	0.168904	-34.905	-1.8528	17	17	enet	0.25	0	3.3906	0.000697	0.0510359	0	0.991	0	0	0.009	0.0004	10000	0.00573	Plasma_Protein_weights_EA
Plasma_Protein	FH	1	241660811	241683099	0.01261	rs10926507	3.37	rs10926507	0.0127	-10.1	3.37037	2	2	enet	0.013	8.1e-23	-3.3368	0.000847	0.0565422	0	0.682	0	0	0.318	0	10000	0.14614	Plasma_Protein_weights_EA
Plasma_Protein	ANXA7	10	75134859	75173834	0.15979	rs12644	-4.092	rs12644	0.0056	-3.88	-4.0916	3	3	enet	0.016	5e-27	3.3334	0.000858	0.0565422	0.895	0.013	0.006	0	0.086	0.207	58	NA	Plasma_Protein_weights_EA
Plasma_Protein	UROD	1	45476622	45481247	0.09849	rs11211066	-3.221	rs13948	0.238	-41.5	-3.22093	11	11	enet	0.24	0	3.1989	0.00138	0.0866114	0	0.787	0	0.001	0.212	0.3636	33	NA	Plasma_Protein_weights_EA
Plasma_Protein	AKR1C4	10	5237425	5260912	0.11617	rs17134601	3.216	rs17134601	0.28915	-45.68	3.2157	5	5	enet	0.29	0	-3.1294	0.001752	0.104961	0	0.781	0	0	0.218	0.25	48	NA	Plasma_Protein_weights_EA
Plasma_Protein	ISLR2	15	74392652	74430881	0.09191	rs11632698	-3.447	rs11632698	0.02926	16.37	-3.4474	11	11	enet	0.1	1.4e-171	-3.1047	0.0019	0.108878	0	0.67	0	0	0.329	0.1071	112	NA	Plasma_Protein_weights_EA
Plasma_Protein	RSPO3	6	127439816	127520626	0.08081	rs4644087	2.905	rs1892172	0.0982	-26.97	2.8784	11	11	enet	0.11	2.8e-180	-3.02684	0.00247	0.135644	0	0.907	0	0	0.092	0.1446	83	NA	Plasma_Protein_weights_EA
Plasma_Protein	ANXA4	2	69871557	70054244	0.04655	rs7349311	-3.748	rs17037076	0.08322	-24.58	-3.383	9	9	enet	0.085	2.8e-142	2.9954	0.00274	0.142547	0	0.673	0	0.002	0.326	0.1875	64	NA	Plasma_Protein_weights_EA
Plasma_Protein	PLXNB2	22	50713408	50746075	0.28398	rs28642259	-3.12	rs28642259	0.201995	-27.99	-3.1205	6	6	enet	0.27	0	2.98758	0.002812	0.142547	0	0.829	0	0	0.171	0.09677	124	NA	Plasma_Protein_weights_EA
Plasma_Protein	COL6A3	2	238232646	238322971	0.06075	rs12052967	-3.344	rs2645766	0.02303	8.66	-2.2255	11	11	enet	0.034	1.7e-56	-2.9738	0.00294	0.142626	0	0.987	0	0.001	0.012	0.0635	189	NA	Plasma_Protein_weights_EA
Plasma_Protein	RSPO3	6	127439816	127520626	0.08413	rs4644087	2.905	rs1892172	0.12358	-29.94	2.8784	8	8	enet	0.13	1.6e-229	-2.96483	0.00303	0.142626	0	0.908	0	0	0.092	0.2609	46	NA	Plasma_Protein_weights_EA
Plasma_Protein	FAM20A	17	66531254	66597508	0.05851	rs10445232	-3.1	rs11651687	0.0275	-14.19	-2.6477	10	10	enet	0.046	1.4e-75	2.9192	0.003509	0.155992	0	0.946	0	0	0.054	0.00738	1627	NA	Plasma_Protein_weights_EA
Plasma_Protein	CHKB	22	51017388	51039884	0.04118	rs756014	-2.908	rs756014	0.022751	3.54	-2.9079	1	1	enet	0.03	1.9e-49	-2.90789	0.003639	0.155992	0.996	0.004	0	0	0	0	10000	0	Plasma_Protein_weights_EA
Plasma_Protein	NAGLU	17	40688259	40696467	0.17773	rs4793099	4.578	rs1032072	0.0969	-3.72	0.2662	9	9	enet	0.12	8.3e-211	-2.9053	0.003669	0.155992	0.897	0.008	0.091	0.001	0.004	0.3	40	NA	Plasma_Protein_weights_EA
Plasma_Protein	PRDX1	1	45976586	46008404	0.08447	rs7532762	-3.872	rs2065708	0.0443	17.91	0.85057	5	5	enet	0.075	5.5e-124	2.8351	0.00458	0.185318	0	0.995	0	0.003	0.002	0.2264	53	NA	Plasma_Protein_weights_EA
Plasma_Protein	ADAMTSL2	9	136397286	136440641	0.02161	rs10120207	-2.644	rs10120207	0.00162	6	-2.6438	10	10	enet	0.015	2.2e-25	-2.8278	0.004687	0.185318	0.002	0.949	0	0	0.049	0.01317	911	NA	Plasma_Protein_weights_EA
Plasma_Protein	PDHX	11	34937376	35042138	0.07716	rs2421826	3.079	rs1430855	0.046208	18.82	-2.5542	32	32	enet	0.09	3.2e-150	-2.81273	0.004912	0.185318	0	0.959	0	0.001	0.041	0.2182	55	NA	Plasma_Protein_weights_EA
Plasma_Protein	ABO	9	136108665	136151440	0.18175	rs8176693	-2.906	rs8176749	0.29217	33.42	-2.7956	5	5	enet	0.33	0	-2.7918	0.005241	0.185318	0	0.924	0	0	0.076	0.31579	38	NA	Plasma_Protein_weights_EA
Plasma_Protein	ERBB3	12	56470583	56497289	0.04228	rs2271192	3.1261	rs2292238	0.018141	-11.853	-2.7901	14	1	top1	0.018	9e-31	2.7901	0.00527	0.185318	0	0.927	0	0.001	0.072	0.32432	37	NA	Plasma_Protein_weights_EA
Plasma_Protein	GNPTG	16	1401932	1415738	0.1391	rs6600137	2.9194	rs6600137	0.08929	25.45	2.9194	10	10	enet	0.13	4.1e-216	2.7863	0.00533	0.185318	0	0.899	0	0	0.101	0.0609	197	NA	Plasma_Protein_weights_EA
Plasma_Protein	CLMP	11	122940580	123065956	0.07886	rs4267083	3.259	rs7929006	0.093958	-24.37	2.9867	11	11	enet	0.1	2.4e-171	-2.78558	0.005343	0.185318	0	0.879	0	0	0.121	0.093	129	NA	Plasma_Protein_weights_EA
Plasma_Protein	QPCTL	19	46195661	46207247	0.14485	rs7252448	3.444	rs7253390	0.098341	-20.95	2.7222	15	15	enet	0.11	4.8e-189	-2.7728	0.00556	0.185871	0	0.939	0	0.001	0.06	0.21818	55	NA	Plasma_Protein_weights_EA
Plasma_Protein	CPNE1	20	34213953	34252878	0.45423	rs6060677	3.59	rs1970357	0.327509	-48.44	3.4836	6	6	enet	0.43	0	-2.76797	0.005641	0.185871	0	0.593	0	0.001	0.407	0.4138	29	NA	Plasma_Protein_weights_EA
Plasma_Protein	PTPRJ	11	48002110	48192393	0.02046	rs905476	-2.725	rs1566734	0.013797	10.28	-2.7059	5	1	top1	0.014	8.4e-24	-2.70588	0.006812	0.218981	0	0.942	0	0	0.058	0.2927	41	NA	Plasma_Protein_weights_EA
Plasma_Protein	SARS2	19	39405906	39421403	0.00766	rs1808662	2.679	rs1808662	0.005265	6.63	2.6795	2	1	top1	0.0053	4.1e-10	2.6795	0.00737	0.231278	0	0.945	0	0	0.054	0	10000	0	Plasma_Protein_weights_EA
Plasma_Protein	MANBA	4	103551927	103682151	0.11053	rs223490	-3.247	rs223490	0.212453	39.97	-3.2468	11	11	enet	0.25	0	-2.64411	0.00819	0.245529	0	0.764	0	0	0.236	0.05	240	NA	Plasma_Protein_weights_EA
Plasma_Protein	THSD1	13	52951302	52990508	0.28705	rs2118093	2.75	rs2118093	0.11142	-9.48	2.75	7	7	enet	0.12	4.5e-208	-2.6376	0.00835	0.245529	0	0.935	0	0	0.065	0.158	76	NA	Plasma_Protein_weights_EA
Plasma_Protein	LDHA	11	18416107	18429972	0.01466	rs7112492	-2.75	rs7112492	0.009599	8.73	-2.75	4	4	enet	0.01	9.8e-18	-2.63626	0.008383	0.245529	0	0.935	0	0	0.065	0.4	30	NA	Plasma_Protein_weights_EA
Plasma_Protein	PACAP	5	138723156	138725770	0.00452	rs4912651	-2.024	rs165193	0.00313	3.88	-1.6337	3	3	enet	0.0053	3.4e-10	-2.6256	0.00865	0.247841	0.986	0.014	0	0	0	0.2353	51	NA	Plasma_Protein_weights_EA
Plasma_Protein	ALPP	2	233243434	233247599	0.13737	rs11678251	-2.496	rs4521030	0.05541	11.75	0.0125	8	8	enet	0.098	4.2e-164	2.6071	0.00913	0.256029	0	0.998	0	0	0.002	0.0229	523	NA	Plasma_Protein_weights_EA
Plasma_Protein	RET	10	43572512	43625799	0.10968	rs2493650	-3.229	rs2435356	0.0971	-26.1	-3	13	13	enet	0.15	3.4e-250	2.5982	0.009371	0.257312	0	0.892	0	0.001	0.107	0.308	39	NA	Plasma_Protein_weights_EA
Plasma_Protein	PEX14	1	10532345	10690815	0.00692	rs2781233	-2.581	rs2781233	0.00151	-4.93	-2.58108	1	1	enet	0.0038	1.1e-07	2.5811	0.00985	0.2607	0.412	0.563	0	0	0.025	0	10000	0	Plasma_Protein_weights_EA
Plasma_Protein	SPON2	4	1160720	1202750	0.12827	rs1799846	3.069	rs11247975	0.153872	33.39	2.2561	8	8	enet	0.19	0	2.57959	0.00989	0.2607	0	0.98	0	0	0.02	0.235	51	NA	Plasma_Protein_weights_EA
Plasma_Protein	ALPPL2	2	233271554	233275424	0.0988	rs11678251	-2.496	rs4521030	0.03769	10.38	0.0125	5	5	enet	0.066	2e-109	2.5613	0.01043	0.269544	0	0.998	0	0	0.002	0.058	207	NA	Plasma_Protein_weights_EA
Plasma_Protein	GALNT13	2	154728435	155310491	0.01176	rs10183389	2.548	rs10183389	0.00421	4.05	2.5478	2	1	top1	0.0042	2e-08	2.5478	0.01084	0.274752	0.972	0.027	0	0	0.001	0	10000	5.27e-50	Plasma_Protein_weights_EA
Plasma_Protein	CRLF1	19	18683030	18718551	0.03827	rs11668719	-7	rs8110573	0.036998	16.33	-2.04	7	7	enet	0.037	8.3e-62	-2.5307	0.01138	0.279847	0	0	0	1	0	0.6	20	NA	Plasma_Protein_weights_EA
Plasma_Protein	REG4	1	120336640	120354203	0.02961	rs6686155	3.631	rs2298069	0.016	-10.85	1.87156	9	9	enet	0.02	5.8e-33	-2.5236	0.0116	0.279847	0	0.99	0	0.001	0.009	0.1446	83	NA	Plasma_Protein_weights_EA
Plasma_Protein	RELT	11	73087444	73108519	0.00613	rs10898925	2.522	rs10898925	0.006252	7.45	2.5217	3	1	top1	0.0063	1.1e-11	2.52174	0.011678	0.279847	0	0.963	0	0	0.037	0	10000	0.0738	Plasma_Protein_weights_EA
Plasma_Protein	AMPD2	1	110158726	110174673	0.01093	rs524998	2.603	rs523786	0.00254	5.42	2.50649	11	1	top1	0.0025	1.1e-05	2.5065	0.0122	0.287136	0.054	0.912	0	0	0.034	0.1034	116	NA	Plasma_Protein_weights_EA
Plasma_Protein	PLXND1	3	129274057	129325519	0.18218	rs2255703	2.462	rs2255703	0.0497	-20.02	2.4625	8	8	enet	0.13	1.2e-212	-2.47378	0.01337	0.309152	0	0.968	0	0	0.032	0.0177	679	NA	Plasma_Protein_weights_EA
Plasma_Protein	CMPK1	1	47799462	47844511	0.10147	rs12123884	-2.796	rs741959	0.0377	-11.66	-1.53947	9	9	enet	0.052	1.9e-85	2.4646	0.0137	0.311321	0	0.995	0	0	0.005	0.2105	57	NA	Plasma_Protein_weights_EA
Plasma_Protein	HDHD2	18	44633779	44676871	0.17178	rs17725434	2.835	rs2117373	0.184184	36.68	-1.146	14	14	enet	0.23	0	-2.438	0.0148	0.320578	0	0.997	0	0	0.003	0.0694	173	NA	Plasma_Protein_weights_EA
Plasma_Protein	LILRA6	19	54740468	54746640	0.46874	rs7256392	2.178	rs16985475	0.191227	22.87	-1.2775	24	24	enet	0.32	0	-2.4361	0.01485	0.320578	0	0.996	0	0	0.004	0.01465	819	NA	Plasma_Protein_weights_EA
Plasma_Protein	GAS6	13	114523522	114567049	0.08791	rs11259844	-2.803	rs7997328	0.0715	-18.86	1.5227	6	6	enet	0.078	3e-129	-2.4287	0.01515	0.320578	0	0.992	0	0	0.008	0.214	56	NA	Plasma_Protein_weights_EA
Plasma_Protein	TIE1	1	43766653	43788779	0.02963	rs839758	2.456	rs3768046	0.0287	-15.12	1.82716	7	7	enet	0.031	5.1e-52	-2.4275	0.0152	0.320578	0	0.991	0	0	0.008	0.0706	170	NA	Plasma_Protein_weights_EA
Plasma_Protein	ATXN3	14	92510840	92572965	0.12546	rs1051340	2.269	rs1051340	0.155344	-33.53	2.2692	15	15	enet	0.25	0	-2.42	0.0155	0.320578	0	0.979	0	0	0.02	0.00636	1888	NA	Plasma_Protein_weights_EA
Plasma_Protein	AK1	9	130628765	130639954	0.07793	rs11549260	-1.944	rs10819315	0.03231	3.05	-1.1956	4	4	enet	0.045	5.5e-74	-2.418	0.015606	0.320578	0.999	0.001	0	0	0	0.1791	67	NA	Plasma_Protein_weights_EA
Plasma_Protein	LILRA4	19	54844456	54850433	0.21418	rs7255328	2.638	rs12976217	0.07329	23.25	2.1222	12	12	enet	0.093	4.4e-155	2.4133	0.01581	0.320578	0	0.977	0	0	0.023	0.10714	112	NA	Plasma_Protein_weights_EA
Plasma_Protein	ANPEP	15	90328126	90358633	0.00994	rs25653	2.393	rs25653	0.00495	4.68	2.3929	3	1	top1	0.005	1.3e-09	2.3929	0.0167	0.331438	0.696	0.296	0	0	0.008	0	10000	0.156	Plasma_Protein_weights_EA
Plasma_Protein	PDXK	21	45138975	45182188	0.03824	rs7276633	3.707	rs7276633	0.0136	7.15	3.7067	7	7	enet	0.024	1.7e-39	2.38603	0.017	0.331438	0	0.469	0	0	0.53	0.24	50	NA	Plasma_Protein_weights_EA
Plasma_Protein	SCG3	15	51973689	52013223	0.20943	rs12324531	-3.295	rs2622769	0.23798	-41.42	-3.2273	19	19	enet	0.28	0	2.3838	0.0171	0.331438	0	0.775	0	0.001	0.224	0.3077	39	NA	Plasma_Protein_weights_EA
Plasma_Protein	SHMT1	17	18231174	18266877	0.19098	rs2530005	2.402	rs2530005	0.202	15.38	2.4023	4	4	enet	0.23	0	-2.3707	0.017754	0.334395	0	0.972	0	0	0.028	0.06593	182	NA	Plasma_Protein_weights_EA
Plasma_Protein	BLVRB	19	40953672	40971671	0.08382	rs10401458	-1.964	rs28608147	0.026996	6.8	0.7848	8	8	enet	0.032	6.1e-53	2.3706	0.01776	0.334395	0	0.998	0	0	0.002	0.00674	1781	NA	Plasma_Protein_weights_EA
Plasma_Protein	RTP4	3	187086173	187089864	0.13668	rs11716061	-2.673	rs11716061	0.125	20.06	-2.6727	15	15	enet	0.13	7.5e-220	-2.36137	0.01821	0.338039	0	0.946	0	0	0.054	0.0938	128	NA	Plasma_Protein_weights_EA
Plasma_Protein	PIANP	12	6802957	6809981	0.06538	rs10849465	2.28	rs7959658	0.028713	14.476	1.8966	6	6	enet	0.044	6.3e-73	2.341	0.0192	0.338379	0	0.99	0	0	0.01	0.02007	598	NA	Plasma_Protein_weights_EA
Plasma_Protein	ISG15	1	936518	949920	0.24089	rs2465126	2.436	rs2465126	0.0378	-17.13	2.43602	2	2	enet	0.077	7.6e-128	-2.3402	0.0193	0.338379	0	0.97	0	0	0.03	0	10000	0.00422	Plasma_Protein_weights_EA
Plasma_Protein	PVRL2	19	45349432	45392480	0.02087	rs440277	-3.05	rs440277	0.00768	-7.93	-3.05	5	5	enet	0.0087	1.1e-15	2.3389	0.01934	0.338379	0	0.857	0	0	0.143	0.03333	360	NA	Plasma_Protein_weights_EA
Plasma_Protein	LECT2	5	135257968	135290672	0.50447	rs31517	2.179	rs2526145	0.231	40.91	2.1026	13	13	enet	0.43	0	2.3363	0.01948	0.338379	0	0.986	0	0	0.014	0.0533	225	NA	Plasma_Protein_weights_EA
Plasma_Protein	DYNLL2	17	56160780	56172903	0.07713	rs7225351	2.413	rs8071026	0.0644	-21.5	1.7439	8	8	enet	0.084	1.7e-139	-2.3356	0.019512	0.338379	0	0.993	0	0	0.007	0.00962	1247	NA	Plasma_Protein_weights_EA
Plasma_Protein	SRL	16	4239375	4292081	0.02021	rs9923728	2.3265	rs9923728	0.0126	-7.86	2.3265	2	1	top1	0.013	6.9e-22	-2.3265	0.01999	0.342166	0	0.977	0	0	0.023	0	10000	1.38e-05	Plasma_Protein_weights_EA
Plasma_Protein	FBLN1	22	45898118	45997015	0.07769	rs13268	2.689	rs17560248	0.035791	-16.18	0.9896	12	12	enet	0.058	4.9e-96	-2.31607	0.020554	0.346585	0	0.997	0	0	0.003	0.03488	344	NA	Plasma_Protein_weights_EA
Plasma_Protein	PDCD6	5	271736	315089	0.03902	rs6555159	3.87	rs6555159	0.00582	6.69	3.8704	7	7	enet	0.014	1.3e-23	2.3066	0.02108	0.346585	0	0.324	0	0.001	0.676	0.3243	37	NA	Plasma_Protein_weights_EA
Plasma_Protein	GPNMB	7	23275586	23314727	0.17268	rs2268748	2.197	rs2268748	0.036597	16.29	2.1968	8	8	enet	0.067	3.4e-111	2.3048	0.0212	0.346585	0	0.983	0	0	0.017	0.1062	113	NA	Plasma_Protein_weights_EA
Plasma_Protein	ACADVL	17	7120444	7128585	0.0055	rs446994	-2.303	rs446994	0.0023	5.73	-2.3026	2	1	top1	0.0023	2.7e-05	-2.3026	0.0213	0.346585	0.01	0.968	0	0	0.022	0	10000	0.053	Plasma_Protein_weights_EA
Plasma_Protein	COCH	14	31343720	31364271	0.29442	rs2073205	2.628	rs11555426	0.107776	26.79	-0.2	17	17	enet	0.19	0	-2.2895	0.0221	0.35316	0	0.998	0	0	0.002	0.06936	173	NA	Plasma_Protein_weights_EA
Plasma_Protein	LRIG1	3	66429221	66551687	0.20682	rs2306272	2.361	rs2306272	0.228	-40.57	2.3614	11	11	enet	0.23	0	-2.28627	0.02224	0.35316	0	0.975	0	0	0.025	0.049	245	NA	Plasma_Protein_weights_EA
Plasma_Protein	BDH2	4	103998749	104021027	0.04677	rs11725048	-3.802	rs11724309	0.031242	16.43	-3.6875	11	11	enet	0.045	8.4e-74	-2.27862	0.0227	0.353875	0	0.367	0	0.001	0.633	0.5	24	NA	Plasma_Protein_weights_EA
Plasma_Protein	CNP	17	40118781	40129758	0.03523	rs4796649	-3.168	rs4796744	0.031	-15.06	1.0952	14	14	enet	0.037	2.8e-61	-2.2764	0.022822	0.353875	0	0.997	0	0	0.003	0.52174	23	NA	Plasma_Protein_weights_EA
Plasma_Protein	ENO2	12	7022909	7032861	0.02024	rs1639122	2.2658	rs1639122	0.014454	3.114	2.2658	1	1	enet	0.015	9.4e-26	2.2658	0.0235	0.360151	0.999	0.001	0	0	0	0	10000	0	Plasma_Protein_weights_EA
Plasma_Protein	PARK7	1	8014351	8045565	0.11256	rs3766606	-2.949	rs3766606	0.179	35.93	-2.94949	7	7	enet	0.21	0	-2.2571	0.024	0.363586	0	0.89	0	0	0.11	0.1395	86	NA	Plasma_Protein_weights_EA
Plasma_Protein	PLA2R1	2	160788517	160919126	0.38893	rs1511224	3.714	rs3749117	0.27831	-44.82	-1.7733	29	29	enet	0.37	0	2.2424	0.02494	0.365998	0	0.99	0	0.003	0.008	0.3529	34	NA	Plasma_Protein_weights_EA
Plasma_Protein	PCYOX1	2	70484518	70508317	0.36554	rs2706762	2.281	rs2706762	0.22805	-40.61	2.281	5	5	enet	0.24	0	-2.2421	0.02496	0.365998	0	0.979	0	0	0.021	0.2143	56	NA	Plasma_Protein_weights_EA
Plasma_Protein	TGFBI	5	135364677	135399507	0.21024	rs2237065	3.237	rs3792900	0.221	38.32	-3.0405	14	14	enet	0.24	0	-2.2394	0.02513	0.365998	0	0.861	0	0	0.139	0.1463	82	NA	Plasma_Protein_weights_EA
Plasma_Protein	TREM1	6	41235664	41254420	0.18034	rs2234243	-2.895	rs2234243	0.12285	-29.82	-2.8947	19	19	enet	0.23	0	2.2372	0.02527	0.365998	0	0.907	0	0	0.093	0.0828	145	NA	Plasma_Protein_weights_EA
Plasma_Protein	BPIFB1	20	31861286	31897677	0.06088	rs11696310	-2.636	rs11699448	0.047786	18.88	-2.6203	12	12	enet	0.059	2.8e-98	-2.22723	0.025932	0.371504	0	0.953	0	0	0.046	0.2857	42	NA	Plasma_Protein_weights_EA
Plasma_Protein	CNTN1	12	41086241	41466217	0.163	rs11178396	1.9231	rs11177623	0.036702	16.921	-0.4074	12	12	enet	0.11	3.2e-187	2.219	0.0265	0.371564	0	0.998	0	0	0.002	0.00681	1762	NA	Plasma_Protein_weights_EA
Plasma_Protein	GSTZ1	14	77787339	77797940	0.26234	rs4021409	-2.747	rs2363643	0.302694	44.46	0.3333	16	16	enet	0.33	0	-2.2189	0.0265	0.371564	0	0.998	0	0	0.002	0.07407	162	NA	Plasma_Protein_weights_EA
Plasma_Protein	ACP1	2	264140	278283	0.29912	rs4854338	-2.12	rs7605824	0.48529	59.13	2.0519	14	14	enet	0.49	0	2.2117	0.02699	0.372559	0	0.987	0	0	0.013	0.0952	126	NA	Plasma_Protein_weights_EA
Plasma_Protein	ADM	11	10326620	10328944	0.00613	rs1996062	-2.32	rs1349326	0.000331	-4.88	-1.8349	4	4	enet	0.0017	0.00024	2.20802	0.027243	0.372559	0.454	0.541	0	0	0.005	0.75	16	NA	Plasma_Protein_weights_EA
Plasma_Protein	FJX1	11	35640008	35642413	0.07853	rs1499511	-2.526	rs1499511	0.036659	15.79	-2.5263	10	10	enet	0.053	8.3e-87	-2.20551	0.027419	0.372559	0	0.963	0	0	0.037	0.1111	108	NA	Plasma_Protein_weights_EA
Plasma_Protein	C5	9	123714613	123812553	0.09977	rs1035029	2.447	rs1035029	0.02449	-13.38	2.4474	4	4	enet	0.067	1.8e-111	-2.1905	0.028486	0.382486	0	0.969	0	0	0.031	0.08	150	NA	Plasma_Protein_weights_EA
Plasma_Protein	C6	5	41142218	41261540	0.29663	rs320614	2.571	rs13359770	0.0552	17.97	1.3806	20	20	enet	0.12	1.5e-201	2.1872	0.02873	0.382486	0	0.996	0	0	0.004	0.1176	102	NA	Plasma_Protein_weights_EA
Plasma_Protein	NRP1	10	33466420	33625190	0.0841	rs2228638	2.983	rs734186	0.07253	-22.9	1.6053	32	32	enet	0.094	1.4e-157	-2.1825	0.02907	0.383143	0	0.994	0	0	0.006	0.245	49	NA	Plasma_Protein_weights_EA
Plasma_Protein	GSTM1	1	110230436	110251661	0.37219	rs568686	-4.604	rs2269340	0.0754	19.95	-0.73649	32	32	enet	0.3	0	-2.1773	0.0295	0.38496	0	0.889	0	0.109	0.002	0.2791	43	NA	Plasma_Protein_weights_EA
Plasma_Protein	KDELC2	11	108342839	108369111	0.28739	rs1800056	2.664	rs1800056	0.109415	-22.67	2.6645	9	9	enet	0.15	8.2e-261	-2.16697	0.030237	0.386529	0	0.948	0	0	0.052	0.1579	76	NA	Plasma_Protein_weights_EA
Plasma_Protein	ARHGAP25	2	68906733	69053965	0.12147	rs6757505	1.696	rs13413887	0.03282	-15.59	1.5227	14	14	enet	0.077	3.4e-127	-2.1649	0.0304	0.386529	0	0.995	0	0	0.005	0.1319	91	NA	Plasma_Protein_weights_EA
Plasma_Protein	IL1RL2	2	102803466	102856462	0.11557	rs1922302	-2.052	rs1922302	0.05147	19.79	-2.0519	17	17	enet	0.099	1.9e-165	-2.1635	0.0305	0.386529	0	0.988	0	0	0.012	0.0545	220	NA	Plasma_Protein_weights_EA
Plasma_Protein	GP1BA	17	4835572	4838318	0.02626	rs6065	2.321	rs1060431	0.0191	11.92	2.2571	6	6	enet	0.022	3.4e-37	2.158	0.03093	0.388245	0	0.979	0	0	0.021	0.12245	98	NA	Plasma_Protein_weights_EA
Plasma_Protein	PYGL	14	51324609	51411201	0.1414	rs12436120	1.719	rs7149936	0.041825	-12.88	-1.0323	11	11	enet	0.063	3.1e-104	-2.1447	0.032	0.396762	0	0.997	0	0	0.003	0.09231	130	NA	Plasma_Protein_weights_EA
Plasma_Protein	XXYLT1	3	194789013	194991888	0.10192	rs752206	-1.863	rs13072883	0.0431	-17.83	-1.8553	13	13	enet	0.093	5.1e-156	2.13672	0.03262	0.396762	0	0.991	0	0	0.008	0.1154	104	NA	Plasma_Protein_weights_EA
Plasma_Protein	GRN	17	42422614	42430474	0.0453	rs5848	-1.965	rs5848	0.0249	-13.49	-1.9647	3	3	enet	0.028	1.3e-46	2.1299	0.033181	0.396762	0	0.989	0	0	0.011	0	10000	0.125	Plasma_Protein_weights_EA
Plasma_Protein	B4GALT1	9	33104080	33167354	0.133	rs7019909	-1.86	rs7019909	0.07296	22.97	-1.8595	8	8	enet	0.094	1.9e-156	-2.1292	0.033237	0.396762	0	0.991	0	0	0.009	0.00769	1561	NA	Plasma_Protein_weights_EA
Plasma_Protein	CD46	1	207925399	207968858	0.10368	rs2724387	-2.908	rs2488253	0.172	35.28	-2.90789	8	8	enet	0.21	0	-2.1275	0.0334	0.396762	0	0.902	0	0	0.098	0.6667	18	NA	Plasma_Protein_weights_EA
Plasma_Protein	AKR1A1	1	46016215	46035721	0.3428	rs946527	-4.561	rs2229540	0.231	-40.86	2.78808	6	6	enet	0.27	0	-2.1181	0.0342	0.396762	0	0.88	0	0.052	0.068	0.6667	18	NA	Plasma_Protein_weights_EA
Plasma_Protein	MXRA7	17	74668633	74707086	0.14886	rs11077856	-2.395	rs11077856	0.113	28.8	-2.3947	12	12	enet	0.16	2.1e-282	-2.1128	0.03462	0.396762	0	0.974	0	0	0.026	0.27273	44	NA	Plasma_Protein_weights_EA
Plasma_Protein	MMP12	11	102733467	102745712	0.13413	rs514921	1.92	rs2276109	0.124634	-30.27	-1.713	16	16	enet	0.15	1.8e-253	2.10838	0.034998	0.396762	0	0.994	0	0	0.006	0.0774	155	NA	Plasma_Protein_weights_EA
Plasma_Protein	EGF	4	110834039	110934922	0.05944	rs2250616	-2.203	rs10029654	0.064586	21.75	-1.9872	7	7	enet	0.068	5.4e-113	-2.10706	0.0351	0.396762	0	0.987	0	0	0.012	0.124	97	NA	Plasma_Protein_weights_EA
Plasma_Protein	MANEA	6	96025361	96057346	0.33329	rs7747776	2.815	rs13205436	0.32064	-48.12	-0.0511	9	9	enet	0.42	0	2.1052	0.03527	0.396762	0	0.998	0	0	0.002	0.375	32	NA	Plasma_Protein_weights_EA
Plasma_Protein	GBP2	1	89571815	89616139	0.02062	rs2031834	2.574	rs2031834	0.00759	-7.77	2.57447	2	2	enet	0.011	3e-19	-2.101	0.0356	0.396762	0	0.958	0	0	0.042	0	10000	0.23826	Plasma_Protein_weights_EA
Plasma_Protein	SLPI	20	43880880	43883205	0.05447	rs4359712	2.389	rs2143943	0.02467	-13.43	-1.1795	17	17	enet	0.04	3.9e-66	2.10104	0.035637	0.396762	0	0.997	0	0	0.003	0.0502	239	NA	Plasma_Protein_weights_EA
Plasma_Protein	GLRX2	1	193059996	193075244	0.11091	rs10801173	2.094	rs10801173	0.0361	-5.31	2.09412	1	1	enet	0.04	1.5e-66	-2.0941	0.0362	0.396762	0.093	0.894	0	0	0.013	0	10000	0	Plasma_Protein_weights_EA
Plasma_Protein	HS3ST3B1	17	14204398	14252721	0.02113	rs9904926	1.709	rs17669311	0.00678	7.37	-1.2706	6	6	enet	0.015	1.1e-25	-2.0934	0.036312	0.396762	0	0.996	0	0	0.004	0.11111	108	NA	Plasma_Protein_weights_EA
Plasma_Protein	CNDP1	18	72201735	72254448	0.11812	rs9967490	-2.224	rs17817077	0.02834	14.38	-1.448	14	14	enet	0.056	4.3e-92	-2.092	0.0364	0.396762	0	0.995	0	0	0.005	0.069	174	NA	Plasma_Protein_weights_EA
Plasma_Protein	SCARF2	22	20778874	20792113	0.07979	rs2518827	1.992	rs2108746	0.040551	-17.24	1.5941	7	7	enet	0.062	8.3e-102	-2.09215	0.036425	0.396762	0	0.994	0	0	0.006	0.1791	67	NA	Plasma_Protein_weights_EA
Plasma_Protein	PXDN	2	1635659	1748624	0.03503	rs4853952	2.373	rs10200618	0.02213	12.77	1.2045	7	7	enet	0.032	5.5e-53	2.0836	0.0372	0.401882	0	0.997	0	0	0.003	0.2	60	NA	Plasma_Protein_weights_EA
Plasma_Protein	GAA	17	78075355	78093680	0.11264	rs2229221	1.979	rs12450199	0.053	-18.33	1.5921	3	3	enet	0.081	4.4e-135	-2.0589	0.039506	0.423324	0	0.994	0	0	0.006	0.14458	83	NA	Plasma_Protein_weights_EA
Plasma_Protein	GSTM3	1	110276554	110283660	0.2599	rs464218	2.909	rs11807	0.0945	26.25	-2.11957	24	24	enet	0.23	0	-2.0505	0.0403	0.426781	0	0.985	0	0	0.015	0.2222	54	NA	Plasma_Protein_weights_EA
Plasma_Protein	LRP4	11	46878268	46940193	0.13522	rs2903517	-2.731	rs2306029	0.101858	27.12	-1.68	12	12	enet	0.13	2.1e-222	-2.04746	0.040613	0.426781	0	0.993	0	0	0.006	0.24	50	NA	Plasma_Protein_weights_EA
Plasma_Protein	FCGR2B	1	161632937	161648444	0.44673	rs12129787	2.024	rs12118043	0.39	47.01	1.62745	12	12	enet	0.53	0	2.046	0.0408	0.426781	0	0.994	0	0	0.006	0.055	218	NA	Plasma_Protein_weights_EA
Plasma_Protein	POMGNT2	3	43120724	43147571	0.06195	rs513875	-2.45	rs4683356	0.0794	-24.01	1.6486	7	7	enet	0.08	4.7e-133	-2.03532	0.04182	0.434006	0	0.994	0	0	0.006	0.2143	56	NA	Plasma_Protein_weights_EA
Plasma_Protein	COL6A2	21	47518026	47552762	0.18107	rs4305353	2.727	rs7282065	0.04705	14.32	-1.125	11	11	enet	0.086	6.7e-143	-2.02743	0.0426	0.43494	0	0.997	0	0	0.003	0.24	50	NA	Plasma_Protein_weights_EA
Plasma_Protein	SERPINA3	14	95078721	95090392	0.13705	rs8014793	-1.588	rs8023057	0.083401	-24.61	-1.3762	10	10	enet	0.12	2.4e-196	2.0259	0.0428	0.43494	0	0.996	0	0	0.004	0.4	30	NA	Plasma_Protein_weights_EA
Plasma_Protein	PKM2	15	72491370	72524163	0.00429	rs34638996	2.024	rs34638996	0.00208	-5.2	2.0242	1	1	enet	0.0023	2.5e-05	-2.0242	0.0429	0.43494	0.156	0.834	0	0	0.01	0	10000	0	Plasma_Protein_weights_EA
Plasma_Protein	MMP1	11	102660132	102668891	0.21868	rs7125062	-2.5	rs1144396	0.047168	18.6	0.0135	20	20	enet	0.13	9.5e-215	-2.01975	0.043409	0.436741	0	0.998	0	0	0.002	0.16	75	NA	Plasma_Protein_weights_EA
Plasma_Protein	FUT10	8	33228342	33330664	0.23747	rs10454341	1.9615	rs10097936	0.297514	46.05	1.6456	9	9	enet	0.41	0	2.0113	0.0443	0.441578	0	0.994	0	0	0.006	0.667	18	NA	Plasma_Protein_weights_EA
Plasma_Protein	LAMC2	1	183155373	183214262	0.36338	rs1005716	-2.545	rs2276543	0.215	39.37	-2.31765	7	7	enet	0.24	0	-2.0031	0.0452	0.441578	0	0.977	0	0	0.023	0.5	24	NA	Plasma_Protein_weights_EA
Plasma_Protein	MET	7	116312250	116438431	0.06393	rs41738	1.946	rs41738	0.01832	-11.59	1.9459	9	9	enet	0.04	5.5e-66	-2.002	0.0453	0.441578	0	0.99	0	0	0.01	0.0279	430	NA	Plasma_Protein_weights_EA
Plasma_Protein	IL23R	1	67604590	67725662	0.01538	rs6660226	-2.654	rs11209026	0.0024	-6.13	-0.98	6	6	enet	0.0071	4.2e-13	2.0004	0.0455	0.441578	0	0.997	0	0	0.002	0.4444	27	NA	Plasma_Protein_weights_EA
Plasma_Protein	DLL1	6	170591294	170615653	0.05426	rs3012434	1.595	rs2180052	0.01431	8.69	-0.6356	6	6	enet	0.033	2.2e-54	-1.99666	0.04586	0.441578	0	0.998	0	0	0.002	0.069	174	NA	Plasma_Protein_weights_EA
Plasma_Protein	MAN1A2	1	117910071	118071494	0.11284	rs1418451	1.752	rs1877465	0.0631	-20.27	-1.73196	5	5	enet	0.14	3.1e-237	1.9964	0.0459	0.441578	0	0.993	0	0	0.007	0.0984	122	NA	Plasma_Protein_weights_EA
Plasma_Protein	CFH	1	196621173	196716634	0.13146	rs1160437	-2.467	rs3753396	0.0989	-26.82	-0.21782	6	6	enet	0.14	1.1e-230	1.9887	0.0467	0.444621	0	0.998	0	0	0.002	0.1667	72	NA	Plasma_Protein_weights_EA
Plasma_Protein	TAX1BP3	17	3566189	3571973	0.02412	rs11652474	-1.963	rs11652474	0.0106	-5.51	-1.9634	8	8	enet	0.013	4.8e-23	1.9873	0.046891	0.444621	0.02	0.971	0	0	0.01	0.10435	115	NA	Plasma_Protein_weights_EA
Plasma_Protein	PILRA	7	99965153	99997719	0.4249	rs34995835	-2.155	rs2405442	0.515673	60.77	-1.963	5	5	enet	0.51	0	-1.9838	0.0473	0.444999	0	0.989	0	0	0.011	0.6	20	NA	Plasma_Protein_weights_EA
Plasma_Protein	PILRA	7	99965153	99997719	0.37083	rs1476679	-2.083	rs2405442	0.465302	57.72	-1.963	4	4	enet	0.46	0	-1.9792	0.0478	0.444999	0	0.989	0	0	0.011	0.8571	14	NA	Plasma_Protein_weights_EA
Plasma_Protein	B4GALT7	5	177027133	177037331	0.02674	rs335438	2.256	rs335438	0.0165	4.05	2.2561	3	3	enet	0.026	8.9e-43	1.9752	0.04824	0.444999	0.973	0.027	0	0	0.001	0.1333	90	NA	Plasma_Protein_weights_EA
Plasma_Protein	TNFAIP8	5	118604387	118735383	0.07231	rs9327100	2.118	rs1035376	0.0505	-19.14	-1.7895	5	5	enet	0.074	3.4e-123	1.9738	0.0484	0.444999	0	0.992	0	0	0.008	0.1846	65	NA	Plasma_Protein_weights_EA
Plasma_Protein	MIF	22	24236570	24237414	0.03659	rs2000466	1.49	rs2000468	0.034175	14.44	-1.2667	7	7	enet	0.039	3.7e-64	-1.97192	0.048619	0.444999	0	0.996	0	0	0.004	0.00609	1972	NA	Plasma_Protein_weights_EA
Plasma_Protein	CYB5R2	11	7686331	7698453	0.14049	rs7948279	1.857	rs11041504	0.129922	-30.75	-1.3506	21	21	enet	0.17	1.4e-287	1.95535	0.050541	0.454378	NA	NA	NA	NA	NA	0	0	0	Plasma_Protein_weights_EA
Plasma_Protein	FUT3	19	5842899	5851485	0.25994	rs4807812	-2.821	rs708686	0.189613	-37.04	-1.869	13	13	enet	0.22	0	1.9542	0.05067	0.454378	NA	NA	NA	NA	NA	0	0	0	Plasma_Protein_weights_EA
Plasma_Protein	TALDO1	11	747415	765012	0.00828	rs12577104	-2.108	rs10902210	0.003125	5.64	-1.9542	3	1	top1	0.0031	1.2e-06	-1.9542	0.050678	0.454378	NA	NA	NA	NA	NA	0	0	0	Plasma_Protein_weights_EA
Plasma_Protein	GPC5	13	92050875	93525935	0.14702	rs9523330	-2.92	rs342706	0.1875	-36.81	-1.5238	9	9	enet	0.24	0	1.9495	0.05124	0.454418	NA	NA	NA	NA	NA	0	0	0	Plasma_Protein_weights_EA
Plasma_Protein	JAG1	20	10618332	10654647	0.01592	rs6077868	2.096	rs6108653	0.003641	5.82	-0.6452	9	9	enet	0.0077	4.2e-14	1.94836	0.051372	0.454418	NA	NA	NA	NA	NA	0	0	0	Plasma_Protein_weights_EA
Plasma_Protein	GHR	5	42423541	42721980	0.1449	rs4590183	-2.024	rs4590183	0.0556	-18.41	-2.0238	7	7	enet	0.1	2.1e-175	1.9427	0.05205	0.455626	NA	NA	NA	NA	NA	0	0	0	Plasma_Protein_weights_EA
Plasma_Protein	C1RL	12	7242183	7261834	0.28526	rs7959658	1.8966	rs1882545	0.044313	-2.358	-0.1111	3	3	enet	0.17	2.9e-285	1.9417	0.0522	0.455626	NA	NA	NA	NA	NA	0	0	0	Plasma_Protein_weights_EA
Plasma_Protein	PRDX3	10	120927232	120938324	0.0056	rs10886323	-1.93	rs10886323	0.00547	3	-1.93	2	1	top1	0.0055	1.9e-10	-1.93	0.053607	0.464829	NA	NA	NA	NA	NA	0	0	0	Plasma_Protein_weights_EA
Plasma_Protein	GSS	20	33516235	33543830	0.12226	rs11546155	2.357	rs6088642	0.091434	-25.78	-1.641	13	13	enet	0.11	4.8e-180	1.92636	0.05406	0.465693	NA	NA	NA	NA	NA	0	0	0	Plasma_Protein_weights_EA
Plasma_Protein	ANXA11	10	81910645	81965328	0.31245	rs751740	2.23	rs1049550	0.19028	-37.13	-0.8267	20	20	enet	0.24	0	1.914	0.055622	0.47274	NA	NA	NA	NA	NA	0	0	0	Plasma_Protein_weights_EA
Plasma_Protein	MTHFD1	14	64854749	64930175	0.03986	rs2236225	1.693	rs11158538	0.016785	-10.47	1.1429	8	8	enet	0.031	9.2e-51	-1.9116	0.0559	0.47274	NA	NA	NA	NA	NA	0	0	0	Plasma_Protein_weights_EA
Plasma_Protein	PYY	17	42030106	42081837	0.00988	rs918242	1.936	rs8074783	0.0049	-5.63	1.9114	4	1	top1	0.0049	1.6e-09	-1.9114	0.055954	0.47274	NA	NA	NA	NA	NA	0	0	0	Plasma_Protein_weights_EA
Plasma_Protein	GPR56	16	57644564	57699492	0.01706	rs733462	2.325	rs11866912	0.00683	6.94	-1.5949	11	11	enet	0.014	7.4e-24	-1.9077	0.05643	0.473724	NA	NA	NA	NA	NA	0	0	0	Plasma_Protein_weights_EA
Plasma_Protein	OLFM2	19	9964394	10047191	0.32232	rs11556087	-2.649	rs10425175	0.313106	-24.83	-0.1932	18	18	enet	0.33	0	1.8992	0.05753	0.479057	NA	NA	NA	NA	NA	0	0	0	Plasma_Protein_weights_EA
Plasma_Protein	IHH	2	219919146	219925643	0.0052	rs10799	-1.894	rs10799	0.00205	3.22	-1.8942	1	1	top1	0.002	7.2e-05	-1.8942	0.05819	0.479057	NA	NA	NA	NA	NA	0	0	0	Plasma_Protein_weights_EA
Plasma_Protein	NCAM1	11	112831969	113149158	0.19808	rs2288158	1.562	rs2288158	0.048359	18.72	1.5619	25	25	enet	0.13	5.5e-225	1.89097	0.058628	0.479057	NA	NA	NA	NA	NA	0	0	0	Plasma_Protein_weights_EA
Plasma_Protein	ADH1A	4	100197526	100212160	0.12179	rs1126670	-2.025	rs1693439	0.056308	-11.76	-1.0533	13	13	enet	0.065	6e-107	-1.89078	0.0587	0.479057	NA	NA	NA	NA	NA	0	0	0	Plasma_Protein_weights_EA
Plasma_Protein	FRZB	2	183698002	183731365	0.42053	rs288326	-1.58	rs288326	0.08248	24.48	-1.5798	16	16	enet	0.23	0	-1.8881	0.05901	0.479057	NA	NA	NA	NA	NA	0	0	0	Plasma_Protein_weights_EA
Plasma_Protein	ALDH3A1	17	19641297	19652256	0.03054	rs12948881	2.835	rs887241	0.0214	-12.46	-1.7531	6	6	enet	0.022	4.3e-37	1.8854	0.059375	0.479057	NA	NA	NA	NA	NA	0	0	0	Plasma_Protein_weights_EA
Plasma_Protein	AIF1L	9	133971863	133998539	0.11723	rs3780277	3.403	rs6597674	0.11974	24.63	-1.7654	13	13	enet	0.17	2.8e-286	-1.8814	0.059912	0.479057	NA	NA	NA	NA	NA	0	0	0	Plasma_Protein_weights_EA
Plasma_Protein	POSTN	13	38136720	38172981	0.08906	rs12871092	-2.978	rs7329947	0.02727	14.08	1.3418	17	17	enet	0.058	2.2e-95	1.8791	0.06023	0.479057	NA	NA	NA	NA	NA	0	0	0	Plasma_Protein_weights_EA
Plasma_Protein	PGLYRP3	1	153269592	153285428	0.05244	rs2916197	1.504	rs2916197	0.0147	7.46	1.5042	9	9	enet	0.024	7e-40	1.8761	0.0606	0.479057	NA	NA	NA	NA	NA	0	0	0	Plasma_Protein_weights_EA
Plasma_Protein	AZGP1	7	99564343	99573665	0.09743	rs5015756	-2.405	rs2525539	0.112418	-28.52	-1.8554	4	4	enet	0.11	6e-193	1.8759	0.0607	0.479057	NA	NA	NA	NA	NA	0	0	0	Plasma_Protein_weights_EA
Plasma_Protein	PIANP	12	6802957	6809981	0.05121	rs7959658	1.8966	rs7959658	0.018056	11.608	1.8966	8	8	enet	0.026	3.7e-43	1.8692	0.0616	0.480062	NA	NA	NA	NA	NA	0	0	0	Plasma_Protein_weights_EA
Plasma_Protein	MICB	6	31462658	31478901	0.4333	rs2855816	-2.405	rs2534657	0.16346	29.06	0.963	12	12	enet	0.36	0	1.868	0.061759	0.480062	NA	NA	NA	NA	NA	0	0	0	Plasma_Protein_weights_EA
Plasma_Protein	SIGLEC5	19	52115180	52148798	0.58557	rs12459503	3.712	rs7250849	0.208728	-36.87	2	34	34	enet	0.4	0	-1.8669	0.06192	0.480062	NA	NA	NA	NA	NA	0	0	0	Plasma_Protein_weights_EA
Plasma_Protein	LTA4H	12	96394531	96437298	0.01992	rs10859918	-1.7978	rs2247570	0.010028	8.594	1.0125	9	9	enet	0.013	2.5e-22	1.8599	0.0629	0.483292	NA	NA	NA	NA	NA	0	0	0	Plasma_Protein_weights_EA
Plasma_Protein	SERPINB1	6	2832566	2842193	0.06114	rs316346	1.922	rs316346	0.04318	-17.89	1.9221	4	4	enet	0.051	6.6e-85	-1.85871	0.06307	0.483292	NA	NA	NA	NA	NA	0	0	0	Plasma_Protein_weights_EA
Plasma_Protein	RBM17	10	6130997	6159420	0.05504	rs2387015	-1.913	rs3752987	0.03773	-16.96	0.799	7	7	enet	0.038	9.1e-63	-1.8539	0.063759	0.485748	NA	NA	NA	NA	NA	0	0	0	Plasma_Protein_weights_EA
Plasma_Protein	AKT1	14	105235686	105262088	0.00475	rs4983387	-1.556	rs2494743	0.000426	-4.46	-1.1532	8	8	enet	0.0028	4.6e-06	1.8462	0.0649	0.490748	NA	NA	NA	NA	NA	0	0	0	Plasma_Protein_weights_EA
Plasma_Protein	HSPA1A	6	31783320	31785723	0.0179	rs2523500	1.844	rs2523500	0.0058	-2.57	1.844	1	1	enet	0.009	4.1e-16	-1.844	0.06516	0.490748	NA	NA	NA	NA	NA	0	0	0	Plasma_Protein_weights_EA
Plasma_Protein	CXCL6	4	74702357	74714781	0.26505	rs4694639	2.134	rs16850073	0.179899	36.05	1.7619	6	6	enet	0.19	0	1.83996	0.0658	0.492752	NA	NA	NA	NA	NA	0	0	0	Plasma_Protein_weights_EA
Plasma_Protein	IL5RA	3	3108008	3168297	0.33274	rs10510239	1.637	rs2290610	0.06	20.31	1.6154	15	15	enet	0.2	0	1.83602	0.06636	0.494138	NA	NA	NA	NA	NA	0	0	0	Plasma_Protein_weights_EA
Plasma_Protein	APEX1	14	20923350	20925931	0.05044	rs1130409	2.16	rs1130409	0.020134	-12.21	2.1605	9	9	enet	0.032	6e-53	-1.8289	0.0674	0.495313	NA	NA	NA	NA	NA	0	0	0	Plasma_Protein_weights_EA
Plasma_Protein	CRYZ	1	75171166	75199092	0.18276	rs7547190	2.291	rs3819946	0.276	44.63	1.97248	9	9	enet	0.32	0	1.8284	0.0675	0.495313	NA	NA	NA	NA	NA	0	0	0	Plasma_Protein_weights_EA
Plasma_Protein	DNAJA4	15	78556428	78574538	0.0062	rs11633732	-1.781	rs11639191	0.00405	5.81	-1.5909	4	4	enet	0.0047	3e-09	-1.8243	0.0681	0.495313	NA	NA	NA	NA	NA	0	0	0	Plasma_Protein_weights_EA
Plasma_Protein	TIMP4	3	12194568	12200412	0.07576	rs3773364	3	rs217049	0.0861	-25.07	1.101	16	16	enet	0.11	1.5e-192	1.82108	0.06859	0.495313	NA	NA	NA	NA	NA	0	0	0	Plasma_Protein_weights_EA
Plasma_Protein	GM2A	5	150591711	150650001	0.25278	rs153479	2.026	rs153445	0.124	27.84	-0.6125	10	10	enet	0.26	0	-1.8186	0.06897	0.495313	NA	NA	NA	NA	NA	0	0	0	Plasma_Protein_weights_EA
Plasma_Protein	FCGR2A	1	161475220	161493803	0.44351	rs12129787	2.024	rs1801274	0.487	-59.25	-1.76623	10	10	enet	0.49	0	1.814	0.0697	0.495313	NA	NA	NA	NA	NA	0	0	0	Plasma_Protein_weights_EA
Plasma_Protein	EPHA2	1	16450832	16482564	0.14755	rs11260930	2.093	rs11588341	0.0644	20.92	-0.85526	13	13	enet	0.094	1.8e-157	-1.8133	0.0698	0.495313	NA	NA	NA	NA	NA	0	0	0	Plasma_Protein_weights_EA
Plasma_Protein	TLL1	4	166794389	167025609	0.02499	rs2714807	-2.732	rs2611234	0.000895	-4.7	-1.038	7	7	enet	0.0066	2.6e-12	1.81225	0.0699	0.495313	NA	NA	NA	NA	NA	0	0	0	Plasma_Protein_weights_EA
Plasma_Protein	NTF3	12	5541274	5630702	0.01927	rs12810047	1.6854	rs16933407	0.002991	4.829	1.2083	6	6	enet	0.01	8.5e-18	1.8124	0.0699	0.495313	NA	NA	NA	NA	NA	0	0	0	Plasma_Protein_weights_EA
Plasma_Protein	AOC1	7	150521715	150558592	0.4716	rs10273337	2.591	rs10452848	0.288496	45.64	2.1558	24	24	enet	0.44	0	1.8016	0.0716	0.504646	NA	NA	NA	NA	NA	0	0	0	Plasma_Protein_weights_EA
Plasma_Protein	PPIC	5	122358945	122372420	0.45101	rs10455038	2.545	rs17388251	0.271	-44.22	-1.7792	15	15	enet	0.36	0	1.7981	0.07217	0.505958	NA	NA	NA	NA	NA	0	0	0	Plasma_Protein_weights_EA
Plasma_Protein	CA6	1	9005926	9035151	0.43027	rs2274333	-1.701	rs6697763	0.202	29.89	-0.68478	11	11	enet	0.35	0	-1.7922	0.0731	0.508471	NA	NA	NA	NA	NA	0	0	0	Plasma_Protein_weights_EA
Plasma_Protein	HSPG2	1	22148737	22263803	0.0756	rs7529220	-1.693	rs12737091	0.0573	20.54	-0.26901	7	7	enet	0.063	3.2e-104	1.7912	0.0733	0.508471	NA	NA	NA	NA	NA	0	0	0	Plasma_Protein_weights_EA
Plasma_Protein	HSPC159	2	64681103	64688515	0.04789	rs10199008	1.872	rs10199008	0.03336	11.45	1.8723	10	10	enet	0.038	2.8e-63	1.7818	0.07478	0.513471	NA	NA	NA	NA	NA	0	0	0	Plasma_Protein_weights_EA
Plasma_Protein	ANXA2	15	60639333	60695082	0.04041	rs765320	1.914	rs12440452	0.02174	13.49	0.9231	11	11	enet	0.04	1.3e-65	1.7817	0.0748	0.513471	NA	NA	NA	NA	NA	0	0	0	Plasma_Protein_weights_EA
Plasma_Protein	EVL	14	100437786	100610573	0.02878	rs11847579	-1.853	rs11847579	0.008856	8.93	-1.8532	8	8	enet	0.021	4.8e-36	-1.7595	0.0785	0.527346	NA	NA	NA	NA	NA	0	0	0	Plasma_Protein_weights_EA
Plasma_Protein	CD248	11	66081965	66084515	0.01364	rs10791863	1.857	rs10791863	0.002212	-2.09	1.8571	3	3	enet	0.0029	3.3e-06	-1.75834	0.078689	0.527346	NA	NA	NA	NA	NA	0	0	0	Plasma_Protein_weights_EA
Plasma_Protein	SELL	1	169659806	169680843	0.2733	rs3917768	1.905	rs2223286	0.145	-32.38	1.1875	16	16	enet	0.23	0	-1.7562	0.0791	0.527346	NA	NA	NA	NA	NA	0	0	0	Plasma_Protein_weights_EA
Plasma_Protein	ADGRF5	6	46820259	46922680	0.1501	rs529201	-1.948	rs586024	0.23165	-40.97	-1.9419	16	16	enet	0.26	0	1.75595	0.0791	0.527346	NA	NA	NA	NA	NA	0	0	0	Plasma_Protein_weights_EA
Plasma_Protein	SERPINE2	2	224839762	224904035	0.48586	rs861442	2.413	rs861442	0.31113	31.3	2.4125	11	11	enet	0.35	0	1.7558	0.07913	0.527346	NA	NA	NA	NA	NA	0	0	0	Plasma_Protein_weights_EA
Plasma_Protein	SWAP70	11	9685624	9774540	0.20568	rs173396	2.513	rs360140	0.171952	35.12	2.359	8	8	enet	0.2	0	1.75522	0.079222	0.527346	NA	NA	NA	NA	NA	0	0	0	Plasma_Protein_weights_EA
Plasma_Protein	CR1	1	207669492	207815110	0.33889	rs3754171	3.357	rs3818361	0.114	28.36	2.23711	22	22	enet	0.21	0	1.7524	0.0797	0.527862	NA	NA	NA	NA	NA	0	0	0	Plasma_Protein_weights_EA
Plasma_Protein	COL2A1	12	48366750	48398337	0.07915	rs2071358	1.7245	rs7299135	0.093752	-26.121	1.0526	5	5	enet	0.11	1.2e-182	-1.7391	0.082	0.54038	NA	NA	NA	NA	NA	0	0	0	Plasma_Protein_weights_EA
Plasma_Protein	HYAL1	3	50337321	50349812	0.0455	rs2236951	2.415	rs9877046	0.0152	6.59	-1.2976	5	5	enet	0.021	1.4e-34	-1.73031	0.08357	0.545202	NA	NA	NA	NA	NA	0	0	0	Plasma_Protein_weights_EA
Plasma_Protein	TMEM132B	12	125670932	126146923	0.05523	rs3825381	1.7111	rs3825381	0.040488	-17.21	1.7111	4	4	enet	0.057	3.7e-94	-1.7262	0.0843	0.545202	NA	NA	NA	NA	NA	0	0	0	Plasma_Protein_weights_EA
Plasma_Protein	PDGFRB	5	149493402	149535435	0.51855	rs919751	-2.699	rs3816018	0.535	-62.13	1.7051	20	20	enet	0.55	0	-1.7263	0.0843	0.545202	NA	NA	NA	NA	NA	0	0	0	Plasma_Protein_weights_EA
Plasma_Protein	DEFB1	8	6728114	6735458	0.09985	rs2911974	1.7532	rs5743402	0.085581	-15.76	-0.1765	17	17	enet	0.11	8.7e-182	1.7259	0.0844	0.545202	NA	NA	NA	NA	NA	0	0	0	Plasma_Protein_weights_EA
Plasma_Protein	PSAPL1	4	7432012	7436657	0.16502	rs11726260	2.035	rs10014338	0.095429	25.55	-1.1923	10	10	enet	0.15	6.2e-248	-1.72341	0.0848	0.545202	NA	NA	NA	NA	NA	0	0	0	Plasma_Protein_weights_EA
Plasma_Protein	EBI3	19	4229520	4237525	0.21208	rs4905	1.741	rs4905	0.44013	-56.36	1.7407	4	4	enet	0.44	0	-1.7184	0.08572	0.548442	NA	NA	NA	NA	NA	0	0	0	Plasma_Protein_weights_EA
Plasma_Protein	TPSAB1	16	1290380	1292555	0.30187	rs909921	1.961	rs4984639	0.04873	-19.9	1.4268	14	14	enet	0.21	0	-1.7096	0.08734	0.553683	NA	NA	NA	NA	NA	0	0	0	Plasma_Protein_weights_EA
Plasma_Protein	SERPING1	11	57364860	57386644	0.28042	rs11229080	1.837	rs3824988	0.3255	-48.31	1.6395	6	6	enet	0.35	0	-1.70517	0.088163	0.553683	NA	NA	NA	NA	NA	0	0	0	Plasma_Protein_weights_EA
Plasma_Protein	GSN	9	123970072	124095121	0.01103	rs306784	2.105	rs306761	0.00782	-7.02	1.7051	3	1	top1	0.0078	3.2e-14	-1.7051	0.088171	0.553683	NA	NA	NA	NA	NA	0	0	0	Plasma_Protein_weights_EA
Plasma_Protein	BOC	3	112929850	113006306	0.07114	rs4508746	2.022	rs3856718	0.0336	16.16	-1.6771	17	17	enet	0.045	9.5e-74	-1.70294	0.08858	0.553683	NA	NA	NA	NA	NA	0	0	0	Plasma_Protein_weights_EA
Plasma_Protein	CACNA2D3	3	54156574	55108584	0.10579	rs3774605	-2.481	rs9839987	0.0362	16.31	1.1765	18	18	enet	0.074	2.6e-123	1.70202	0.08875	0.553683	NA	NA	NA	NA	NA	0	0	0	Plasma_Protein_weights_EA
Plasma_Protein	CCL5	17	34198495	34207797	0.05681	rs2291299	1.76	rs2107538	0.107	-28.09	1.7396	10	10	enet	0.11	2.5e-185	-1.6985	0.089409	0.553683	NA	NA	NA	NA	NA	0	0	0	Plasma_Protein_weights_EA
Plasma_Protein	ICAM5	19	10400628	10407454	0.28356	rs12974306	-2.225	rs281440	0.218619	-39.75	-1.701	5	5	enet	0.28	0	1.6978	0.08955	0.553683	NA	NA	NA	NA	NA	0	0	0	Plasma_Protein_weights_EA
Plasma_Protein	ASPH	8	62413115	62627199	0.05766	rs11783343	1.8824	rs7836999	0.025757	-14.91	1.4639	9	9	enet	0.047	1.4e-77	-1.6959	0.0899	0.553683	NA	NA	NA	NA	NA	0	0	0	Plasma_Protein_weights_EA
Plasma_Protein	LBP	20	36974885	37005655	0.40262	rs2232613	1.561	rs2232613	0.216406	-39.54	1.5608	11	11	enet	0.28	0	-1.68692	0.091618	0.557127	NA	NA	NA	NA	NA	0	0	0	Plasma_Protein_weights_EA
Plasma_Protein	OAF	11	120081740	120101043	0.20917	rs2847497	-2.352	rs2508490	0.159983	34.02	1.163	10	10	enet	0.27	0	1.68634	0.09173	0.557127	NA	NA	NA	NA	NA	0	0	0	Plasma_Protein_weights_EA
Plasma_Protein	TAPBP	6	33267471	33282164	0.3307	rs9276991	1.674	rs2282851	0.09983	-20.5	-1.062	9	9	enet	0.17	4.7e-303	1.685	0.092	0.557127	NA	NA	NA	NA	NA	0	0	0	Plasma_Protein_weights_EA
Plasma_Protein	FUT5	19	5865837	5870551	0.26913	rs797423	1.873	rs778809	0.113488	-28.73	-1.6154	13	13	enet	0.27	0	1.6842	0.09215	0.557127	NA	NA	NA	NA	NA	0	0	0	Plasma_Protein_weights_EA
Plasma_Protein	NAP1L4	11	2965661	3013607	0.13572	rs4758576	1.744	rs4758622	0.238863	-41.53	1.6333	8	8	enet	0.24	0	-1.6804	0.092879	0.55897	NA	NA	NA	NA	NA	0	0	0	Plasma_Protein_weights_EA
Plasma_Protein	MCL1	1	150533371	150552214	0.09241	rs2305814	-2.267	rs267733	0.0421	-5.42	1.41584	8	8	enet	0.043	2.8e-71	-1.6753	0.0939	0.560442	NA	NA	NA	NA	NA	0	0	0	Plasma_Protein_weights_EA
Plasma_Protein	LILRB5	19	54753279	54761164	0.43643	rs2361797	2.37	rs2361797	0.405162	42.85	2.3704	12	12	enet	0.46	0	1.6741	0.09412	0.560442	NA	NA	NA	NA	NA	0	0	0	Plasma_Protein_weights_EA
Plasma_Protein	MFAP2	1	17300997	17307127	0.07799	rs3738814	-1.757	rs761422	0.0728	23.65	1.32468	6	6	enet	0.099	1e-165	1.6725	0.0944	0.560442	NA	NA	NA	NA	NA	0	0	0	Plasma_Protein_weights_EA
Plasma_Protein	RAB21	12	72148643	72194066	0.0196	rs11178921	1.725	rs10879326	0.007437	8.772	1.0571	8	8	enet	0.014	2.1e-23	1.6685	0.0952	0.560442	NA	NA	NA	NA	NA	0	0	0	Plasma_Protein_weights_EA
Plasma_Protein	DOK2	8	21766384	21771201	0.1036	rs7017582	-3.6349	rs7017582	0.016655	-11.43	-3.6349	19	19	enet	0.061	4.3e-101	1.6661	0.0957	0.560442	NA	NA	NA	NA	NA	0	0	0	Plasma_Protein_weights_EA
Plasma_Protein	RARRES2	7	150035406	150038751	0.07695	rs10282458	1.86	rs3735167	0.094737	26.19	1.6437	9	9	enet	0.096	8.7e-161	1.6648	0.096	0.560442	NA	NA	NA	NA	NA	0	0	0	Plasma_Protein_weights_EA
Plasma_Protein	EFNA5	5	106712595	107006638	0.09505	rs2484103	2.232	rs7734574	0.0368	-16.83	1.2949	25	25	enet	0.082	3.7e-137	-1.6641	0.0961	0.560442	NA	NA	NA	NA	NA	0	0	0	Plasma_Protein_weights_EA
Plasma_Protein	CXCL2	4	74962757	74964913	0.00617	rs3806792	-1.789	rs1893319	0.003955	6.54	-1.5714	3	3	enet	0.004	4.1e-08	-1.65233	0.0985	0.571907	NA	NA	NA	NA	NA	0	0	0	Plasma_Protein_weights_EA
Plasma_Protein	FABP2	4	120238405	120243293	0.17634	rs10034453	1.931	rs1799883	0.325812	-48.49	1.4419	9	9	enet	0.33	0	-1.6429	0.1	0.57807	NA	NA	NA	NA	NA	0	0	0	Plasma_Protein_weights_EA
Plasma_Protein	FAM151A	1	55074854	55089229	0.11698	rs11206328	-1.792	rs10736390	0.0408	15.86	-1.73171	20	20	enet	0.083	8.8e-138	-1.6335	0.102	0.584504	NA	NA	NA	NA	NA	0	0	0	Plasma_Protein_weights_EA
Plasma_Protein	NCF1	7	74188309	74203720	0.28903	rs2267813	-1.871	rs2301908	0.094297	-15.48	0.5506	12	12	enet	0.17	2.8e-289	1.6354	0.102	0.584504	NA	NA	NA	NA	NA	0	0	0	Plasma_Protein_weights_EA
Plasma_Protein	MRC2	17	60705031	60770958	0.27258	rs35432569	-2.99	rs11657101	0.0527	17.23	0.7079	16	16	enet	0.12	1e-207	-1.6212	0.104972	0.598319	NA	NA	NA	NA	NA	0	0	0	Plasma_Protein_weights_EA
Plasma_Protein	ALDOC	17	26900133	26903966	0.02635	rs8075200	-1.617	rs8075200	0.0136	3.63	-1.6173	4	1	top1	0.014	2e-23	-1.6173	0.105817	0.598319	NA	NA	NA	NA	NA	0	0	0	Plasma_Protein_weights_EA
Plasma_Protein	FKBP7	2	179328391	179343327	0.18172	rs6704545	2.042	rs7575643	0.16469	34.51	1.6569	11	11	enet	0.19	0	1.6153	0.10625	0.598319	NA	NA	NA	NA	NA	0	0	0	Plasma_Protein_weights_EA
Plasma_Protein	ICAM5	19	10400628	10407454	0.3079	rs281440	-1.701	rs281440	0.228089	-40.6	-1.701	8	8	enet	0.29	0	1.6149	0.10633	0.598319	NA	NA	NA	NA	NA	0	0	0	Plasma_Protein_weights_EA
Plasma_Protein	DSC2	18	28638806	28682485	0.14464	rs10084050	2.524	rs1790683	0.046216	18.89	-0.233	10	10	enet	0.1	6.4e-169	-1.602	0.1092	0.598319	NA	NA	NA	NA	NA	0	0	0	Plasma_Protein_weights_EA
Plasma_Protein	ITIH4	3	52846978	52864704	0.03165	rs1010553	1.773	rs3617	0.0107	9.69	-1.0811	4	4	enet	0.017	6.3e-29	-1.6014	0.10929	0.598319	NA	NA	NA	NA	NA	0	0	0	Plasma_Protein_weights_EA
Plasma_Protein	REG1B	2	79312149	79315145	0.13798	rs11126696	1.792	rs11126696	0.04901	-18.85	1.7922	10	10	enet	0.09	2.7e-149	-1.5999	0.10961	0.598319	NA	NA	NA	NA	NA	0	0	0	Plasma_Protein_weights_EA
Plasma_Protein	PNLIPRP2	10	118380465	118404654	0.28711	rs2301179	1.831	rs4751995	0.36881	-51.59	1.6494	10	10	enet	0.37	0	-1.5991	0.109802	0.598319	NA	NA	NA	NA	NA	0	0	0	Plasma_Protein_weights_EA
Plasma_Protein	PTGFRN	1	117452538	117532975	0.38031	rs13313060	3.005	rs4233450	0.299	-46.48	-2.05882	22	22	enet	0.39	0	1.5984	0.11	0.598319	NA	NA	NA	NA	NA	0	0	0	Plasma_Protein_weights_EA
Plasma_Protein	ANXA2	15	60639333	60695082	0.10752	rs765320	1.914	rs12907068	0.06653	22.92	-0.1111	15	15	enet	0.11	1.7e-193	1.5988	0.11	0.598319	NA	NA	NA	NA	NA	0	0	0	Plasma_Protein_weights_EA
Plasma_Protein	FGFR1	8	38257733	38326352	0.03695	rs6474354	-2.2198	rs11997244	0.007566	-8.88	0.1081	13	13	enet	0.028	7.5e-47	1.5957	0.1105	0.598319	NA	NA	NA	NA	NA	0	0	0	Plasma_Protein_weights_EA
Plasma_Protein	MAN2B2	4	6576916	6625089	0.31372	rs16838698	1.77	rs2301790	0.416168	54.8	-1.4941	9	9	enet	0.44	0	-1.58825	0.112	0.598319	NA	NA	NA	NA	NA	0	0	0	Plasma_Protein_weights_EA
Plasma_Protein	CLINT1	5	157212751	157286153	0.02295	rs254663	-1.929	rs12284	0.0139	-10.26	-1.4587	8	8	enet	0.015	4.7e-26	1.5875	0.11239	0.598319	NA	NA	NA	NA	NA	0	0	0	Plasma_Protein_weights_EA
Plasma_Protein	SERPINF1	17	1665323	1680859	0.20169	rs903158	2.17	rs8074840	0.144	-29.56	-1.2625	19	19	enet	0.18	0	1.5873	0.112453	0.598319	NA	NA	NA	NA	NA	0	0	0	Plasma_Protein_weights_EA
Plasma_Protein	ST13	22	41220539	41252643	0.03693	rs138342	1.743	rs1005402	0.037901	16.8	1.473	4	4	enet	0.039	2.8e-64	1.58719	0.112471	0.598319	NA	NA	NA	NA	NA	0	0	0	Plasma_Protein_weights_EA
Plasma_Protein	B4GALT6	18	29202209	29265799	0.21317	rs1791202	3.425	rs1791182	0.168467	8.21	0.992	12	12	enet	0.2	0	1.586	0.1128	0.598319	NA	NA	NA	NA	NA	0	0	0	Plasma_Protein_weights_EA
Plasma_Protein	CLEC4G	19	7793844	7798792	0.05853	rs486497	-1.746	rs1010046	0.0395	17.1	1.5614	9	9	enet	0.04	3.5e-66	1.5854	0.11288	0.598319	NA	NA	NA	NA	NA	0	0	0	Plasma_Protein_weights_EA
Plasma_Protein	CLIC4	1	25071873	25170812	0.05049	rs9438876	-2.6	rs7412132	0.0317	-15.06	2.04819	5	5	enet	0.051	5.5e-85	-1.5833	0.113	0.598319	NA	NA	NA	NA	NA	0	0	0	Plasma_Protein_weights_EA
Plasma_Protein	ENTHD2	17	79202077	79212891	0.0054	rs2725391	1.584	rs2725391	-7.62e-05	3.96	1.5844	1	1	enet	0.0014	0.00079	1.5844	0.113099	0.598319	NA	NA	NA	NA	NA	0	0	0	Plasma_Protein_weights_EA
Plasma_Protein	TCN2	22	31002990	31023258	0.34096	rs9609052	1.982	rs2267163	0.138152	31.99	-0.4474	23	23	enet	0.34	0	-1.5827	0.11349	0.598319	NA	NA	NA	NA	NA	0	0	0	Plasma_Protein_weights_EA
Plasma_Protein	SPOCK2	10	73818792	73848790	0.0272	rs3312	1.438	rs3312	0.02981	15.13	1.4375	7	7	enet	0.03	5.7e-50	1.5779	0.114585	0.601685	NA	NA	NA	NA	NA	0	0	0	Plasma_Protein_weights_EA
Plasma_Protein	NOG	17	54671060	54672972	0.02426	rs1029723	2.034	rs227715	0.00784	-8.78	1.43	11	11	enet	0.016	4.9e-27	-1.5705	0.116298	0.605977	NA	NA	NA	NA	NA	0	0	0	Plasma_Protein_weights_EA
Plasma_Protein	INHBC	12	57828567	57845845	0.22299	rs3809114	-3.2667	rs3741414	0.49134	-59.535	1.4787	8	8	enet	0.49	0	-1.5675	0.117	0.605977	NA	NA	NA	NA	NA	0	0	0	Plasma_Protein_weights_EA
Plasma_Protein	CD200R1	3	112640052	112693950	0.0434	rs9870568	2.135	rs7432373	0.0249	13.04	1.8395	4	4	enet	0.036	2.5e-60	1.56597	0.11735	0.605977	NA	NA	NA	NA	NA	0	0	0	Plasma_Protein_weights_EA
Plasma_Protein	SMOC2	6	168841831	169073984	0.1638	rs9456238	-2.221	rs11759500	0.08756	-25.2	1.1786	18	18	enet	0.16	1e-277	-1.5622	0.11824	0.605977	NA	NA	NA	NA	NA	0	0	0	Plasma_Protein_weights_EA
Plasma_Protein	GUSB	7	65425671	65447202	0.05011	rs10215638	-1.846	rs9530	0.013504	-10.54	1.2133	4	4	enet	0.024	7.7e-41	-1.5604	0.1187	0.605977	NA	NA	NA	NA	NA	0	0	0	Plasma_Protein_weights_EA
Plasma_Protein	CHST11	12	104849073	105155792	0.16039	rs703661	-2.2424	rs1704879	0.135637	-31.374	1.747	35	35	enet	0.17	2.2e-302	-1.557	0.119	0.605977	NA	NA	NA	NA	NA	0	0	0	Plasma_Protein_weights_EA
Plasma_Protein	SEMA7A	15	74701630	74726299	0.01788	rs9944214	-1.525	rs9944214	0.00591	3.24	-1.525	4	4	enet	0.011	5e-19	-1.56	0.119	0.605977	NA	NA	NA	NA	NA	0	0	0	Plasma_Protein_weights_EA
Plasma_Protein	ST8SIA6	10	17357420	17496594	0.02534	rs780844	-1.734	rs4747306	0.00668	7.07	-0.1316	5	5	enet	0.024	1.1e-40	-1.5573	0.119407	0.605977	NA	NA	NA	NA	NA	0	0	0	Plasma_Protein_weights_EA
Plasma_Protein	PPIE	1	40157854	40229586	0.1455	rs1046988	1.573	rs1046988	0.161	-34.36	1.57317	8	8	enet	0.19	0	-1.5536	0.12	0.605977	NA	NA	NA	NA	NA	0	0	0	Plasma_Protein_weights_EA
Plasma_Protein	IBSP	4	88720706	88733587	0.01374	rs13127257	1.88	rs2616262	0.006083	-7.02	-0.4267	8	8	enet	0.0075	1.2e-13	-1.55351	0.12	0.605977	NA	NA	NA	NA	NA	0	0	0	Plasma_Protein_weights_EA
Plasma_Protein	COL11A2	6	33130458	33160276	0.211	rs2071474	1.675	rs2855437	0.0647	-20.84	1.494	11	11	enet	0.16	2.2e-282	-1.55	0.121235	0.609562	NA	NA	NA	NA	NA	0	0	0	Plasma_Protein_weights_EA
Plasma_Protein	MTAP	9	21802635	21937650	0.00287	rs7027989	-1.548	rs7027989	0.00187	5.05	-1.5479	2	1	top1	0.0019	0.00014	-1.5479	0.121635	0.609562	NA	NA	NA	NA	NA	0	0	0	Plasma_Protein_weights_EA
Plasma_Protein	SERPINB13	18	61254223	61271873	0.03032	rs8096218	-2.222	rs9952185	0.013057	4.8	0.618	7	7	enet	0.015	4.5e-25	-1.544	0.1227	0.61257	NA	NA	NA	NA	NA	0	0	0	Plasma_Protein_weights_EA
Plasma_Protein	MSMB	10	51562515	51547642	0.61829	rs10821609	-2.352	rs10994294	0.09063	12.4	-0.3648	26	26	enet	0.31	0	-1.5397	0.123638	0.613739	NA	NA	NA	NA	NA	0	0	0	Plasma_Protein_weights_EA
Plasma_Protein	CFB	6	31913427	31919861	0.2324	rs9267576	1.991	rs541862	0.11286	28.59	1.046	21	21	enet	0.21	0	1.537	0.124282	0.613739	NA	NA	NA	NA	NA	0	0	0	Plasma_Protein_weights_EA
Plasma_Protein	SAT2	17	7529552	7531194	0.02866	rs13894	2.134	rs13894	0.00879	-9.71	2.1338	6	6	enet	0.024	1.1e-40	-1.5368	0.124331	0.613739	NA	NA	NA	NA	NA	0	0	0	Plasma_Protein_weights_EA
Plasma_Protein	NAAA	4	76834813	76862166	0.25311	rs6531940	-2.536	rs4859571	0.243323	-41.93	1.5057	14	14	enet	0.37	0	-1.52895	0.126	0.619657	NA	NA	NA	NA	NA	0	0	0	Plasma_Protein_weights_EA
Plasma_Protein	DDX19A	16	70380764	70407286	0.0591	rs8061200	-1.5152	rs3752785	0.02909	3.95	0.3596	3	3	enet	0.031	4e-52	1.5249	0.12727	0.621343	NA	NA	NA	NA	NA	0	0	0	Plasma_Protein_weights_EA
Plasma_Protein	CD274	9	5450503	5470566	0.07503	rs860290	-1.859	rs822339	0.04959	-19.06	-1.8353	9	9	enet	0.057	1.7e-93	1.5233	0.127677	0.621343	NA	NA	NA	NA	NA	0	0	0	Plasma_Protein_weights_EA
Plasma_Protein	DNER	2	230222345	230579271	0.06539	rs1861612	2.62	rs7592697	0.02462	-13.84	-1.2308	17	17	enet	0.061	1.5e-100	1.5218	0.12806	0.621343	NA	NA	NA	NA	NA	0	0	0	Plasma_Protein_weights_EA
Plasma_Protein	SPINK1	5	147204135	147211234	0.02574	rs10038786	2.907	rs6580502	0.0123	9.69	1.2436	6	6	enet	0.016	4.8e-28	1.5209	0.12829	0.621343	NA	NA	NA	NA	NA	0	0	0	Plasma_Protein_weights_EA
Plasma_Protein	TNFRSF11B	8	119935796	119964124	0.06053	rs13269842	-1.6235	rs6469814	0.007545	-7.55	0.84	22	22	enet	0.044	2.8e-73	-1.5192	0.1287	0.621343	NA	NA	NA	NA	NA	0	0	0	Plasma_Protein_weights_EA
Plasma_Protein	CLEC11A	19	51226621	51228975	0.11178	rs8112276	-1.446	rs8105151	0.088325	-3.76	0.3197	4	4	enet	0.09	8e-151	-1.5111	0.13075	0.628936	NA	NA	NA	NA	NA	0	0	0	Plasma_Protein_weights_EA
Plasma_Protein	AK2	1	33473541	33546597	0.02471	rs2927970	-2.146	rs2936005	0.000811	-4.18	1.42735	3	3	enet	0.0063	9.1e-12	-1.505	0.132	0.629025	NA	NA	NA	NA	NA	0	0	0	Plasma_Protein_weights_EA
Plasma_Protein	TESC	12	117476728	117537284	0.05071	rs2173654	-1.9744	rs2173654	0.055747	-20.214	-1.9744	3	3	enet	0.063	6.7e-105	1.5073	0.132	0.629025	NA	NA	NA	NA	NA	0	0	0	Plasma_Protein_weights_EA
Plasma_Protein	CLEC11A	19	51226621	51228975	0.10631	rs8112276	-1.446	rs8112276	0.083258	4.05	-1.4459	5	5	enet	0.086	5e-143	-1.5031	0.13283	0.629025	NA	NA	NA	NA	NA	0	0	0	Plasma_Protein_weights_EA
Plasma_Protein	CTRB1	16	75252886	75260236	0.16513	rs4737	1.8431	rs8057145	0.11474	-28.92	1.4184	8	8	enet	0.21	0	-1.5028	0.13289	0.629025	NA	NA	NA	NA	NA	0	0	0	Plasma_Protein_weights_EA
Plasma_Protein	HP	16	72088404	72094954	0.29605	rs9302635	-1.7396	rs2000999	0.08588	-25.89	0.6593	8	8	enet	0.25	0	-1.4993	0.13381	0.629025	NA	NA	NA	NA	NA	0	0	0	Plasma_Protein_weights_EA
Plasma_Protein	DCTD	4	183811213	183839089	0.00563	rs13131773	-2.128	rs4862116	0.000739	3.01	0.3209	15	15	enet	0.0012	0.0016	1.49984	0.134	0.629025	NA	NA	NA	NA	NA	0	0	0	Plasma_Protein_weights_EA
Plasma_Protein	TNFRSF17	16	12059067	12061925	0.02402	rs3850997	1.6329	rs3850997	0.01394	-9.32	1.6329	3	3	enet	0.015	9e-26	-1.4957	0.13472	0.629025	NA	NA	NA	NA	NA	0	0	0	Plasma_Protein_weights_EA
Plasma_Protein	APOC3	11	116700422	116703788	0.01383	rs3741298	-2.957	rs5072	0.003457	6.85	-0.0735	6	6	enet	0.0093	1.6e-16	-1.49261	0.135539	0.629025	NA	NA	NA	NA	NA	0	0	0	Plasma_Protein_weights_EA
Plasma_Protein	NUDT5	10	12207329	12238143	0.00659	rs4747968	-2.513	rs7916879	0.00191	5.5	-2.2532	4	4	enet	0.0042	2.4e-08	-1.4903	0.136146	0.629025	NA	NA	NA	NA	NA	0	0	0	Plasma_Protein_weights_EA
Plasma_Protein	CPB2	13	46627321	46679168	0.27143	rs7983882	-2.649	rs7993537	0.25895	43.24	-0.8718	57	57	enet	0.33	0	-1.4902	0.13617	0.629025	NA	NA	NA	NA	NA	0	0	0	Plasma_Protein_weights_EA
Plasma_Protein	AIF1	6	31582994	31584798	0.0449	rs1265093	-1.118	rs3749953	0.00865	-6.8	-1.08	4	4	enet	0.027	8e-46	1.488	0.136672	0.629025	NA	NA	NA	NA	NA	0	0	0	Plasma_Protein_weights_EA
Plasma_Protein	PLCG1	20	39765600	39825441	0.01564	rs6072249	1.986	rs753381	0.01116	-9.23	-1.4865	5	1	top1	0.011	1.4e-19	1.48649	0.13715	0.629025	NA	NA	NA	NA	NA	0	0	0	Plasma_Protein_weights_EA
Plasma_Protein	CD300C	17	72537212	72542254	0.08432	rs1171207	2.202	rs12601174	0.0546	-10.6	0.7234	6	6	enet	0.068	5.3e-112	1.4859	0.13731	0.629025	NA	NA	NA	NA	NA	0	0	0	Plasma_Protein_weights_EA
Plasma_Protein	MRVI1	11	10594638	10715535	0.04729	rs4909947	1.684	rs890115	0.021385	12.57	1.2222	15	15	enet	0.035	1.9e-58	1.48535	0.13745	0.629025	NA	NA	NA	NA	NA	0	0	0	Plasma_Protein_weights_EA
Plasma_Protein	CNTN5	11	98891679	100229616	0.13486	rs10892747	-1.595	rs4143858	0.069459	22.6	-0.8811	7	7	enet	0.12	2.7e-210	-1.47811	0.139377	0.635636	NA	NA	NA	NA	NA	0	0	0	Plasma_Protein_weights_EA
Plasma_Protein	CHGA	14	93389495	93401630	0.05369	rs9658667	1.427	rs2281514	0.026188	7.23	0.473	5	5	enet	0.033	8.4e-55	-1.4728	0.141	0.640821	NA	NA	NA	NA	NA	0	0	0	Plasma_Protein_weights_EA
Plasma_Protein	CXCL10	4	76942271	76944650	0.0075	rs6532083	-1.507	rs10336	0.000494	-4.13	-1.4667	2	2	enet	0.0047	3.1e-09	1.46744	0.142	0.642448	NA	NA	NA	NA	NA	0	0	0	Plasma_Protein_weights_EA
Plasma_Protein	ASGR1	17	7076750	7082883	0.06075	rs17884512	-2.868	rs10459916	0.018	-9.43	1.3371	12	12	enet	0.036	2.5e-60	-1.4672	0.142333	0.642448	NA	NA	NA	NA	NA	0	0	0	Plasma_Protein_weights_EA
Plasma_Protein	PNKP	19	50363139	50381608	0.01334	rs3745477	-1.388	rs2290774	0.003347	-5.93	-1.3333	6	6	enet	0.007	5.7e-13	1.464	0.1432	0.644156	NA	NA	NA	NA	NA	0	0	0	Plasma_Protein_weights_EA
Plasma_Protein	IL6R	1	154377669	154441926	0.38332	rs951241	2.155	rs4129267	0.528	61.74	-1.59211	11	11	enet	0.57	0	-1.461	0.144	0.645551	NA	NA	NA	NA	NA	0	0	0	Plasma_Protein_weights_EA
Plasma_Protein	ASPN	9	95218487	95244788	0.20939	rs2761681	-1.613	rs2761681	0.116	-28.97	-1.6125	9	9	enet	0.18	1.4e-307	1.4585	0.144701	0.646495	NA	NA	NA	NA	NA	0	0	0	Plasma_Protein_weights_EA
Plasma_Protein	FGL1	8	17721889	17767874	0.17575	rs3739406	2.3544	rs3739406	0.220796	-40.11	2.3544	11	11	enet	0.3	0	-1.4544	0.1458	0.649204	NA	NA	NA	NA	NA	0	0	0	Plasma_Protein_weights_EA
Plasma_Protein	PIP	7	142829170	142836832	0.23817	rs4236482	2.73	rs4726600	0.03131	16.09	-0.3483	36	36	enet	0.089	3.1e-148	-1.4495	0.1472	0.652957	NA	NA	NA	NA	NA	0	0	0	Plasma_Protein_weights_EA
Plasma_Protein	FAM20B	1	178994939	179045702	0.04117	rs4651010	-1.792	rs12568291	0.0117	9.61	-1.67105	6	6	enet	0.018	1.1e-30	-1.4458	0.148	0.652957	NA	NA	NA	NA	NA	0	0	0	Plasma_Protein_weights_EA
Plasma_Protein	ACAA1	3	38144620	38178733	0.09243	rs7744	1.78	rs4988453	0.0429	-5	0.4629	5	5	enet	0.046	5.2e-76	-1.4443	0.14866	0.652957	NA	NA	NA	NA	NA	0	0	0	Plasma_Protein_weights_EA
Plasma_Protein	MSR1	8	15965387	16424999	0.1926	rs10046696	2.0484	rs414836	0.046749	-16.09	0.0141	9	9	enet	0.095	1.3e-158	1.4438	0.1488	0.652957	NA	NA	NA	NA	NA	0	0	0	Plasma_Protein_weights_EA
Plasma_Protein	HNRNPAB	5	177631534	177638164	0.01276	rs6897795	-1.455	rs6897795	0.0044	6.7	-1.4553	3	3	enet	0.01	1e-17	-1.4426	0.14912	0.652957	NA	NA	NA	NA	NA	0	0	0	Plasma_Protein_weights_EA
Plasma_Protein	DCLK1	13	36342789	36705519	0.04553	rs9531517	-2.35	rs7323428	0.02836	15.22	-0.618	17	17	enet	0.041	4.9e-67	-1.4257	0.15395	0.668	NA	NA	NA	NA	NA	0	0	0	Plasma_Protein_weights_EA
Plasma_Protein	GPX7	1	53068043	53074723	0.13396	rs835342	-2.32	rs1416094	0.143	32.2	-0.65	6	6	enet	0.17	3.1e-289	-1.427	0.154	0.668	NA	NA	NA	NA	NA	0	0	0	Plasma_Protein_weights_EA
Plasma_Protein	CSF2RB	22	37309670	37336481	0.31357	rs2239749	-1.44	rs2239749	0.245464	-42.1	-1.44	4	4	enet	0.24	0	1.42091	0.155344	0.668	NA	NA	NA	NA	NA	0	0	0	Plasma_Protein_weights_EA
Plasma_Protein	IL27RA	19	14142574	14164030	0.46807	rs35230585	-1.92	rs35026308	0.279426	-44.92	-1.437	11	11	enet	0.29	0	1.4206	0.15544	0.668	NA	NA	NA	NA	NA	0	0	0	Plasma_Protein_weights_EA
Plasma_Protein	IFNLR1	1	24480658	24514449	0.06664	rs17184651	2.244	rs12046369	0.0167	-11.17	-1.50331	10	10	enet	0.028	5.4e-47	1.4194	0.156	0.668	NA	NA	NA	NA	NA	0	0	0	Plasma_Protein_weights_EA
Plasma_Protein	CTRB2	16	75238001	75241059	0.38782	rs4737	1.8431	rs8057145	0.28264	45.29	1.4184	6	6	enet	0.42	0	1.4176	0.15632	0.668	NA	NA	NA	NA	NA	0	0	0	Plasma_Protein_weights_EA
Plasma_Protein	NME4	16	446725	460367	0.04953	rs2562188	-2.04	rs3760048	0.01225	-7.39	0.0933	10	10	enet	0.027	4.4e-45	1.417	0.15647	0.668	NA	NA	NA	NA	NA	0	0	0	Plasma_Protein_weights_EA
Plasma_Protein	PPIL1	6	36822603	36842579	0.23835	rs6936993	2.757	rs236349	0.10258	7.7	0.987	5	5	enet	0.1	2e-172	1.41655	0.15661	0.668	NA	NA	NA	NA	NA	0	0	0	Plasma_Protein_weights_EA
Plasma_Protein	NEK7	1	198126124	198291550	0.04297	rs10922404	1.413	rs10922404	0.0189	4.98	1.4127	1	1	top1	0.019	6.5e-32	1.4127	0.158	0.671592	NA	NA	NA	NA	NA	0	0	0	Plasma_Protein_weights_EA
Plasma_Protein	NT5C3A	7	33053742	33102408	0.03032	rs9690597	1.456	rs4338000	0.013747	10.27	-1.2209	7	7	enet	0.02	2.1e-33	-1.4098	0.1586	0.671592	NA	NA	NA	NA	NA	0	0	0	Plasma_Protein_weights_EA
Plasma_Protein	OBP2B	9	136080664	136084637	0.05287	rs6597610	-2.299	rs4454354	0.0408	-17.3	-1.4607	5	5	enet	0.043	8.8e-71	1.4074	0.159319	0.671592	NA	NA	NA	NA	NA	0	0	0	Plasma_Protein_weights_EA
Plasma_Protein	CPA4	7	129932974	129964020	0.42622	rs4731678	2.218	rs3807345	0.46478	-57.47	-1.2346	11	11	enet	0.48	0	1.4059	0.1597	0.671592	NA	NA	NA	NA	NA	0	0	0	Plasma_Protein_weights_EA
Plasma_Protein	LGMN	14	93170152	93215024	0.08404	rs2250672	-2.494	rs8177528	0.019336	8.48	-1.3452	12	12	enet	0.055	5.5e-91	-1.4053	0.16	0.671592	NA	NA	NA	NA	NA	0	0	0	Plasma_Protein_weights_EA
Plasma_Protein	GLTPD2	17	4692259	4693884	0.09076	rs8080014	1.9	rs8078118	0.0363	15.33	-1.6125	12	12	enet	0.061	5.8e-101	-1.3933	0.163525	0.684209	NA	NA	NA	NA	NA	0	0	0	Plasma_Protein_weights_EA
Plasma_Protein	ASIP	20	32782375	32857150	0.11394	rs2144956	2.078	rs2144956	0.128414	20.01	2.0777	5	5	enet	0.13	5.3e-224	-1.38923	0.164762	0.687204	NA	NA	NA	NA	NA	0	0	0	Plasma_Protein_weights_EA
Plasma_Protein	BMP1	8	22022653	22069839	0.02845	rs13257482	1.5798	rs13257482	0.008018	-4.62	1.5798	4	4	enet	0.015	2.9e-26	-1.3783	0.1681	0.698914	NA	NA	NA	NA	NA	0	0	0	Plasma_Protein_weights_EA
Plasma_Protein	ITIH1	3	52811611	52826084	0.2007	rs1042779	-1.395	rs1042779	0.224	-40.33	-1.3947	5	5	enet	0.23	0	1.37573	0.16891	0.700074	NA	NA	NA	NA	NA	0	0	0	Plasma_Protein_weights_EA
Plasma_Protein	PENK	8	57349233	57359230	0.10137	rs13262975	-1.6757	rs2576581	0.14522	-32.4	-1.4054	18	18	enet	0.2	0	1.3663	0.1718	0.709819	NA	NA	NA	NA	NA	0	0	0	Plasma_Protein_weights_EA
Plasma_Protein	HAGH	16	1845621	1877158	0.13001	rs17135323	-2.1351	rs10500323	0.07462	23.04	-0.875	7	7	enet	0.12	3.4e-197	-1.3622	0.17313	0.713079	NA	NA	NA	NA	NA	0	0	0	Plasma_Protein_weights_EA
Plasma_Protein	ADAM23	2	207308256	207485851	0.42113	rs13022102	1.797	rs1448903	0.11445	29.55	1.6214	17	17	enet	0.3	0	1.3596	0.17397	0.713891	NA	NA	NA	NA	NA	0	0	0	Plasma_Protein_weights_EA
Plasma_Protein	SECTM1	17	80278900	80291950	0.08418	rs4789763	1.357	rs4789763	0.06	20.62	1.3571	1	1	enet	0.086	4.6e-143	1.3571	0.174736	0.713891	NA	NA	NA	NA	NA	0	0	0	Plasma_Protein_weights_EA
Plasma_Protein	NCR3	6	31556672	31560783	0.2762	rs6909321	1.423	rs986475	0.06555	-21.8	1.381	12	12	enet	0.11	5.6e-188	-1.356	0.174952	0.713891	NA	NA	NA	NA	NA	0	0	0	Plasma_Protein_weights_EA
Plasma_Protein	TNFSF14	19	6661264	6670599	0.00851	rs10413643	1.416	rs8112236	0.000351	-2.66	0.1628	2	2	enet	0.0048	2.3e-09	1.3537	0.17583	0.714578	NA	NA	NA	NA	NA	0	0	0	Plasma_Protein_weights_EA
Plasma_Protein	PRDX6	1	173446469	173457954	0.04502	rs912767	2.01	rs912767	0.0784	23.94	2.01031	7	7	enet	0.093	9.9e-156	1.3491	0.177	0.714578	NA	NA	NA	NA	NA	0	0	0	Plasma_Protein_weights_EA
Plasma_Protein	VWC2	7	49813234	49961546	0.34007	rs10251209	-2.079	rs557626	0.100015	-26.88	0.4144	17	17	enet	0.21	0	-1.3487	0.1774	0.714578	NA	NA	NA	NA	NA	0	0	0	Plasma_Protein_weights_EA
Plasma_Protein	NAGK	2	71291474	71306938	0.10153	rs888352	-1.885	rs12996507	0.12057	-25.45	-0.4466	4	4	enet	0.13	3.4e-227	-1.3479	0.1777	0.714578	NA	NA	NA	NA	NA	0	0	0	Plasma_Protein_weights_EA
Plasma_Protein	MAPK12	22	50683879	50700145	0.0347	rs7410305	2.761	rs2076139	0.018889	10.78	-1.8989	8	8	enet	0.024	2.5e-40	-1.34704	0.177969	0.714578	NA	NA	NA	NA	NA	0	0	0	Plasma_Protein_weights_EA
Plasma_Protein	ECM1	1	150480538	150486265	0.26156	rs34001546	1.54	rs3737240	0.348	-50.13	-1.06667	8	8	enet	0.4	0	1.3432	0.179	0.714578	NA	NA	NA	NA	NA	0	0	0	Plasma_Protein_weights_EA
Plasma_Protein	BMPER	7	33943920	34196039	0.0966	rs3757497	2.129	rs16879245	0.016771	-12.73	-1.1181	17	17	enet	0.072	1.2e-118	1.3426	0.1794	0.714578	NA	NA	NA	NA	NA	0	0	0	Plasma_Protein_weights_EA
Plasma_Protein	COL9A1	6	70925743	71012787	0.02442	rs3806095	1.301	rs13199337	0.00261	6.54	-0.5	10	10	enet	0.014	2.4e-24	-1.34242	0.17946	0.714578	NA	NA	NA	NA	NA	0	0	0	Plasma_Protein_weights_EA
Plasma_Protein	XCL2	1	168510006	168513235	0.02332	rs10429892	-1.342	rs10429892	0.0154	-8.6	-1.34211	1	1	top1	0.015	2.2e-26	1.3421	0.18	0.714578	NA	NA	NA	NA	NA	0	0	0	Plasma_Protein_weights_EA
Plasma_Protein	PDCD5	19	33072096	33078359	0.2287	rs4499344	1.329	rs4499344	0.212807	39.2	1.3293	3	3	enet	0.27	0	1.3313	0.18309	0.718571	NA	NA	NA	NA	NA	0	0	0	Plasma_Protein_weights_EA
Plasma_Protein	AGFG1	2	228336868	228425933	0.05258	rs3769641	-2.632	rs11676303	0.07358	23.04	1.3293	6	1	top1	0.074	4.4e-122	1.3293	0.18376	0.718571	NA	NA	NA	NA	NA	0	0	0	Plasma_Protein_weights_EA
Plasma_Protein	UBLCP1	5	158690298	158713044	0.00783	rs1363561	1.44	rs17665189	0.011	-4.67	1.3289	6	1	top1	0.011	2.2e-19	-1.3289	0.18387	0.718571	NA	NA	NA	NA	NA	0	0	0	Plasma_Protein_weights_EA
Plasma_Protein	GDF15	19	18485541	18499986	0.28223	rs10423237	-2.294	rs16982345	0.176533	35.78	-1.2209	5	5	enet	0.27	0	-1.3274	0.18436	0.718571	NA	NA	NA	NA	NA	0	0	0	Plasma_Protein_weights_EA
Plasma_Protein	INHBC	12	57828567	57845845	0.00893	rs775250	2.2235	rs10783853	0.004272	3.885	1.3256	3	1	top1	0.0043	1.6e-08	1.3256	0.185	0.718571	NA	NA	NA	NA	NA	0	0	0	Plasma_Protein_weights_EA
Plasma_Protein	RNPEP	1	201951500	201975275	0.38573	rs12134525	3.719	rs6689634	0.122	29.8	0.41463	13	13	enet	0.3	0	1.322	0.186	0.718571	NA	NA	NA	NA	NA	0	0	0	Plasma_Protein_weights_EA
Plasma_Protein	SCARF1	17	1537152	1549038	0.40386	rs8066706	1.933	rs2272011	0.333	49.01	1.4103	14	14	enet	0.41	0	1.3222	0.186117	0.718571	NA	NA	NA	NA	NA	0	0	0	Plasma_Protein_weights_EA
Plasma_Protein	MMP9	20	44637547	44645200	0.04624	rs6065904	-1.876	rs8114050	0.035061	16.27	-0.7067	6	6	enet	0.042	1.4e-69	-1.32209	0.186137	0.718571	NA	NA	NA	NA	NA	0	0	0	Plasma_Protein_weights_EA
Plasma_Protein	FLRT3	20	14303631	14318260	0.38155	rs6034010	-2.045	rs1932953	0.286093	45.53	-1.2444	18	18	enet	0.42	0	-1.32062	0.186628	0.718571	NA	NA	NA	NA	NA	0	0	0	Plasma_Protein_weights_EA
Plasma_Protein	CHIT1	1	203181955	203242769	0.33584	rs2486925	-2.133	rs2244783	0.313	-47.13	1.55102	15	15	enet	0.38	0	-1.3152	0.188	0.718571	NA	NA	NA	NA	NA	0	0	0	Plasma_Protein_weights_EA
Plasma_Protein	RAB2A	8	61429495	61536203	0.00216	rs7842871	-1.3148	rs7842871	0.000111	3.86	-1.3148	3	1	top1	0.00011	0.18	-1.3148	0.1886	0.718571	NA	NA	NA	NA	NA	0	0	0	Plasma_Protein_weights_EA
Plasma_Protein	NTNG1	1	107682629	108027545	0.18175	rs1373337	-1.571	rs6657710	0.147	21.87	0.12963	9	9	enet	0.16	4.4e-276	-1.308	0.191	0.718571	NA	NA	NA	NA	NA	0	0	0	Plasma_Protein_weights_EA
Plasma_Protein	B4GALT2	1	44444615	44456842	0.11764	rs882464	-2.744	rs2286243	0.0907	-25.69	-0.12069	10	10	enet	0.11	1.3e-185	1.3079	0.191	0.718571	NA	NA	NA	NA	NA	0	0	0	Plasma_Protein_weights_EA
Plasma_Protein	NTRK3	15	88402982	88799999	0.08887	rs6496435	-2.321	rs1017757	0.04508	17.79	0.3585	17	17	enet	0.074	1.5e-122	-1.3078	0.191	0.718571	NA	NA	NA	NA	NA	0	0	0	Plasma_Protein_weights_EA
Plasma_Protein	NUCB1	19	49403569	49426629	0.04165	rs6509407	1.325	rs7260579	0.031031	-15.03	1.2018	6	6	enet	0.039	3.5e-64	-1.3068	0.19127	0.718571	NA	NA	NA	NA	NA	0	0	0	Plasma_Protein_weights_EA
Plasma_Protein	PPIF	10	81107225	81115090	0.01472	rs884889	1.305	rs884889	0.00574	-5.33	1.305	1	1	enet	0.0084	3.9e-15	-1.305	0.191905	0.718571	NA	NA	NA	NA	NA	0	0	0	Plasma_Protein_weights_EA
Plasma_Protein	CHI3L1	1	203148059	203155832	0.44056	rs2494283	-2.333	rs946259	0.345	49.9	-1.51351	16	16	enet	0.45	0	-1.3039	0.192	0.718571	NA	NA	NA	NA	NA	0	0	0	Plasma_Protein_weights_EA
Plasma_Protein	MMP19	12	56229217	56236750	0.10332	rs4759218	2.6725	rs12308277	0.008361	-4.366	-2.0438	8	8	enet	0.021	1.8e-35	-1.3048	0.192	0.718571	NA	NA	NA	NA	NA	0	0	0	Plasma_Protein_weights_EA
Plasma_Protein	PSG9	19	43715943	43773682	0.11247	rs3213247	1.741	rs8109311	0.03332	-5.27	1.2595	3	3	enet	0.086	3.2e-143	-1.3029	0.1926	0.718571	NA	NA	NA	NA	NA	0	0	0	Plasma_Protein_weights_EA
Plasma_Protein	COL18A1	21	46825080	46933634	0.19676	rs366235	1.77	rs2236479	0.04222	-12.3	-1.7564	13	13	enet	0.11	2.2e-176	1.30225	0.1928	0.718571	NA	NA	NA	NA	NA	0	0	0	Plasma_Protein_weights_EA
Plasma_Protein	GLUL	1	182347233	182361341	0.00748	rs1779824	1.301	rs1779824	0.00499	6.39	1.3012	1	1	top1	0.005	1.1e-09	1.3012	0.193	0.718571	NA	NA	NA	NA	NA	0	0	0	Plasma_Protein_weights_EA
Plasma_Protein	NEGR1	1	71861626	72748222	0.04195	rs17501221	1.621	rs7520086	0.00522	-6.85	-0.60909	2	2	enet	0.015	3.9e-26	1.3027	0.193	0.718571	NA	NA	NA	NA	NA	0	0	0	Plasma_Protein_weights_EA
Plasma_Protein	IGFBP6	12	53491220	53496129	0.01544	rs11170353	-2.1351	rs822688	0.011543	-9.303	-1.3774	6	6	enet	0.012	1.4e-20	1.2956	0.195	0.723972	NA	NA	NA	NA	NA	0	0	0	Plasma_Protein_weights_EA
Plasma_Protein	SELM	22	31500758	31516055	0.01278	rs7291565	2.481	rs17822214	0.005419	7.33	0.7862	4	4	enet	0.0065	3.9e-12	1.29266	0.196129	0.726118	NA	NA	NA	NA	NA	0	0	0	Plasma_Protein_weights_EA
Plasma_Protein	IRF3	19	50162826	50169132	0.17296	rs28711468	-2.339	rs10415576	0.096355	-26.39	0.8974	10	10	enet	0.13	6.8e-228	-1.2877	0.19787	0.727601	NA	NA	NA	NA	NA	0	0	0	Plasma_Protein_weights_EA
Plasma_Protein	MGAT4B	5	179224597	179233952	0.10799	rs10516140	-2.142	rs10516140	0.0968	-12.25	-2.1416	11	11	enet	0.1	1.6e-174	1.2858	0.19853	0.727601	NA	NA	NA	NA	NA	0	0	0	Plasma_Protein_weights_EA
Plasma_Protein	CPN2	3	194060497	194072057	0.31589	rs11914434	2.15	rs11711157	0.229	-40.65	1.3617	12	12	enet	0.29	0	-1.28464	0.19892	0.727601	NA	NA	NA	NA	NA	0	0	0	Plasma_Protein_weights_EA
Plasma_Protein	PGP	16	2261594	2264841	0.09732	rs1005273	1.6296	rs9928327	0.05448	12.56	1	6	6	enet	0.06	4.7e-99	1.2826	0.19964	0.727601	NA	NA	NA	NA	NA	0	0	0	Plasma_Protein_weights_EA
Plasma_Protein	IGLL1	22	23915312	23922489	0.14933	rs5759758	1.416	rs9624216	0.042741	-17.62	-1.3908	11	11	enet	0.06	9.4e-100	1.28234	0.199722	0.727601	NA	NA	NA	NA	NA	0	0	0	Plasma_Protein_weights_EA
Plasma_Protein	PRKCSH	19	11546105	11561783	0.05246	rs12983706	-1.255	rs2242112	0.02712	-6.03	-0.6146	5	5	enet	0.036	1.1e-59	1.2812	0.20012	0.727601	NA	NA	NA	NA	NA	0	0	0	Plasma_Protein_weights_EA
Plasma_Protein	GRAMD1C	3	113547029	113666021	0.19339	rs9870411	2.378	rs4422272	0.145	32.31	-1.5301	7	7	enet	0.19	0	-1.2804	0.2004	0.727601	NA	NA	NA	NA	NA	0	0	0	Plasma_Protein_weights_EA
Plasma_Protein	GREM1	15	33010205	33037307	0.22825	rs2293581	-1.652	rs2293581	0.24448	41.71	-1.6522	7	7	enet	0.26	0	-1.2775	0.201	0.727601	NA	NA	NA	NA	NA	0	0	0	Plasma_Protein_weights_EA
Plasma_Protein	PF4V1	4	74719013	74720200	0.00674	rs872914	1.276	rs872914	0.006023	6.69	1.2759	3	1	top1	0.006	2.5e-11	1.27586	0.202	0.727601	NA	NA	NA	NA	NA	0	0	0	Plasma_Protein_weights_EA
Plasma_Protein	LTBP4	19	41098789	41135723	0.03877	rs450819	1.846	rs450819	0.014975	3.91	1.8462	3	3	enet	0.02	3e-33	1.2757	0.20205	0.727601	NA	NA	NA	NA	NA	0	0	0	Plasma_Protein_weights_EA
Plasma_Protein	CA1	8	86239837	86291243	0.08683	rs6997458	1.32	rs7833798	0.045104	-14.56	-0.7298	8	8	enet	0.064	1.3e-106	1.2735	0.2028	0.728312	NA	NA	NA	NA	NA	0	0	0	Plasma_Protein_weights_EA
Plasma_Protein	KIR2DL3	19	55249978	55264504	0.13336	rs17606836	2.785	rs12151161	0.018237	-6.59	2.1463	32	32	enet	0.061	6.7e-101	-1.2686	0.20459	0.730319	NA	NA	NA	NA	NA	0	0	0	Plasma_Protein_weights_EA
Plasma_Protein	CAPN2	1	223889295	223963720	0.13521	rs751128	2.183	rs1222152	0.0439	-9.66	0.77381	11	11	enet	0.066	5.1e-110	-1.2671	0.205	0.730319	NA	NA	NA	NA	NA	0	0	0	Plasma_Protein_weights_EA
Plasma_Protein	SEMA4A	1	156117157	156147543	0.06382	rs1052067	3.841	rs7695	0.0338	15.64	3.56962	8	8	enet	0.038	2.6e-62	1.2639	0.206	0.730319	NA	NA	NA	NA	NA	0	0	0	Plasma_Protein_weights_EA
Plasma_Protein	CBLN1	16	49311828	49315749	0.34996	rs4785155	2.1053	rs11859080	0.26051	-43.4	2.0769	26	26	enet	0.31	0	-1.2565	0.20893	0.730319	NA	NA	NA	NA	NA	0	0	0	Plasma_Protein_weights_EA
Plasma_Protein	SCARA5	8	27727400	27850190	0.05125	rs17466684	1.4762	rs10866867	0.024653	-13.45	-0.7024	14	14	enet	0.035	1.4e-58	1.2562	0.209	0.730319	NA	NA	NA	NA	NA	0	0	0	Plasma_Protein_weights_EA
Plasma_Protein	FAIM	3	138327448	138352218	0.35969	rs661711	-1.685	rs641320	0.0684	-22.26	0.6108	4	4	enet	0.1	2.9e-174	-1.25477	0.20956	0.730319	NA	NA	NA	NA	NA	0	0	0	Plasma_Protein_weights_EA
Plasma_Protein	ADH6	4	100123795	100140694	0.07629	rs1154457	3	rs28730646	0.097044	-26.54	-2.4694	16	16	enet	0.14	5.6e-233	1.25376	0.21	0.730319	NA	NA	NA	NA	NA	0	0	0	Plasma_Protein_weights_EA
Plasma_Protein	XPNPEP1	10	111624524	111683311	0.0337	rs550697	-1.462	rs3862006	0.03395	16.57	-0.9333	4	4	enet	0.044	3.4e-73	-1.2499	0.211353	0.730319	NA	NA	NA	NA	NA	0	0	0	Plasma_Protein_weights_EA
Plasma_Protein	IL11RA	9	34650699	34661899	0.08134	rs2070074	1.328	rs11575584	0.10712	27.9	1.0714	5	5	enet	0.11	6.1e-187	1.2496	0.211463	0.730319	NA	NA	NA	NA	NA	0	0	0	Plasma_Protein_weights_EA
Plasma_Protein	C8G	9	139839637	139841427	0.12842	rs7040705	1.355	rs2071006	0.12423	30.11	1.2237	3	3	enet	0.15	7.5e-253	1.2484	0.2119	0.730319	NA	NA	NA	NA	NA	0	0	0	Plasma_Protein_weights_EA
Plasma_Protein	CR2	1	207627575	207663240	0.04287	rs1346720	-1.75	rs7549152	0.0093	-8.97	-0.78689	11	11	enet	0.025	1.5e-42	-1.2482	0.212	0.730319	NA	NA	NA	NA	NA	0	0	0	Plasma_Protein_weights_EA
Plasma_Protein	SMOC1	14	70320848	70499083	0.13356	rs1299600	-1.652	rs1958078	0.071051	-22.67	-1.2571	14	14	enet	0.12	5.9e-210	1.2488	0.212	0.730319	NA	NA	NA	NA	NA	0	0	0	Plasma_Protein_weights_EA
Plasma_Protein	CD300A	17	72462538	72480933	0.23383	rs1171207	2.202	rs1171208	0.245	7.57	1.5932	5	5	enet	0.29	0	1.2475	0.2122	0.730319	NA	NA	NA	NA	NA	0	0	0	Plasma_Protein_weights_EA
Plasma_Protein	TBL2	7	72981867	72993121	0.04047	rs10479665	1.741	rs4717097	0.013668	-5.44	1.1747	3	3	enet	0.014	8e-24	-1.2448	0.2132	0.730319	NA	NA	NA	NA	NA	0	0	0	Plasma_Protein_weights_EA
Plasma_Protein	CNTN2	1	205012065	205047417	0.34906	rs11240346	1.966	rs10900444	0.188	32.2	1.21739	19	19	enet	0.37	0	1.2423	0.214	0.730319	NA	NA	NA	NA	NA	0	0	0	Plasma_Protein_weights_EA
Plasma_Protein	MLN	6	33762450	33771780	0.0743	rs499384	1.648	rs9394169	0.06443	23.05	-1.432	8	8	enet	0.1	8.7e-168	-1.241	0.214687	0.730319	NA	NA	NA	NA	NA	0	0	0	Plasma_Protein_weights_EA
Plasma_Protein	CX3CL1	16	57406389	57418956	0.02161	rs170364	1.337	rs170364	0.02523	5.89	1.337	3	3	enet	0.03	4e-49	1.24	0.21497	0.730319	NA	NA	NA	NA	NA	0	0	0	Plasma_Protein_weights_EA
Plasma_Protein	FGFBP3	10	93666341	93669243	0.15666	rs1622656	1.832	rs11186737	0.15391	-33.33	-1.0247	11	11	enet	0.17	1e-295	1.24	0.21498	0.730319	NA	NA	NA	NA	NA	0	0	0	Plasma_Protein_weights_EA
Plasma_Protein	FAM19A5	22	48885365	49246724	0.01624	rs3827414	1.41	rs5768649	0.001842	-6.42	1.2627	8	8	enet	0.0061	2.1e-11	-1.23905	0.215327	0.730319	NA	NA	NA	NA	NA	0	0	0	Plasma_Protein_weights_EA
Plasma_Protein	GPC1	2	241375080	241407493	0.11564	rs2228331	1.952	rs4074478	0.12516	27.08	-0.3636	8	8	enet	0.13	2.1e-222	-1.2383	0.21561	0.730319	NA	NA	NA	NA	NA	0	0	0	Plasma_Protein_weights_EA
Plasma_Protein	TNFSF8	9	117655623	117692875	0.03383	rs34187507	2.148	rs3181348	0.02795	-14.53	-1.0946	12	12	enet	0.035	4e-58	1.2363	0.216336	0.730319	NA	NA	NA	NA	NA	0	0	0	Plasma_Protein_weights_EA
Plasma_Protein	ITIH2	10	7745279	7791483	0.15906	rs2026611	-1.099	rs2026611	0.22551	40.37	-1.0993	7	7	enet	0.23	0	-1.2349	0.216884	0.730319	NA	NA	NA	NA	NA	0	0	0	Plasma_Protein_weights_EA
Plasma_Protein	LUM	12	91496406	91505271	0.12144	rs11105786	-2.3569	rs11105995	0.014368	-11.955	-0.2412	15	15	enet	0.054	1.8e-89	1.2347	0.217	0.730319	NA	NA	NA	NA	NA	0	0	0	Plasma_Protein_weights_EA
Plasma_Protein	ANXA7	10	75134859	75173834	0.15699	rs12644	-4.092	rs12644	0.00791	-4.24	-4.0916	4	4	enet	0.017	2.1e-29	1.2331	0.217541	0.730319	NA	NA	NA	NA	NA	0	0	0	Plasma_Protein_weights_EA
Plasma_Protein	ADH5	4	99992129	100009952	0.06273	rs1826907	3.195	rs28730646	0.069219	-22.43	-2.4694	13	13	enet	0.091	2e-152	1.23063	0.218	0.730319	NA	NA	NA	NA	NA	0	0	0	Plasma_Protein_weights_EA
Plasma_Protein	ITIH3	3	52828784	52843025	0.37047	rs1992193	1.809	rs2535629	0.211	39.05	-1.2308	10	10	enet	0.29	0	-1.23118	0.21826	0.730319	NA	NA	NA	NA	NA	0	0	0	Plasma_Protein_weights_EA
Plasma_Protein	NDST1	5	149865381	149937773	0.05693	rs253294	-1.141	rs11746198	0.0239	13.43	-1.1026	9	9	enet	0.04	5.2e-67	-1.231	0.21832	0.730319	NA	NA	NA	NA	NA	0	0	0	Plasma_Protein_weights_EA
Plasma_Protein	AGRP	16	67516474	67517450	0.05001	rs7200919	1.6053	rs13338993	0.03163	14.12	-1.3803	4	4	enet	0.045	8.9e-75	-1.2284	0.21931	0.731774	NA	NA	NA	NA	NA	0	0	0	Plasma_Protein_weights_EA
Plasma_Protein	SERPINE1	7	100770385	100782528	0.02664	rs10953301	-2.165	rs2227631	0.016395	-10.97	1.4079	8	8	enet	0.02	4.6e-34	-1.2229	0.2214	0.734686	NA	NA	NA	NA	NA	0	0	0	Plasma_Protein_weights_EA
Plasma_Protein	HRG	3	186378005	186396023	0.31933	rs1863622	-1.843	rs9898	0.277	41.99	-0.3457	17	17	enet	0.36	0	-1.22103	0.22207	0.734686	NA	NA	NA	NA	NA	0	0	0	Plasma_Protein_weights_EA
Plasma_Protein	APOL1	22	36649117	36663576	0.12171	rs5995271	2.842	rs136148	0.075521	-23.48	-0.05	10	10	enet	0.1	6.4e-169	1.22039	0.222315	0.734686	NA	NA	NA	NA	NA	0	0	0	Plasma_Protein_weights_EA
Plasma_Protein	EPHB4	7	100400187	100425145	0.0343	rs314363	2.073	rs314346	0.03065	-15.34	-0.7922	6	6	enet	0.033	4.5e-54	1.2193	0.2227	0.734686	NA	NA	NA	NA	NA	0	0	0	Plasma_Protein_weights_EA
Plasma_Protein	A1BG	19	58856544	58864858	0.15749	rs1268538	1.282	rs1268538	0.113266	-28.62	1.2818	9	9	enet	0.13	1.6e-214	-1.2187	0.22297	0.734686	NA	NA	NA	NA	NA	0	0	0	Plasma_Protein_weights_EA
Plasma_Protein	PFKM	12	48498922	48540187	0.00611	rs4760683	1.5306	rs3742074	0.003959	6.368	1.4545	7	7	enet	0.0069	9.2e-13	1.2153	0.224	0.736239	NA	NA	NA	NA	NA	0	0	0	Plasma_Protein_weights_EA
Plasma_Protein	ADH7	4	100333418	100356667	0.07908	rs1154469	3.125	rs17529509	0.035284	-16.11	1.0769	18	18	enet	0.048	2.5e-79	1.21408	0.225	0.737687	NA	NA	NA	NA	NA	0	0	0	Plasma_Protein_weights_EA
Plasma_Protein	PDCD1LG2	9	5510531	5571282	0.2984	rs10975138	1.602	rs16923189	0.19427	37.44	0.642	6	6	enet	0.28	0	1.2096	0.226444	0.739352	NA	NA	NA	NA	NA	0	0	0	Plasma_Protein_weights_EA
Plasma_Protein	DNAJB11	3	186285192	186303589	0.0555	rs1004589	-1.541	rs12330837	0.0458	-18.13	-1.125	9	9	enet	0.047	1e-77	1.2091	0.22663	0.739352	NA	NA	NA	NA	NA	0	0	0	Plasma_Protein_weights_EA
Plasma_Protein	GFRAL	6	55192267	55267291	0.09626	rs4609033	-1.75	rs1546296	0.01379	11.56	-1.1928	15	15	enet	0.069	7e-115	-1.20311	0.22893	0.740729	NA	NA	NA	NA	NA	0	0	0	Plasma_Protein_weights_EA
Plasma_Protein	MENT	1	151020227	151024462	0.0072	rs1722784	1.092	rs11204828	-0.000135	-3.34	-0.08	3	3	enet	0.0013	0.0012	1.2029	0.229	0.740729	NA	NA	NA	NA	NA	0	0	0	Plasma_Protein_weights_EA
Plasma_Protein	IGFBP7	4	57896939	57976551	0.1029	rs11573114	3.215	rs1718860	0.101743	27.56	0.6429	18	18	enet	0.13	2.1e-217	1.20185	0.229	0.740729	NA	NA	NA	NA	NA	0	0	0	Plasma_Protein_weights_EA
Plasma_Protein	RNASE4	14	21152719	21169375	0.23615	rs8014474	-2.908	rs1888560	0.112673	-28.53	-1.5227	22	22	enet	0.19	0	1.2014	0.23	0.740729	NA	NA	NA	NA	NA	0	0	0	Plasma_Protein_weights_EA
Plasma_Protein	NQO1	16	69740899	69760571	0.13816	rs12232410	1.4255	rs1800566	0.1912	-37.21	1.1579	6	6	enet	0.23	0	-1.1992	0.23045	0.740729	NA	NA	NA	NA	NA	0	0	0	Plasma_Protein_weights_EA
Plasma_Protein	NPTX2	7	98246597	98259181	0.06153	rs11762534	2.919	rs13221723	0.037783	-16.52	-0.7558	11	11	enet	0.053	1.5e-87	1.1959	0.2317	0.740729	NA	NA	NA	NA	NA	0	0	0	Plasma_Protein_weights_EA
Plasma_Protein	B3GNT8	19	41931264	41934635	0.15593	rs284652	1.413	rs284663	0.331504	-48.93	1.2875	7	7	enet	0.34	0	-1.1957	0.23181	0.740729	NA	NA	NA	NA	NA	0	0	0	Plasma_Protein_weights_EA
Plasma_Protein	SLIT2	4	20253528	20622184	0.03448	rs9993087	1.6	rs587668	0.009457	8.57	-1.1481	11	11	enet	0.025	2.4e-41	-1.19609	0.232	0.740729	NA	NA	NA	NA	NA	0	0	0	Plasma_Protein_weights_EA
Plasma_Protein	RAB6B	3	133543079	133614726	0.11873	rs9850167	1.398	rs9813363	0.125	-30.29	1.3922	6	6	enet	0.14	1.5e-231	-1.19494	0.23211	0.740729	NA	NA	NA	NA	NA	0	0	0	Plasma_Protein_weights_EA
Plasma_Protein	INHBB	2	121103712	121109379	0.13809	rs6706968	2.303	rs6706968	0.08664	24.67	2.3026	7	7	enet	0.089	2.8e-148	1.1893	0.23433	0.746007	NA	NA	NA	NA	NA	0	0	0	Plasma_Protein_weights_EA
Plasma_Protein	CRTAM	11	122709208	122743351	0.11801	rs12270235	-1.837	rs2370794	0.040466	17.16	-1.0341	7	7	enet	0.08	3.8e-132	-1.18709	0.235191	0.746944	NA	NA	NA	NA	NA	0	0	0	Plasma_Protein_weights_EA
Plasma_Protein	ACTN1	14	69340845	69446157	0.02481	rs2073307	-1.195	rs735986	0.004356	6.05	-1.1545	7	7	enet	0.016	9.6e-27	-1.1862	0.236	0.747712	NA	NA	NA	NA	NA	0	0	0	Plasma_Protein_weights_EA
Plasma_Protein	CPQ	8	97657470	98161882	0.24923	rs13439140	-1.9864	rs1864385	0.073058	-13.36	1.0125	10	10	enet	0.19	0	-1.1818	0.2373	0.750027	NA	NA	NA	NA	NA	0	0	0	Plasma_Protein_weights_EA
Plasma_Protein	KLK15	19	51328545	51340469	0.02132	rs3745518	-1.23	rs266850	0.01775	8.31	0.4118	8	8	enet	0.018	5.2e-31	1.1787	0.2385	0.752017	NA	NA	NA	NA	NA	0	0	0	Plasma_Protein_weights_EA
Plasma_Protein	GAS1	9	89559277	89562421	0.05558	rs6559931	-1.827	rs1331433	0.00856	-8.21	-0.3258	11	11	enet	0.041	3.2e-67	1.1752	0.239919	0.752128	NA	NA	NA	NA	NA	0	0	0	Plasma_Protein_weights_EA
Plasma_Protein	SEMA3E	7	82992554	83278455	0.29888	rs6980017	1.455	rs3801506	0.246002	-42.15	0.6875	14	14	enet	0.39	0	-1.1747	0.2401	0.752128	NA	NA	NA	NA	NA	0	0	0	Plasma_Protein_weights_EA
Plasma_Protein	AHSG	3	186330849	186339107	0.17319	rs6767800	1.932	rs6788635	0.11	-29.63	-0.3494	13	13	enet	0.19	0	1.17407	0.24037	0.752128	NA	NA	NA	NA	NA	0	0	0	Plasma_Protein_weights_EA
Plasma_Protein	SERPINA3	14	95078721	95090392	0.03891	rs4900228	2.779	rs8023057	0.017954	-11.64	-1.3762	14	14	enet	0.022	1.6e-37	1.1714	0.241	0.752128	NA	NA	NA	NA	NA	0	0	0	Plasma_Protein_weights_EA
Plasma_Protein	NUDT2	9	34329504	34343709	0.31868	rs2380925	-2.671	rs10971956	0.27336	-44.92	1.9367	15	15	enet	0.48	0	-1.171	0.241593	0.752128	NA	NA	NA	NA	NA	0	0	0	Plasma_Protein_weights_EA
Plasma_Protein	RNASE6	14	21249427	21250626	0.30203	rs10131167	-2.222	rs1045922	0.411804	54.53	-1.2386	8	8	enet	0.45	0	-1.1695	0.242	0.752128	NA	NA	NA	NA	NA	0	0	0	Plasma_Protein_weights_EA
Plasma_Protein	PGLYRP1	19	46522411	46526311	0.02131	rs2072563	-1.169	rs2072563	0.019025	-11.89	-1.1687	3	1	top1	0.019	3.4e-32	1.1687	0.24253	0.752128	NA	NA	NA	NA	NA	0	0	0	Plasma_Protein_weights_EA
Plasma_Protein	UNC5D	8	35092993	35654068	0.06753	rs16884338	-1.6312	rs1947299	0.037601	-17.17	0.1125	7	7	enet	0.061	5.6e-101	-1.166	0.2436	0.753606	NA	NA	NA	NA	NA	0	0	0	Plasma_Protein_weights_EA
Plasma_Protein	PMM2	16	8882680	8956391	0.04325	rs3826198	1.2903	rs3826198	0.023	10.26	1.2903	4	4	enet	0.035	1.2e-57	1.1647	0.24415	0.753606	NA	NA	NA	NA	NA	0	0	0	Plasma_Protein_weights_EA
Plasma_Protein	GOLM1	9	88641061	88715088	0.07783	rs1570587	2.407	rs7854401	0.04061	17.43	0.3333	9	9	enet	0.075	4.7e-125	1.1626	0.245001	0.754466	NA	NA	NA	NA	NA	0	0	0	Plasma_Protein_weights_EA
Plasma_Protein	IGFLR1	19	36229702	36233354	0.21721	rs2619200	-2.269	rs12459634	0.25179	-42.63	-1.2545	13	13	enet	0.31	0	1.1602	0.24596	0.755004	NA	NA	NA	NA	NA	0	0	0	Plasma_Protein_weights_EA
Plasma_Protein	LILRB3	19	54720147	54727378	0.38178	rs36634	-3.615	rs406231	0.093072	21.35	1.9419	44	44	enet	0.25	0	1.1561	0.24766	0.755004	NA	NA	NA	NA	NA	0	0	0	Plasma_Protein_weights_EA
Plasma_Protein	DTD1	20	18568586	18747288	0.09813	rs1111036	1.859	rs6136445	0.272812	-44.16	0.75	15	15	enet	0.28	0	-1.1559	0.247722	0.755004	NA	NA	NA	NA	NA	0	0	0	Plasma_Protein_weights_EA
Plasma_Protein	SEZ6L	22	26565428	26779563	0.10671	rs5752239	2.281	rs655581	0.012636	10.84	0.7439	25	25	enet	0.078	4e-129	-1.15549	0.24789	0.755004	NA	NA	NA	NA	NA	0	0	0	Plasma_Protein_weights_EA
Plasma_Protein	HAPLN1	5	82933624	83016674	0.03075	rs6886442	-1.258	rs6886442	0.00633	-8.96	-1.2584	7	7	enet	0.016	2.2e-27	1.1551	0.24804	0.755004	NA	NA	NA	NA	NA	0	0	0	Plasma_Protein_weights_EA
Plasma_Protein	AKR7A3	1	19609067	19615264	0.26029	rs1266444	-2.571	rs2268805	0.107	8.86	0.93258	7	7	enet	0.23	0	1.1529	0.249	0.75618	NA	NA	NA	NA	NA	0	0	0	Plasma_Protein_weights_EA
Plasma_Protein	BPGM	7	134331563	134364568	0.00591	rs2347686	-1.151	rs2347686	0.005718	6.63	-1.1507	1	1	top1	0.0057	7.6e-11	-1.1507	0.2499	0.756308	NA	NA	NA	NA	NA	0	0	0	Plasma_Protein_weights_EA
Plasma_Protein	KLK14	19	51580752	51587502	0.16196	rs17632542	-2.319	rs11666870	0.029998	-14.88	-1.5405	26	26	enet	0.11	4.7e-178	1.1499	0.25019	0.756308	NA	NA	NA	NA	NA	0	0	0	Plasma_Protein_weights_EA
Plasma_Protein	CXCL12	10	44865613	44881941	0.03624	rs1023264	1.024	rs1023264	0.0127	9.8	1.0241	6	6	enet	0.021	1.1e-34	1.1483	0.25083	0.756508	NA	NA	NA	NA	NA	0	0	0	Plasma_Protein_weights_EA
Plasma_Protein	HP	16	72088404	72094954	0.41047	rs9302635	-1.7396	rs217181	0.1425	31.73	1.25	14	14	enet	0.37	0	-1.1377	0.25524	0.767886	NA	NA	NA	NA	NA	0	0	0	Plasma_Protein_weights_EA
Plasma_Protein	IL17RD	3	57124010	57204334	0.12749	rs17057718	1.446	rs6780995	0.155	34.63	0.8659	10	10	enet	0.2	0	1.13603	0.25594	0.767886	NA	NA	NA	NA	NA	0	0	0	Plasma_Protein_weights_EA
Plasma_Protein	MMP10	11	102641233	102651359	0.26282	rs1939008	-2.321	rs486055	0.035215	-16.74	1.9612	28	28	enet	0.13	2e-212	-1.13426	0.256684	0.767886	NA	NA	NA	NA	NA	0	0	0	Plasma_Protein_weights_EA
Plasma_Protein	CECR1	22	17659680	17739125	0.66613	rs2401071	1.581	rs2231495	0.31846	-47.95	-1.0612	13	13	enet	0.36	0	1.13367	0.256933	0.767886	NA	NA	NA	NA	NA	0	0	0	Plasma_Protein_weights_EA
Plasma_Protein	PDGFD	11	103777917	104035107	0.11541	rs260815	-1.675	rs10791660	0.047001	-18.49	-0.8542	16	16	enet	0.081	9.8e-135	1.13126	0.257948	0.769019	NA	NA	NA	NA	NA	0	0	0	Plasma_Protein_weights_EA
Plasma_Protein	UXS1	2	106709764	106810757	0.03886	rs1025869	1.207	rs7591409	0.02703	14.12	0.9115	8	8	enet	0.031	5.6e-52	1.1291	0.25884	0.769019	NA	NA	NA	NA	NA	0	0	0	Plasma_Protein_weights_EA
Plasma_Protein	FASN	17	80036214	80056170	0.0082	rs9905991	1.128	rs9905991	0.0135	-10.87	1.1282	1	1	enet	0.014	2.5e-24	-1.1282	0.259233	0.769019	NA	NA	NA	NA	NA	0	0	0	Plasma_Protein_weights_EA
Plasma_Protein	ARL3	10	104433488	104474154	0.16645	rs36103207	-2.492	rs11191375	0.08862	-25.15	-0.3203	12	12	enet	0.16	6.5e-274	1.1272	0.259646	0.769019	NA	NA	NA	NA	NA	0	0	0	Plasma_Protein_weights_EA
Plasma_Protein	FOLR2	11	71927645	71932994	0.02521	rs638138	1.29	rs638138	0.00685	4.44	1.2901	3	3	enet	0.0086	2e-15	1.12434	0.26087	0.76957	NA	NA	NA	NA	NA	0	0	0	Plasma_Protein_weights_EA
Plasma_Protein	FKBP4	12	2904136	2914589	0.13	rs887364	-1.2906	rs10082968	0.063577	-8.65	-0.0442	9	9	enet	0.078	9.6e-129	-1.1251	0.261	0.76957	NA	NA	NA	NA	NA	0	0	0	Plasma_Protein_weights_EA
Plasma_Protein	IL12B	5	158741788	158757495	0.16095	rs6889446	1.527	rs6869688	0.147	9.35	0.88	4	4	enet	0.19	0	1.1214	0.2621	0.771089	NA	NA	NA	NA	NA	0	0	0	Plasma_Protein_weights_EA
Plasma_Protein	REG1A	2	79347488	79350535	0.15112	rs13418768	-1.969	rs11126696	0.04029	-17.1	1.7922	14	14	enet	0.093	5e-155	-1.1147	0.26497	0.775311	NA	NA	NA	NA	NA	0	0	0	Plasma_Protein_weights_EA
Plasma_Protein	GRAMD1C	3	113547029	113666021	0.08358	rs9870411	2.378	rs4422272	0.0494	18.81	-1.5301	6	6	enet	0.061	2.6e-100	-1.11422	0.26518	0.775311	NA	NA	NA	NA	NA	0	0	0	Plasma_Protein_weights_EA
Plasma_Protein	UPP1	7	48128225	48148333	0.01051	rs7341420	-1.6	rs7793905	0.008189	-8.57	-1.1139	3	1	top1	0.0082	8.2e-15	1.1139	0.2653	0.775311	NA	NA	NA	NA	NA	0	0	0	Plasma_Protein_weights_EA
Plasma_Protein	C11orf68	11	65684281	65686533	0.07142	rs12576996	-2.94	rs12576996	0.031177	6.28	-2.9405	3	3	enet	0.034	2.6e-56	1.11225	0.266033	0.775588	NA	NA	NA	NA	NA	0	0	0	Plasma_Protein_weights_EA
Plasma_Protein	GSN	9	123970072	124095121	0.06051	rs306784	2.105	rs12343736	0.01968	-11.99	-0.1219	6	6	enet	0.045	6.6e-74	-1.1106	0.266727	0.775588	NA	NA	NA	NA	NA	0	0	0	Plasma_Protein_weights_EA
Plasma_Protein	B3GNT2	2	62423250	62451866	0.04809	rs11677744	-1.892	rs6759434	0.02153	13.51	0.8354	9	9	enet	0.051	2.9e-84	1.1096	0.26716	0.775588	NA	NA	NA	NA	NA	0	0	0	Plasma_Protein_weights_EA
Plasma_Protein	KNG1	3	186435137	186462199	0.07782	rs2239626	-2.611	rs5030062	0.0462	18.4	-1.1266	4	4	enet	0.074	4.1e-123	-1.10634	0.26858	0.776486	NA	NA	NA	NA	NA	0	0	0	Plasma_Protein_weights_EA
Plasma_Protein	PDLIM1	10	96997329	97050769	0.13847	rs567229	1.885	rs1328599	0.03006	14.79	-1.1606	13	13	enet	0.044	5.3e-72	-1.1052	0.269095	0.776486	NA	NA	NA	NA	NA	0	0	0	Plasma_Protein_weights_EA
Plasma_Protein	QSOX2	9	139098179	139137658	0.16031	rs10122824	-2.835	rs10122824	0.10195	22.13	-2.8354	4	4	enet	0.14	1.4e-239	-1.1036	0.269751	0.776486	NA	NA	NA	NA	NA	0	0	0	Plasma_Protein_weights_EA
Plasma_Protein	WFIKKN2	17	48912011	48919714	0.15154	rs2412340	-1.969	rs7225465	0.219	37.96	-1.381	11	11	enet	0.23	0	-1.1035	0.269826	0.776486	NA	NA	NA	NA	NA	0	0	0	Plasma_Protein_weights_EA
Plasma_Protein	INPP5B	1	38326369	38412729	0.12002	rs17732614	1.644	rs3901086	0.2	-38.17	1.63559	14	14	enet	0.25	0	-1.1016	0.271	0.778166	NA	NA	NA	NA	NA	0	0	0	Plasma_Protein_weights_EA
Plasma_Protein	GC	4	72607413	72669758	0.03051	rs1851027	-1.844	rs4588	0.008557	-8.55	0.0732	9	9	enet	0.018	2.9e-31	-1.09741	0.272	0.779339	NA	NA	NA	NA	NA	0	0	0	Plasma_Protein_weights_EA
Plasma_Protein	IL18BP	11	71709659	71716761	0.00883	rs2298455	1.598	rs4073394	0.004719	-5.15	-1.0909	4	1	top1	0.0047	3.1e-09	1.09091	0.275313	0.783502	NA	NA	NA	NA	NA	0	0	0	Plasma_Protein_weights_EA
Plasma_Protein	CA13	8	86132816	86196302	0.14248	rs7827175	1.1429	rs17813585	0.176119	-35.43	0.5621	8	8	enet	0.26	0	-1.0893	0.276	0.783502	NA	NA	NA	NA	NA	0	0	0	Plasma_Protein_weights_EA
Plasma_Protein	GMPR2	14	24701628	24708448	0.17871	rs4982845	1.211	rs34354104	0.079308	-23.95	0.8913	14	14	enet	0.09	1e-149	-1.0895	0.276	0.783502	NA	NA	NA	NA	NA	0	0	0	Plasma_Protein_weights_EA
Plasma_Protein	DNAJB4	1	78444859	78483648	0.08837	rs661038	1.5	rs6699769	0.0396	-17.08	-1.02151	7	7	enet	0.074	3e-123	1.0838	0.278	0.783502	NA	NA	NA	NA	NA	0	0	0	Plasma_Protein_weights_EA
Plasma_Protein	HPGDS	4	95219686	95264027	0.20218	rs4699578	-1.493	rs10033662	0.153231	-33.27	-1.3289	12	12	enet	0.25	0	1.08445	0.278	0.783502	NA	NA	NA	NA	NA	0	0	0	Plasma_Protein_weights_EA
Plasma_Protein	CLEC12A	12	10103915	10148293	0.3778	rs560906	1.3086	rs1060648	0.529498	61.825	1.1711	12	12	enet	0.55	0	1.0831	0.279	0.783502	NA	NA	NA	NA	NA	0	0	0	Plasma_Protein_weights_EA
Plasma_Protein	OGN	9	95145550	95166978	0.06675	rs10992304	-2.024	rs7023004	0.15145	33.07	-1.0769	14	14	enet	0.16	6e-271	-1.0819	0.279284	0.783502	NA	NA	NA	NA	NA	0	0	0	Plasma_Protein_weights_EA
Plasma_Protein	IL1R1	2	102681004	102796334	0.05475	rs17026585	1.798	rs2287047	0.02085	-12.71	-0.1707	16	16	enet	0.039	4.4e-65	1.0809	0.27973	0.783502	NA	NA	NA	NA	NA	0	0	0	Plasma_Protein_weights_EA
Plasma_Protein	IL7R	5	35852797	35879705	0.00915	rs2194225	1.147	rs6451229	0.00975	8.7	1.08	4	1	top1	0.0098	2.6e-17	1.08	0.28014	0.783502	NA	NA	NA	NA	NA	0	0	0	Plasma_Protein_weights_EA
Plasma_Protein	AKR1C3	10	5077546	5149878	0.01239	rs1838239	-1.567	rs4491123	0.00783	-2.95	-1.4407	2	2	enet	0.0082	8.9e-15	-1.0795	0.280348	0.783502	NA	NA	NA	NA	NA	0	0	0	Plasma_Protein_weights_EA
Plasma_Protein	CLEC3B	3	45043040	45077563	0.10929	rs17368353	1.965	rs10514712	0.043	-17.63	0.9775	11	11	enet	0.062	2.2e-103	-1.07911	0.28054	0.783502	NA	NA	NA	NA	NA	0	0	0	Plasma_Protein_weights_EA
Plasma_Protein	CD33	19	51728320	51747115	0.5964	rs12609769	-2.237	rs3865444	0.393413	-53.32	1.2025	29	29	enet	0.5	0	-1.0781	0.28098	0.783502	NA	NA	NA	NA	NA	0	0	0	Plasma_Protein_weights_EA
Plasma_Protein	LRRC32	11	76368568	76381791	0.01272	rs12577786	0.979	rs11236839	0.00241	-4.68	-0.8438	6	6	enet	0.0073	2e-13	1.07729	0.281351	0.783502	NA	NA	NA	NA	NA	0	0	0	Plasma_Protein_weights_EA
Plasma_Protein	BST1	4	15704688	15739936	0.29954	rs1443367	2.356	rs4263397	0.392827	-52.11	1.3977	13	13	enet	0.48	0	-1.07501	0.282	0.783502	NA	NA	NA	NA	NA	0	0	0	Plasma_Protein_weights_EA
Plasma_Protein	TBC1D5	3	17198654	18486309	0.00519	rs17043133	0.856	rs11927361	-1.97e-05	-3.68	0.6408	2	2	enet	0.0012	0.0016	-1.07501	0.28237	0.783502	NA	NA	NA	NA	NA	0	0	0	Plasma_Protein_weights_EA
Plasma_Protein	LAP3	4	17578821	17609595	0.02543	rs2597783	1.073	rs2597783	0.013428	-3.66	1.0732	1	1	enet	0.02	4.8e-33	-1.07317	0.283	0.783601	NA	NA	NA	NA	NA	0	0	0	Plasma_Protein_weights_EA
Plasma_Protein	CSF1R	5	149432854	149492935	0.10384	rs216124	-1.442	rs216141	0.021	10.27	-1.191	10	10	enet	0.055	1e-90	-1.068	0.2855	0.788329	NA	NA	NA	NA	NA	0	0	0	Plasma_Protein_weights_EA
Plasma_Protein	TBCB	19	36605191	36616849	0.096	rs12984982	-1.067	rs12984982	0.053681	3.76	-1.0667	1	1	enet	0.065	6e-107	-1.0667	0.28612	0.788329	NA	NA	NA	NA	NA	0	0	0	Plasma_Protein_weights_EA
Plasma_Protein	PMEL	12	56347889	56367101	0.02901	rs3213122	1.0652	rs3213122	0.027629	14.405	1.0652	2	1	top1	0.028	4.6e-46	1.0652	0.287	0.788329	NA	NA	NA	NA	NA	0	0	0	Plasma_Protein_weights_EA
Plasma_Protein	MATN3	2	20191813	20212429	0.44353	rs4666348	1.697	rs11694716	0.25901	43.25	1.1026	16	16	enet	0.4	0	1.0644	0.28714	0.788329	NA	NA	NA	NA	NA	0	0	0	Plasma_Protein_weights_EA
Plasma_Protein	LCT	2	136545420	136594754	0.34097	rs3213943	1.712	rs3213943	0.27647	-31.35	1.7115	10	10	enet	0.31	0	-1.0602	0.28904	0.788329	NA	NA	NA	NA	NA	0	0	0	Plasma_Protein_weights_EA
Plasma_Protein	CST2	20	23804406	23807366	0.13742	rs16985615	-1.152	rs16985615	0.100253	-14.57	-1.152	2	2	enet	0.14	2.6e-240	1.0567	0.290647	0.788329	NA	NA	NA	NA	NA	0	0	0	Plasma_Protein_weights_EA
Plasma_Protein	PRSS22	16	2902731	2908171	0.07031	rs8046218	-1.0575	rs8046218	0.03963	17.07	-1.0575	7	7	enet	0.06	7.8e-100	-1.0547	0.29158	0.788329	NA	NA	NA	NA	NA	0	0	0	Plasma_Protein_weights_EA
Plasma_Protein	PTGDS	9	139869544	139876194	0.03394	rs7871579	-1.505	rs11145948	0.03471	-15.88	-1.0533	10	1	top1	0.035	1.5e-57	1.0533	0.292188	0.788329	NA	NA	NA	NA	NA	0	0	0	Plasma_Protein_weights_EA
Plasma_Protein	UCMA	10	13263766	13276374	0.16173	rs10752275	1.726	rs2093847	0.04797	-18.09	0.0556	20	20	enet	0.1	8.6e-173	1.053	0.29232	0.788329	NA	NA	NA	NA	NA	0	0	0	Plasma_Protein_weights_EA
Plasma_Protein	NCK2	2	106361369	106510730	0.04001	rs11899929	-1.488	rs933793	0.008	-10.19	1.1169	12	12	enet	0.033	5.8e-55	-1.0511	0.29321	0.788329	NA	NA	NA	NA	NA	0	0	0	Plasma_Protein_weights_EA
Plasma_Protein	DUSP28	2	241499471	241504673	0.09634	rs1128152	2.02	rs13034435	0.04681	-8.38	0.9609	7	7	enet	0.075	3.5e-125	1.0506	0.29344	0.788329	NA	NA	NA	NA	NA	0	0	0	Plasma_Protein_weights_EA
Plasma_Protein	SH3BGRL3	1	26606577	26608013	0.09094	rs6698927	2.256	rs4659423	0.181	-36.3	0.97902	16	16	enet	0.21	0	-1.0489	0.294	0.788329	NA	NA	NA	NA	NA	0	0	0	Plasma_Protein_weights_EA
Plasma_Protein	RECQL	12	21621844	21654603	0.03608	rs11046207	-1.1974	rs10841834	0.005838	-6.685	-0.8784	10	10	enet	0.02	8.7e-34	1.0487	0.294	0.788329	NA	NA	NA	NA	NA	0	0	0	Plasma_Protein_weights_EA
Plasma_Protein	IDI2	10	1064850	1071799	0.04554	rs1044261	1.068	rs1044261	0.04325	-17.74	1.068	5	5	enet	0.056	2.6e-92	-1.0485	0.294405	0.788329	NA	NA	NA	NA	NA	0	0	0	Plasma_Protein_weights_EA
Plasma_Protein	SOD3	4	24791534	24802464	0.18885	rs13134000	-2.199	rs1014262	0.047282	-11.53	-1.0362	38	38	enet	0.12	3.4e-199	1.04771	0.295	0.788329	NA	NA	NA	NA	NA	0	0	0	Plasma_Protein_weights_EA
Plasma_Protein	SIRPG	20	1609798	1638425	0.08429	rs202520	-1.44	rs1535883	0.108276	-27.76	1.2875	9	9	enet	0.11	1.5e-185	-1.04634	0.295403	0.788329	NA	NA	NA	NA	NA	0	0	0	Plasma_Protein_weights_EA
Plasma_Protein	IL20RA	6	137321108	137366317	0.01758	rs12529779	1.113	rs1322394	0.00594	6.03	-0.9773	6	6	enet	0.0098	2.4e-17	-1.0415	0.29764	0.788329	NA	NA	NA	NA	NA	0	0	0	Plasma_Protein_weights_EA
Plasma_Protein	PLTP	20	44527260	44540794	0.18125	rs3761156	-2.936	rs6065906	0.161079	-34.27	-2.3854	14	14	enet	0.2	0	1.04072	0.298006	0.788329	NA	NA	NA	NA	NA	0	0	0	Plasma_Protein_weights_EA
Plasma_Protein	HK3	5	176307870	176326347	0.01356	rs490332	2.73	rs4976662	0.0108	-4.73	1.5513	5	5	enet	0.013	5.2e-23	-1.0407	0.29804	0.788329	NA	NA	NA	NA	NA	0	0	0	Plasma_Protein_weights_EA
Plasma_Protein	ADAMTS13	9	136279478	136324524	0.12662	rs2028002	-1.936	rs2028002	0.13264	-21.7	-1.9359	6	6	enet	0.19	0	1.0399	0.298373	0.788329	NA	NA	NA	NA	NA	0	0	0	Plasma_Protein_weights_EA
Plasma_Protein	FCN1	9	137795078	137809758	0.18904	rs11103600	-1.542	rs7024491	0.11636	28.88	1.1928	10	10	enet	0.19	0	1.0388	0.298902	0.788329	NA	NA	NA	NA	NA	0	0	0	Plasma_Protein_weights_EA
Plasma_Protein	PROS1	3	93591895	93698847	0.06033	rs17804223	-1.424	rs7630660	0.0089	-7.19	0.2601	23	23	enet	0.028	1.2e-46	-1.03762	0.29945	0.788329	NA	NA	NA	NA	NA	0	0	0	Plasma_Protein_weights_EA
Plasma_Protein	ROR2	9	94325373	94712510	0.12891	rs7855522	-1.938	rs7031729	0.04988	17.59	-0.642	11	11	enet	0.12	7.3e-203	-1.0367	0.299863	0.788329	NA	NA	NA	NA	NA	0	0	0	Plasma_Protein_weights_EA
Plasma_Protein	CFHR1	1	196788861	196801319	0.221	rs16840522	1.441	rs7542235	0.298	-46.35	1.30851	6	6	enet	0.3	0	-1.0356	0.3	0.788329	NA	NA	NA	NA	NA	0	0	0	Plasma_Protein_weights_EA
Plasma_Protein	ART3	4	76932337	77033955	0.09853	rs7697711	2.039	rs4859614	0.056013	19.07	0.9241	19	19	enet	0.11	1.3e-176	-1.03177	0.302	0.788329	NA	NA	NA	NA	NA	0	0	0	Plasma_Protein_weights_EA
Plasma_Protein	NFASC	1	204797779	204991950	0.18841	rs2794867	-2.796	rs6663324	0.129	30.58	-0.99254	16	16	enet	0.17	2.7e-303	-1.0293	0.303	0.788329	NA	NA	NA	NA	NA	0	0	0	Plasma_Protein_weights_EA
Plasma_Protein	C2	6	31865562	31913449	0.2212	rs2256965	2.2	rs1150752	0.03112	15.01	-1.53	11	11	enet	0.12	2.1e-204	-1.03	0.303003	0.788329	NA	NA	NA	NA	NA	0	0	0	Plasma_Protein_weights_EA
Plasma_Protein	LYPD3	19	43964939	43969760	0.04201	rs1055099	-3.632	rs2682582	0.011615	10.4	0.4091	6	6	enet	0.028	6.2e-46	1.0296	0.30318	0.788329	NA	NA	NA	NA	NA	0	0	0	Plasma_Protein_weights_EA
Plasma_Protein	PLA2G2A	1	20301924	20306909	0.27634	rs656110	-1.579	rs2307246	0.223	40.15	1.05263	14	14	enet	0.25	0	1.0273	0.304	0.788329	NA	NA	NA	NA	NA	0	0	0	Plasma_Protein_weights_EA
Plasma_Protein	ICOSLG	21	45636897	45660849	0.0605	rs7435	1.593	rs9983407	0.00958	-7.05	-0.8516	7	7	enet	0.025	4.8e-42	1.02762	0.3041	0.788329	NA	NA	NA	NA	NA	0	0	0	Plasma_Protein_weights_EA
Plasma_Protein	KLK7	19	51479724	51487355	0.09106	rs1654537	-2.444	rs1654523	0.05244	-19.66	-0.9771	20	20	enet	0.07	3.5e-116	1.027	0.30442	0.788329	NA	NA	NA	NA	NA	0	0	0	Plasma_Protein_weights_EA
Plasma_Protein	F10	13	113777113	113803843	0.12796	rs9577593	-2.823	rs3211752	0.03647	15.63	0.7654	11	11	enet	0.069	4.9e-114	1.0262	0.30481	0.788329	NA	NA	NA	NA	NA	0	0	0	Plasma_Protein_weights_EA
Plasma_Protein	H6PD	1	9294833	9331396	0.18639	rs11121356	2.333	rs2239560	0.133	-28.65	-1.24074	8	8	enet	0.22	0	1.0268	0.305	0.788329	NA	NA	NA	NA	NA	0	0	0	Plasma_Protein_weights_EA
Plasma_Protein	IGHG1|IGHG2|IGHG3|IGHG4|IGK@|IGL@	14	106202680	106209408	0.01878	rs3000075	2.086	rs35590487	0.013447	6.89	-0.604	4	4	enet	0.015	3.8e-26	-1.0231	0.306	0.788329	NA	NA	NA	NA	NA	0	0	0	Plasma_Protein_weights_EA
Plasma_Protein	LINGO1	15	77905369	78113242	0.02161	rs907389	-2.564	rs10851896	0.00552	7.95	0.5789	5	5	enet	0.014	1.2e-24	1.0232	0.306	0.788329	NA	NA	NA	NA	NA	0	0	0	Plasma_Protein_weights_EA
Plasma_Protein	TNFRSF21	6	47199268	47277641	0.10755	rs9395235	2.257	rs6458555	0.03594	16.25	0.5581	19	19	enet	0.071	1.9e-118	1.02314	0.30624	0.788329	NA	NA	NA	NA	NA	0	0	0	Plasma_Protein_weights_EA
Plasma_Protein	CPOX	3	98298290	98312492	0.06686	rs10935236	-1.57	rs9826960	0.0185	-11.44	-1.2613	12	12	enet	0.038	2.7e-62	-1.01774	0.3088	0.791033	NA	NA	NA	NA	NA	0	0	0	Plasma_Protein_weights_EA
Plasma_Protein	CCL23	17	34340096	34345009	0.41392	rs4796221	-2.218	rs854656	0.179	-32.57	1.2843	29	29	enet	0.3	0	-1.0153	0.309975	0.791033	NA	NA	NA	NA	NA	0	0	0	Plasma_Protein_weights_EA
Plasma_Protein	ERO1L	14	53106633	53162618	0.00421	rs11624440	1.189	rs1007894	0.000838	4.59	1.1111	4	4	enet	0.001	0.0037	1.0155	0.31	0.791033	NA	NA	NA	NA	NA	0	0	0	Plasma_Protein_weights_EA
Plasma_Protein	ITPA	20	3189514	3204516	0.42794	rs616749	-1.04	rs7270101	0.251905	-28.21	0.7105	15	15	enet	0.44	0	-1.01387	0.310643	0.791033	NA	NA	NA	NA	NA	0	0	0	Plasma_Protein_weights_EA
Plasma_Protein	PRSS8	16	31142754	31147048	0.01243	rs11645814	-1.875	rs1060506	0.00544	6.81	1.012	6	1	top1	0.0054	2.1e-10	1.012	0.31152	0.791033	NA	NA	NA	NA	NA	0	0	0	Plasma_Protein_weights_EA
Plasma_Protein	PF4	4	74846528	74847744	0.02601	rs16845091	1.725	rs11574452	0.016767	-11.29	0.9326	8	8	enet	0.02	3.4e-33	-1.01056	0.312	0.791033	NA	NA	NA	NA	NA	0	0	0	Plasma_Protein_weights_EA
Plasma_Protein	AP1G2	14	24028774	24037279	0.07426	rs1951154	-2.659	rs12886523	0.031243	-15.15	0.223	22	22	enet	0.039	1.6e-64	-1.0104	0.312	0.791033	NA	NA	NA	NA	NA	0	0	0	Plasma_Protein_weights_EA
Plasma_Protein	DKK1	10	54074041	54077802	0.1963	rs1903979	2.04	rs11003040	0.05542	20.85	0.2353	18	18	enet	0.14	8.8e-243	-1.0108	0.312092	0.791033	NA	NA	NA	NA	NA	0	0	0	Plasma_Protein_weights_EA
Plasma_Protein	EPHA1	7	143087382	143105949	0.34127	rs4726618	1.628	rs4421280	0.288917	-45.66	1.3469	18	18	enet	0.32	0	-1.0055	0.3146	0.794817	NA	NA	NA	NA	NA	0	0	0	Plasma_Protein_weights_EA
Plasma_Protein	APMAP	20	24943561	24973387	0.02571	rs7266451	0.877	rs6083648	0.009598	-4.73	0.5833	3	3	enet	0.014	2.2e-24	-1.00477	0.315007	0.794817	NA	NA	NA	NA	NA	0	0	0	Plasma_Protein_weights_EA
Plasma_Protein	YWHAB	20	43514343	43537173	0.19778	rs2743290	1.237	rs6031849	0.322603	-48.33	1	9	9	enet	0.33	0	-1.00308	0.315821	0.794817	NA	NA	NA	NA	NA	0	0	0	Plasma_Protein_weights_EA
Plasma_Protein	TLR3	4	186990309	187009227	0.36105	rs10002478	1.89	rs3775291	0.255351	-42.95	1.4568	11	11	enet	0.34	0	-1.00278	0.316	0.794817	NA	NA	NA	NA	NA	0	0	0	Plasma_Protein_weights_EA
Plasma_Protein	NCAM2	21	22370727	22915650	0.31831	rs6518018	-1.587	rs2826859	0.12302	-27.64	-0.4595	19	19	enet	0.23	0	1.0015	0.3166	0.794817	NA	NA	NA	NA	NA	0	0	0	Plasma_Protein_weights_EA
Plasma_Protein	C5	9	123714613	123812553	0.04546	rs1035029	2.447	rs17220750	0.01522	10.69	-0.1875	9	9	enet	0.035	1.6e-58	-0.9965	0.319027	0.796593	NA	NA	NA	NA	NA	0	0	0	Plasma_Protein_weights_EA
Plasma_Protein	PNLIPRP1	10	118349897	118368687	0.07206	rs1622217	2.44	rs7906926	0.02103	-12.48	0.5256	14	14	enet	0.043	2e-71	0.9951	0.319666	0.796593	NA	NA	NA	NA	NA	0	0	0	Plasma_Protein_weights_EA
Plasma_Protein	CA3	8	86285665	86361269	0.04038	rs1543852	1.5395	rs1543852	0.03604	-16.76	1.5395	9	9	enet	0.044	1.9e-73	-0.9905	0.3219	0.796593	NA	NA	NA	NA	NA	0	0	0	Plasma_Protein_weights_EA
Plasma_Protein	C1QC	1	22970126	22974603	0.29541	rs10917263	-1.583	rs12073436	0.069	17.4	-0.20588	22	22	enet	0.19	0	-0.9913	0.322	0.796593	NA	NA	NA	NA	NA	0	0	0	Plasma_Protein_weights_EA
Plasma_Protein	GABARAPL2	16	75600273	75611779	0.02189	rs10781977	2.5	rs4888452	0.01852	-10.34	-0.7287	7	7	enet	0.022	2.3e-36	-0.9903	0.32204	0.796593	NA	NA	NA	NA	NA	0	0	0	Plasma_Protein_weights_EA
Plasma_Protein	HINT1	5	130491076	130560161	0.01974	rs6865988	-0.988	rs6865988	0.0363	16.07	-0.9882	1	1	enet	0.036	2.2e-60	-0.9882	0.32304	0.796593	NA	NA	NA	NA	NA	0	0	0	Plasma_Protein_weights_EA
Plasma_Protein	C1QTNF3	5	34017963	34043318	0.03208	rs10074193	-2.406	rs190418	0.00894	-8.43	-1.2929	12	12	enet	0.017	3.5e-28	0.9881	0.32308	0.796593	NA	NA	NA	NA	NA	0	0	0	Plasma_Protein_weights_EA
Plasma_Protein	S100A4	1	153516089	153522612	0.01561	rs12030242	-1.231	rs3014824	0.00438	4.31	-0.24742	5	5	enet	0.0094	8.2e-17	-0.9871	0.324	0.796593	NA	NA	NA	NA	NA	0	0	0	Plasma_Protein_weights_EA
Plasma_Protein	SERPINF2	17	1646130	1658559	0.10113	rs12450118	-3.153	rs11078597	0.0307	-16.11	-0.3	15	15	enet	0.055	2.3e-91	-0.9859	0.324174	0.796593	NA	NA	NA	NA	NA	0	0	0	Plasma_Protein_weights_EA
Plasma_Protein	IGLON5	19	51814898	51834145	0.05843	rs10413294	-1.654	rs7254116	0.012259	-8.07	-0.2588	13	13	enet	0.038	1.5e-62	0.9858	0.32422	0.796593	NA	NA	NA	NA	NA	0	0	0	Plasma_Protein_weights_EA
Plasma_Protein	F5	1	169481189	169555826	0.23606	rs2301515	2.564	rs9332701	0.0647	-21.66	-2.04167	9	9	enet	0.11	5.3e-184	0.9849	0.325	0.796593	NA	NA	NA	NA	NA	0	0	0	Plasma_Protein_weights_EA
Plasma_Protein	PDE5A	4	120415552	120549959	0.08502	rs983417	-2.918	rs13101722	0.094649	26.17	-0.5844	6	6	enet	0.12	1.1e-203	-0.98357	0.325	0.796593	NA	NA	NA	NA	NA	0	0	0	Plasma_Protein_weights_EA
Plasma_Protein	PREP	6	105721093	105901937	0.20479	rs17065802	-1.286	rs1051484	0.16438	34.47	-0.9709	17	17	enet	0.26	0	-0.98317	0.32552	0.796593	NA	NA	NA	NA	NA	0	0	0	Plasma_Protein_weights_EA
Plasma_Protein	SFTPD	10	81697223	81742370	0.15866	rs7084667	1.012	rs7084667	0.12432	30.06	1.0123	5	5	enet	0.16	7.9e-279	0.9825	0.325838	0.796593	NA	NA	NA	NA	NA	0	0	0	Plasma_Protein_weights_EA
Plasma_Protein	PPT1	1	40538382	40562932	0.14171	rs6681804	-2.823	rs6681804	0.114	-23.49	-2.8227	7	7	enet	0.15	3.5e-259	0.9808	0.327	0.796593	NA	NA	NA	NA	NA	0	0	0	Plasma_Protein_weights_EA
Plasma_Protein	HEXB	5	73935848	74018472	0.17768	rs6888163	1.761	rs12519436	0.0792	22.99	0.8785	14	14	enet	0.15	1.5e-259	0.9794	0.32737	0.796593	NA	NA	NA	NA	NA	0	0	0	Plasma_Protein_weights_EA
Plasma_Protein	RIPK2	8	90770034	90803292	0.00492	rs13262484	0.9781	rs13262484	0.004766	6.15	0.9781	2	1	top1	0.0048	2.6e-09	0.9781	0.328	0.796593	NA	NA	NA	NA	NA	0	0	0	Plasma_Protein_weights_EA
Plasma_Protein	LY75	2	160659866	160761267	0.49106	rs3806603	3.803	rs1344632	0.36712	-49.69	1.6053	32	32	enet	0.49	0	-0.9775	0.32831	0.796593	NA	NA	NA	NA	NA	0	0	0	Plasma_Protein_weights_EA
Plasma_Protein	IL1R2	2	102608422	102645006	0.14928	rs1997502	-2.038	rs7561460	0.12675	-30.35	1.04	10	10	enet	0.14	8.6e-235	-0.9765	0.32884	0.796593	NA	NA	NA	NA	NA	0	0	0	Plasma_Protein_weights_EA
Plasma_Protein	ICAM1	19	10381769	10397291	0.39829	rs281437	2.404	rs5498	0.515609	-60.99	-0.775	11	11	enet	0.53	0	0.9752	0.32948	0.796593	NA	NA	NA	NA	NA	0	0	0	Plasma_Protein_weights_EA
Plasma_Protein	FAIM3	1	207076662	207096592	0.00896	rs4240847	1.798	rs94872	0.00735	5.88	-0.97368	10	1	top1	0.0073	1.8e-13	-0.9737	0.33	0.796593	NA	NA	NA	NA	NA	0	0	0	Plasma_Protein_weights_EA
Plasma_Protein	GLIPR2	9	36136533	36163910	0.06877	rs10972665	-1.468	rs10814339	0.04861	-18.83	-0.8202	7	7	enet	0.055	3.1e-90	0.9706	0.331739	0.796986	NA	NA	NA	NA	NA	0	0	0	Plasma_Protein_weights_EA
Plasma_Protein	PRSS27	16	2762420	2770552	0.00679	rs11642206	-0.9691	rs11642206	0.00503	-2.82	-0.9691	1	1	top1	0.005	9.8e-10	0.9691	0.33251	0.796986	NA	NA	NA	NA	NA	0	0	0	Plasma_Protein_weights_EA
Plasma_Protein	HHIP	4	145567308	145666423	0.0287	rs11727676	-0.978	rs11727676	0.01401	10.34	-0.9781	2	2	enet	0.016	1e-26	-0.96758	0.333	0.796986	NA	NA	NA	NA	NA	0	0	0	Plasma_Protein_weights_EA
Plasma_Protein	ACYP2	2	54197975	54532437	0.07498	rs6545379	-1.244	rs13414393	0.07379	20.68	0.3378	6	6	enet	0.11	8.7e-179	0.9665	0.33379	0.796986	NA	NA	NA	NA	NA	0	0	0	Plasma_Protein_weights_EA
Plasma_Protein	SERPINA1	14	94843084	94857030	0.3887	rs941597	2.371	rs1016686	0.119226	25.81	2.1648	20	20	enet	0.27	0	0.9659	0.334	0.796986	NA	NA	NA	NA	NA	0	0	0	Plasma_Protein_weights_EA
Plasma_Protein	IDH1	2	209100953	209130798	0.23911	rs13419959	1.576	rs6435435	0.06312	-23.32	-0.7455	6	6	enet	0.15	3.2e-257	0.9645	0.33478	0.796986	NA	NA	NA	NA	NA	0	0	0	Plasma_Protein_weights_EA
Plasma_Protein	AMY2B	1	104096437	104122156	0.44915	rs2222748	1.667	rs1930212	0.0612	-17.19	-0.22857	9	9	enet	0.18	0	-0.9642	0.335	0.796986	NA	NA	NA	NA	NA	0	0	0	Plasma_Protein_weights_EA
Plasma_Protein	BPNT1	1	220230824	220263804	0.02611	rs11095	-1.227	rs17563262	0.0224	10.77	-0.99	8	8	enet	0.025	1.2e-41	-0.965	0.335	0.796986	NA	NA	NA	NA	NA	0	0	0	Plasma_Protein_weights_EA
Plasma_Protein	FCRL3	1	157644111	157670559	0.13787	rs3761959	-1.068	rs3761959	0.249	42.51	-1.06757	5	5	enet	0.26	0	-0.9613	0.336	0.7972	NA	NA	NA	NA	NA	0	0	0	Plasma_Protein_weights_EA
Plasma_Protein	PRSS2	7	142468247	NA	0.27186	rs10487531	-2.483	rs3752404	0.074061	-20.03	1.2405	5	5	enet	0.16	1.8e-271	-0.9615	0.3363	0.7972	NA	NA	NA	NA	NA	0	0	0	Plasma_Protein_weights_EA
Plasma_Protein	ATP1B2	17	7549945	7561088	0.11194	rs13894	2.134	rs1641523	0.0896	25.57	-0.6267	9	9	enet	0.14	5.5e-245	-0.9549	0.339639	0.802683	NA	NA	NA	NA	NA	0	0	0	Plasma_Protein_weights_EA
Plasma_Protein	RGMA	15	93578503	93632433	0.07674	rs6497019	1.329	rs17526330	0.02502	12.69	0.0921	10	10	enet	0.051	3.5e-84	0.9548	0.34	0.802683	NA	NA	NA	NA	NA	0	0	0	Plasma_Protein_weights_EA
Plasma_Protein	F2	11	46740746	46761056	0.08857	rs3136516	-1.081	rs3136516	0.031647	9.05	-1.0811	3	3	enet	0.049	4.3e-81	-0.9533	0.34044	0.802683	NA	NA	NA	NA	NA	0	0	0	Plasma_Protein_weights_EA
Plasma_Protein	C9	5	39284242	39424970	0.11258	rs10941412	1.838	rs17384711	0.0222	9.78	-0.919	16	16	enet	0.067	3.9e-110	-0.9517	0.34125	0.80276	NA	NA	NA	NA	NA	0	0	0	Plasma_Protein_weights_EA
Plasma_Protein	HGFAC	4	3443695	3451213	0.52478	rs4916613	-2.656	rs2498323	0.311692	-47.42	1.1212	13	13	enet	0.39	0	-0.95038	0.342	0.80276	NA	NA	NA	NA	NA	0	0	0	Plasma_Protein_weights_EA
Plasma_Protein	CD36	7	79998891	80308593	0.0147	rs6973427	2.579	rs12155128	0.000675	-3.49	-0.7969	9	9	enet	0.0037	1.3e-07	0.9497	0.3423	0.80276	NA	NA	NA	NA	NA	0	0	0	Plasma_Protein_weights_EA
Plasma_Protein	ADH1C	4	100257654	100273903	0.12968	rs10516440	3.179	rs283415	0.144197	-32.27	1.1733	24	24	enet	0.17	7.5e-300	-0.94821	0.343	0.802973	NA	NA	NA	NA	NA	0	0	0	Plasma_Protein_weights_EA
Plasma_Protein	RGS10	10	121259329	121302231	0.01567	rs196342	2.347	rs17615995	0.0014	-3.16	-0.2273	6	6	enet	0.0035	3.5e-07	0.9412	0.346603	0.809969	NA	NA	NA	NA	NA	0	0	0	Plasma_Protein_weights_EA
Plasma_Protein	S100A12	1	153346187	153348097	0.05795	rs28857273	1.105	rs2916193	0.0289	-13.6	0.50495	7	7	enet	0.036	6.2e-60	-0.9357	0.349	0.813104	NA	NA	NA	NA	NA	0	0	0	Plasma_Protein_weights_EA
Plasma_Protein	ENG	9	130577292	130616937	0.08494	rs7865146	1.584	rs7865146	0.02918	-11.31	1.5844	3	3	enet	0.041	3.7e-67	-0.9356	0.349454	0.813104	NA	NA	NA	NA	NA	0	0	0	Plasma_Protein_weights_EA
Plasma_Protein	GRHPR	9	37422663	37436987	0.09237	rs4878174	2.427	rs7872991	0.05844	19.65	0.6375	11	11	enet	0.064	1.1e-105	-0.935	0.349811	0.813104	NA	NA	NA	NA	NA	0	0	0	Plasma_Protein_weights_EA
Plasma_Protein	CRK	17	1323983	1366456	0.02293	rs17734	1.92	rs7208768	0.0182	11.48	-0.7342	4	4	enet	0.019	6e-33	0.9338	0.350412	0.813104	NA	NA	NA	NA	NA	0	0	0	Plasma_Protein_weights_EA
Plasma_Protein	CDH17	8	95139390	95229531	0.12122	rs7833351	2.494	rs10956904	0.057239	-20.32	-0.4133	13	13	enet	0.13	4.2e-212	0.9285	0.3532	0.813705	NA	NA	NA	NA	NA	0	0	0	Plasma_Protein_weights_EA
Plasma_Protein	CD200	3	112051194	112081659	0.04029	rs754914	-1.78	rs10934167	0.0167	-10.3	-0.1919	12	12	enet	0.026	1.1e-42	0.925892	0.3545	0.813705	NA	NA	NA	NA	NA	0	0	0	Plasma_Protein_weights_EA
Plasma_Protein	PCOLCE	7	100199986	100205798	0.03227	rs4727468	1.808	rs4729597	0.022862	-12.82	-1.4125	6	6	enet	0.026	1.1e-43	0.9253	0.3548	0.813705	NA	NA	NA	NA	NA	0	0	0	Plasma_Protein_weights_EA
Plasma_Protein	APOH	17	64208151	64252643	0.37179	rs9912322	-1.885	rs1801689	0.148	-32.7	0.545	8	8	enet	0.17	2.7e-294	-0.9245	0.355232	0.813705	NA	NA	NA	NA	NA	0	0	0	Plasma_Protein_weights_EA
Plasma_Protein	VWA2	10	115999013	116054248	0.15702	rs11551242	2.29	rs11598654	0.02936	15.13	-0.2857	22	22	enet	0.11	3.5e-179	0.9239	0.355543	0.813705	NA	NA	NA	NA	NA	0	0	0	Plasma_Protein_weights_EA
Plasma_Protein	F2	11	46740746	46761056	0.01965	rs2291120	0.922	rs2291120	0.008626	-2.14	0.9224	2	1	top1	0.0086	1.6e-15	-0.92241	0.356313	0.813705	NA	NA	NA	NA	NA	0	0	0	Plasma_Protein_weights_EA
Plasma_Protein	PDGFRL	8	17433942	17501580	0.09564	rs1858714	-1.5729	rs2588140	0.044175	-18.36	-0.5236	8	8	enet	0.074	4.3e-123	0.9218	0.3566	0.813705	NA	NA	NA	NA	NA	0	0	0	Plasma_Protein_weights_EA
Plasma_Protein	AGT	1	230826522	230881322	0.06843	rs2071406	3.077	rs2071404	0.0327	17	-0.91597	19	19	enet	0.058	2.5e-95	-0.9215	0.357	0.813705	NA	NA	NA	NA	NA	0	0	0	Plasma_Protein_weights_EA
Plasma_Protein	TNFRSF1B	1	12227048	12269285	0.06344	rs5746016	-2.45	rs5746016	0.0347	8.54	-2.45	9	9	enet	0.049	9.5e-82	-0.919	0.358	0.813705	NA	NA	NA	NA	NA	0	0	0	Plasma_Protein_weights_EA
Plasma_Protein	VNN2	6	133065009	133084598	0.39772	rs7745902	1.444	rs9493423	0.24884	-42.28	-0.7442	14	14	enet	0.33	0	0.91736	0.35895	0.813705	NA	NA	NA	NA	NA	0	0	0	Plasma_Protein_weights_EA
Plasma_Protein	ALCAM	3	105085753	105295744	0.06316	rs6437585	-2.268	rs751554	0.0227	-13.42	0.2174	12	12	enet	0.049	1.1e-80	0.917139	0.35907	0.813705	NA	NA	NA	NA	NA	0	0	0	Plasma_Protein_weights_EA
Plasma_Protein	PCOLCE2	3	142534764	142608048	0.32173	rs3816690	-2.93	rs6794287	0.109	27.96	0.506	17	17	enet	0.23	0	0.915598	0.35988	0.813705	NA	NA	NA	NA	NA	0	0	0	Plasma_Protein_weights_EA
Plasma_Protein	SMPD1	11	6411670	6416228	0.26871	rs10839591	-1.7	rs1050239	0.129988	-30.64	0.5534	15	15	enet	0.16	3.1e-282	-0.91405	0.360692	0.813705	NA	NA	NA	NA	NA	0	0	0	Plasma_Protein_weights_EA
Plasma_Protein	TYMP	22	50964181	50968461	0.05174	rs140522	-1.346	rs140521	0.045144	-15.67	-0.8506	5	5	enet	0.05	1.9e-82	0.91169	0.361932	0.813705	NA	NA	NA	NA	NA	0	0	0	Plasma_Protein_weights_EA
Plasma_Protein	ADCK4	19	41197419	41231689	0.0043	rs2644890	0.912	rs2644890	0.000213	-3.42	0.9116	1	1	enet	0.00083	0.0081	-0.9116	0.36198	0.813705	NA	NA	NA	NA	NA	0	0	0	Plasma_Protein_weights_EA
Plasma_Protein	TINAGL1	1	32042086	32053287	0.01705	rs17495262	-2.443	rs9425884	0.00229	-5.69	-0.7931	7	7	enet	0.0066	2.7e-12	0.9114	0.362	0.813705	NA	NA	NA	NA	NA	0	0	0	Plasma_Protein_weights_EA
Plasma_Protein	RNASE3	14	21359544	21360507	0.19237	rs943997	-2.478	rs28525131	0.077446	23.89	-0.4362	37	37	enet	0.17	1.3e-298	-0.9122	0.362	0.813705	NA	NA	NA	NA	NA	0	0	0	Plasma_Protein_weights_EA
Plasma_Protein	IL17RA	22	17565844	17596584	0.70416	rs2072467	2.171	rs738034	0.316326	-27.53	0.6267	60	60	enet	0.49	0	0.9113	0.362135	0.813705	NA	NA	NA	NA	NA	0	0	0	Plasma_Protein_weights_EA
Plasma_Protein	DARS	2	136663451	136743670	0.03262	rs2304371	1.644	rs2304371	0.04806	19.25	1.6442	11	11	enet	0.059	4.7e-97	0.9099	0.36288	0.813705	NA	NA	NA	NA	NA	0	0	0	Plasma_Protein_weights_EA
Plasma_Protein	SHANK3	22	51112843	51171726	0.09251	rs9616810	-1.163	rs9616810	0.062853	20.81	-1.1633	3	3	enet	0.091	2.1e-151	-0.90843	0.36365	0.813705	NA	NA	NA	NA	NA	0	0	0	Plasma_Protein_weights_EA
Plasma_Protein	CDHR5	11	616577	626078	0.02256	rs7635	3.064	rs1124816	0.014275	10.54	1.6556	8	8	enet	0.017	2.5e-29	0.90793	0.363914	0.813705	NA	NA	NA	NA	NA	0	0	0	Plasma_Protein_weights_EA
Plasma_Protein	MAX	14	65472892	65569413	0.04357	rs12435326	-1.475	rs762810	0.069752	-22.63	-0.5882	5	5	enet	0.071	1.8e-118	0.9019	0.367	0.813705	NA	NA	NA	NA	NA	0	0	0	Plasma_Protein_weights_EA
Plasma_Protein	TCL1A	14	96176284	96180533	0.0318	rs17828361	0.782	rs10131341	0.020449	-11.27	0.7684	5	5	enet	0.025	8.9e-42	-0.9023	0.367	0.813705	NA	NA	NA	NA	NA	0	0	0	Plasma_Protein_weights_EA
Plasma_Protein	MFGE8	15	89441914	89456612	0.06656	rs1866752	1.539	rs3784752	0.07782	22.09	-0.3763	13	13	enet	0.092	4.7e-153	-0.9022	0.367	0.813705	NA	NA	NA	NA	NA	0	0	0	Plasma_Protein_weights_EA
Plasma_Protein	MANF	3	51422722	51426828	0.04422	rs4687569	0.919	rs4611808	0.0295	-14.73	0.7345	7	7	enet	0.037	5e-61	-0.900945	0.36762	0.813705	NA	NA	NA	NA	NA	0	0	0	Plasma_Protein_weights_EA
Plasma_Protein	LGALS4	19	39292311	39303585	0.0655	rs3745964	0.979	rs9304578	0.037901	-16.58	-0.9733	7	7	enet	0.064	1.6e-105	0.9008	0.36768	0.813705	NA	NA	NA	NA	NA	0	0	0	Plasma_Protein_weights_EA
Plasma_Protein	KLK11	19	51525472	51531295	0.26011	rs12609769	-2.237	rs7259651	0.164939	-21.72	1.2222	11	11	enet	0.18	6.9e-308	-0.8984	0.36898	0.813705	NA	NA	NA	NA	NA	0	0	0	Plasma_Protein_weights_EA
Plasma_Protein	ACP6	1	147101453	147142646	0.60994	rs6593793	1.782	rs12119079	0.35	-49.94	1.09524	11	11	enet	0.51	0	-0.8988	0.369	0.813705	NA	NA	NA	NA	NA	0	0	0	Plasma_Protein_weights_EA
Plasma_Protein	SERPINA5	14	95027779	95059455	0.026	rs6119	-1.364	rs6119	0.010214	7.54	-1.3636	9	9	enet	0.016	6.3e-28	-0.8975	0.369	0.813705	NA	NA	NA	NA	NA	0	0	0	Plasma_Protein_weights_EA
Plasma_Protein	CAT	11	34460481	34493607	0.09623	rs4755374	1.727	rs2420388	0.042283	-17.58	0.427	15	15	enet	0.084	4.8e-139	-0.89742	0.369495	0.813705	NA	NA	NA	NA	NA	0	0	0	Plasma_Protein_weights_EA
Plasma_Protein	KNG1	3	186435137	186462199	0.23141	rs1042445	-1.798	rs2304456	0.12	18.77	-0.3228	12	12	enet	0.19	0	-0.896828	0.36981	0.813705	NA	NA	NA	NA	NA	0	0	0	Plasma_Protein_weights_EA
Plasma_Protein	NUDT9	4	88343725	88380607	0.06864	rs13104303	-0.782	rs13104303	0.047193	14.75	-0.7821	3	3	enet	0.067	1.4e-110	-0.89483	0.371	0.814963	NA	NA	NA	NA	NA	0	0	0	Plasma_Protein_weights_EA
Plasma_Protein	ADIPOQ	3	186560493	186576252	0.11006	rs9870051	1.957	rs17300539	0.0358	17.33	-1.0884	8	8	enet	0.11	3.3e-176	-0.89056	0.37317	0.81716	NA	NA	NA	NA	NA	0	0	0	Plasma_Protein_weights_EA
Plasma_Protein	ADGRE2	19	14843204	14889372	0.38598	rs11085942	-2.744	rs9305048	0.085624	15.84	1.2405	17	17	enet	0.16	1.5e-281	0.8904	0.37324	0.81716	NA	NA	NA	NA	NA	0	0	0	Plasma_Protein_weights_EA
Plasma_Protein	FLRT2	14	85996488	86120772	0.11287	rs2372976	2.395	rs17796783	0.118124	-29.24	-0.4713	34	34	enet	0.17	2.9e-297	0.8874	0.375	0.819652	NA	NA	NA	NA	NA	0	0	0	Plasma_Protein_weights_EA
Plasma_Protein	C1QTNF5	11	119209652	119211650	0.04326	rs2248853	-1.018	rs2509656	0.013078	10.8	-0.9018	4	4	enet	0.031	1.2e-51	-0.88524	0.376027	0.820536	NA	NA	NA	NA	NA	0	0	0	Plasma_Protein_weights_EA
Plasma_Protein	CTSB	8	11700033	11727042	0.26132	rs7837995	-3.5	rs3947	0.205617	38.55	-0.8889	26	26	enet	0.25	0	-0.8841	0.3767	0.820646	NA	NA	NA	NA	NA	0	0	0	Plasma_Protein_weights_EA
Plasma_Protein	C1QL1	17	43037061	43045671	0.07454	rs12452088	2.008	rs7225162	0.0544	-19.9	0.0811	10	10	enet	0.081	6.1e-134	-0.8786	0.379637	0.824178	NA	NA	NA	NA	NA	0	0	0	Plasma_Protein_weights_EA
Plasma_Protein	CD177	19	43857838	43867324	0.66904	rs16976816	1.572	rs6509088	0.090692	-16.15	0.7727	11	11	enet	0.38	0	-0.8779	0.38001	0.824178	NA	NA	NA	NA	NA	0	0	0	Plasma_Protein_weights_EA
Plasma_Protein	CHAD	17	48541857	48546267	0.0134	rs6504658	0.962	rs8070068	0.00765	-4.94	0.7	5	5	enet	0.008	1.5e-14	-0.8755	0.38131	0.824178	NA	NA	NA	NA	NA	0	0	0	Plasma_Protein_weights_EA
Plasma_Protein	MATN2	8	98881068	99048952	0.14341	rs8796	-1.5	rs17831160	0.018852	12.54	-0.865	19	19	enet	0.077	4.1e-128	-0.8751	0.3815	0.824178	NA	NA	NA	NA	NA	0	0	0	Plasma_Protein_weights_EA
Plasma_Protein	SIGLEC9	19	51628163	51639908	0.54829	rs2075803	-0.933	rs2075803	0.525008	61.54	-0.9333	4	4	enet	0.52	0	-0.8727	0.38284	0.824178	NA	NA	NA	NA	NA	0	0	0	Plasma_Protein_weights_EA
Plasma_Protein	ROR1	1	64239688	64647181	0.256	rs11588217	3.22	rs6588083	0.122	-29.54	0.43689	26	26	enet	0.2	0	-0.8727	0.383	0.824178	NA	NA	NA	NA	NA	0	0	0	Plasma_Protein_weights_EA
Plasma_Protein	PLXNA1	3	126701536	126756232	0.06548	rs4679302	-1.019	rs9822602	0.0807	-24.2	-0.85	17	17	enet	0.092	2e-153	0.872209	0.38309	0.824178	NA	NA	NA	NA	NA	0	0	0	Plasma_Protein_weights_EA
Plasma_Protein	NCR1	19	55417506	55427508	0.06361	rs7253685	-2.013	rs11880295	0.011829	-10.17	-0.5761	9	9	enet	0.037	2.8e-61	-0.8709	0.38378	0.824178	NA	NA	NA	NA	NA	0	0	0	Plasma_Protein_weights_EA
Plasma_Protein	CYB5D2	17	4046462	4090605	0.1055	rs17176322	1.039	rs17176322	0.0499	14.96	1.0395	3	3	enet	0.088	7.1e-147	0.8691	0.384776	0.824178	NA	NA	NA	NA	NA	0	0	0	Plasma_Protein_weights_EA
Plasma_Protein	DPEP2	16	68021297	68034489	0.35112	rs34697097	1.6438	rs5923	0.02773	-13.78	-0.5393	22	22	enet	0.077	7.4e-128	0.8689	0.38488	0.824178	NA	NA	NA	NA	NA	0	0	0	Plasma_Protein_weights_EA
Plasma_Protein	VOPP1	7	55503749	55640681	0.01666	rs6957545	0.868	rs6957545	0.014339	6.86	0.8684	1	1	enet	0.017	7.5e-29	0.8684	0.3852	0.824178	NA	NA	NA	NA	NA	0	0	0	Plasma_Protein_weights_EA
Plasma_Protein	ENTPD5	14	74424713	74486102	0.13505	rs10873263	2.2	rs887594	0.166056	-14.26	-1.2987	14	14	enet	0.2	0	0.867	0.386	0.824551	NA	NA	NA	NA	NA	0	0	0	Plasma_Protein_weights_EA
Plasma_Protein	SPARC	5	151040657	151066536	0.03817	rs248452	1.19	rs248452	0.00856	-2.55	1.1905	2	2	enet	0.02	4.7e-34	-0.8649	0.38712	0.825605	NA	NA	NA	NA	NA	0	0	0	Plasma_Protein_weights_EA
Plasma_Protein	PLXNC1	12	94542353	94701451	0.50853	rs7298875	2.064	rs6538487	0.143891	-32.202	-0.0921	16	16	enet	0.34	0	0.8609	0.389	0.828275	NA	NA	NA	NA	NA	0	0	0	Plasma_Protein_weights_EA
Plasma_Protein	GGH	8	63927440	63951966	0.14682	rs2116339	-1.6364	rs4739037	0.099957	27.29	-0.1458	10	10	enet	0.19	0	0.8592	0.3902	0.82891	NA	NA	NA	NA	NA	0	0	0	Plasma_Protein_weights_EA
Plasma_Protein	PSG5	19	43670408	43690688	0.17114	rs2354285	0.704	rs2354285	0.176829	34.64	0.7037	2	2	enet	0.28	0	0.8581	0.39086	0.82891	NA	NA	NA	NA	NA	0	0	0	Plasma_Protein_weights_EA
Plasma_Protein	SEMA6B	19	4542605	4581788	0.02603	rs10518242	1.367	rs11672626	0.009394	2.95	0.7079	4	4	enet	0.01	3.1e-18	0.8534	0.39341	0.82891	NA	NA	NA	NA	NA	0	0	0	Plasma_Protein_weights_EA
Plasma_Protein	BCAM	19	45312328	45324678	0.10822	rs10419669	-1.252	rs1727746	0.038406	7.97	0.2609	8	8	enet	0.053	6.8e-87	-0.8533	0.3935	0.82891	NA	NA	NA	NA	NA	0	0	0	Plasma_Protein_weights_EA
Plasma_Protein	F7	13	113760102	113774999	0.27952	rs555212	-1.909	rs6046	0.32036	-48.3	0.6475	16	16	enet	0.37	0	-0.8515	0.39451	0.82891	NA	NA	NA	NA	NA	0	0	0	Plasma_Protein_weights_EA
Plasma_Protein	APOBEC3G	22	39473072	39483748	0.04197	rs9622836	-3.779	rs2011869	0.017729	11.75	0.4568	9	9	enet	0.032	7e-54	-0.85086	0.394846	0.82891	NA	NA	NA	NA	NA	0	0	0	Plasma_Protein_weights_EA
Plasma_Protein	AGRN	1	955500	991498	0.0733	rs1240743	2.121	rs3766192	0.0412	-14.47	1.67949	7	7	enet	0.045	5.2e-75	0.8497	0.395	0.82891	NA	NA	NA	NA	NA	0	0	0	Plasma_Protein_weights_EA
Plasma_Protein	PHPT1	9	139743176	139745479	0.10386	rs1139057	-2.57	rs872463	0.12056	29.58	0.5465	10	10	enet	0.13	4.5e-221	0.8495	0.395582	0.82891	NA	NA	NA	NA	NA	0	0	0	Plasma_Protein_weights_EA
Plasma_Protein	IGSF8	1	160061130	160068733	0.03038	rs12092798	-1.068	rs12408242	0.0285	14.47	-0.93182	6	6	enet	0.031	2.5e-52	-0.8458	0.398	0.82891	NA	NA	NA	NA	NA	0	0	0	Plasma_Protein_weights_EA
Plasma_Protein	SPOCK3	4	167654535	168155947	0.21002	rs815213	-1.424	rs10517927	0.224187	28.52	-1.1519	5	5	enet	0.25	0	-0.84545	0.398	0.82891	NA	NA	NA	NA	NA	0	0	0	Plasma_Protein_weights_EA
Plasma_Protein	TP53I3	2	24300303	24308731	0.23754	rs12474894	1.236	rs1134516	0.26518	-43.81	-0.7426	6	6	enet	0.3	0	0.8432	0.39914	0.82891	NA	NA	NA	NA	NA	0	0	0	Plasma_Protein_weights_EA
Plasma_Protein	F10	13	113777113	113803843	0.1322	rs9604095	1.893	rs3211752	0.03809	16	0.7654	10	10	enet	0.074	1.6e-123	0.8431	0.39916	0.82891	NA	NA	NA	NA	NA	0	0	0	Plasma_Protein_weights_EA
Plasma_Protein	FSTL1	3	120111140	120169840	0.03726	rs4676703	-1.531	rs1259293	0.0106	9	1.1585	8	8	enet	0.018	2e-30	0.842906	0.39928	0.82891	NA	NA	NA	NA	NA	0	0	0	Plasma_Protein_weights_EA
Plasma_Protein	CHMP2B	3	87276421	87304706	0.07533	rs300978	-1.347	rs300978	0.145	32.35	-1.3467	5	5	enet	0.16	4.6e-269	-0.842507	0.3995	0.82891	NA	NA	NA	NA	NA	0	0	0	Plasma_Protein_weights_EA
Plasma_Protein	EGFR	7	55086710	55279321	0.09007	rs13244925	3.216	rs7807376	0.010444	-10.46	1.7103	11	11	enet	0.058	9.6e-96	0.8424	0.3995	0.82891	NA	NA	NA	NA	NA	0	0	0	Plasma_Protein_weights_EA
Plasma_Protein	KLK10	19	51515995	51523431	0.31779	rs1654520	-1.347	rs3760738	0.210947	-38.7	-0.0789	9	9	enet	0.32	0	-0.8419	0.39984	0.82891	NA	NA	NA	NA	NA	0	0	0	Plasma_Protein_weights_EA
Plasma_Protein	RBP1	3	139236276	139258671	0.01923	rs10935306	-1.988	rs2071387	0.0109	9.37	0.697	9	9	enet	0.014	1.6e-23	0.841643	0.39999	0.82891	NA	NA	NA	NA	NA	0	0	0	Plasma_Protein_weights_EA
Plasma_Protein	IGFBP2	2	217497551	217529159	0.01589	rs4550645	-2.513	rs4674091	0.00438	-6.24	-2.1711	10	10	enet	0.011	3.8e-19	0.8401	0.40087	0.82943	NA	NA	NA	NA	NA	0	0	0	Plasma_Protein_weights_EA
Plasma_Protein	PEAR1	1	156863490	156886221	0.14601	rs4414033	1.935	rs12041331	0.0459	-18.25	-1.08633	11	11	enet	0.093	6.4e-155	0.8376	0.402	0.830464	NA	NA	NA	NA	NA	0	0	0	Plasma_Protein_weights_EA
Plasma_Protein	CD55	1	207494877	207560149	0.1014	rs4425986	2.108	rs11584921	0.235	-41.23	-1.40659	8	8	enet	0.24	0	0.8363	0.403	0.830488	NA	NA	NA	NA	NA	0	0	0	Plasma_Protein_weights_EA
Plasma_Protein	TMEM132A	11	60691932	60704631	0.28003	rs4939451	-1.978	rs555835	0.23082	-40.81	-0.3704	11	11	enet	0.36	0	0.83579	0.403272	0.830488	NA	NA	NA	NA	NA	0	0	0	Plasma_Protein_weights_EA
Plasma_Protein	VWA1	1	1370241	1378262	0.06831	rs2887286	0.832	rs2887286	0.0668	4.16	0.83168	1	1	enet	0.072	8.5e-120	0.8317	0.406	0.834802	NA	NA	NA	NA	NA	0	0	0	Plasma_Protein_weights_EA
Plasma_Protein	UGDH	4	39500375	39529931	0.10227	rs1450	1.733	rs4453941	0.095598	-26.39	-0.1039	10	10	enet	0.12	1.4e-199	0.82953	0.407	0.835555	NA	NA	NA	NA	NA	0	0	0	Plasma_Protein_weights_EA
Plasma_Protein	ATF6B	6	32083041	32096030	0.1741	rs17421624	-0.975	rs17421624	0.03036	13.17	-0.975	2	2	enet	0.054	9.8e-90	-0.827	0.408475	0.835755	NA	NA	NA	NA	NA	0	0	0	Plasma_Protein_weights_EA
Plasma_Protein	C1QTNF9	13	24881304	24896673	0.06016	rs4770532	-2.169	rs1961993	0.04961	-18.51	-0.6465	13	13	enet	0.063	1.7e-104	0.826	0.40878	0.835755	NA	NA	NA	NA	NA	0	0	0	Plasma_Protein_weights_EA
Plasma_Protein	IL10RB	21	34638672	34682492	0.04928	rs2834165	1.64	rs2834167	0.02472	-11.7	0.8333	5	5	enet	0.045	2.5e-74	-0.82569	0.409	0.835755	NA	NA	NA	NA	NA	0	0	0	Plasma_Protein_weights_EA
Plasma_Protein	ASL	7	65540787	65559684	0.02175	rs778688	-0.775	rs778688	0.008948	-6.74	-0.7746	2	2	enet	0.027	1.5e-44	0.8206	0.4119	0.839411	NA	NA	NA	NA	NA	0	0	0	Plasma_Protein_weights_EA
Plasma_Protein	CCL7	17	32597240	32599261	0.17405	rs16969454	1.418	rs3138037	0.119	-29.31	0.8835	10	10	enet	0.18	2.5e-307	-0.8196	0.412437	0.839411	NA	NA	NA	NA	NA	0	0	0	Plasma_Protein_weights_EA
Plasma_Protein	MTHFSD	16	86563784	86588841	0.06384	rs3829536	1.7037	rs9940025	0.08992	-25.62	1.2133	5	5	enet	0.099	1.9e-165	-0.8191	0.4127	0.839411	NA	NA	NA	NA	NA	0	0	0	Plasma_Protein_weights_EA
Plasma_Protein	CCL8	17	32646454	32648421	0.29104	rs16969454	1.418	rs3138037	0.344	-49.88	0.8835	11	11	enet	0.38	0	-0.8154	0.414831	0.840933	NA	NA	NA	NA	NA	0	0	0	Plasma_Protein_weights_EA
Plasma_Protein	TMEM190	19	55888194	55889614	0.28244	rs1126757	1.385	rs1126757	0.342338	-38.35	1.3846	4	4	enet	0.35	0	-0.8146	0.41531	0.840933	NA	NA	NA	NA	NA	0	0	0	Plasma_Protein_weights_EA
Plasma_Protein	PRCP	11	82533978	82681626	0.05268	rs551450	-1.492	rs7926170	0.034518	10.42	-0.0541	8	8	enet	0.043	1.6e-70	-0.81398	0.415658	0.840933	NA	NA	NA	NA	NA	0	0	0	Plasma_Protein_weights_EA
Plasma_Protein	S100A16	1	153579362	153585621	0.06095	rs943139	-0.957	rs9330298	0.0484	19.17	-0.83133	5	5	enet	0.057	1.6e-94	-0.8131	0.416	0.840933	NA	NA	NA	NA	NA	0	0	0	Plasma_Protein_weights_EA
Plasma_Protein	IL15RA	10	5985602	6020150	0.38044	rs6602391	-2.032	rs8177655	0.18749	36.72	-1.0253	17	17	enet	0.35	0	-0.8104	0.41772	0.843116	NA	NA	NA	NA	NA	0	0	0	Plasma_Protein_weights_EA
Plasma_Protein	GCA	2	163175350	163228105	0.19376	rs13416088	1.154	rs17783344	0.07967	-24.11	0.8087	2	1	top1	0.08	2e-132	-0.8087	0.41869	0.843782	NA	NA	NA	NA	NA	0	0	0	Plasma_Protein_weights_EA
Plasma_Protein	KNG1	3	186435137	186462199	0.02637	rs4012171	-1.49	rs5030062	0.0174	11.35	-1.1266	7	7	enet	0.025	4.6e-41	-0.806627	0.41988	0.843841	NA	NA	NA	NA	NA	0	0	0	Plasma_Protein_weights_EA
Plasma_Protein	TAGLN2	1	159887897	159895297	0.04534	rs1934075	-2.265	rs2789422	0.0313	-15.09	0.67857	14	14	enet	0.033	5.1e-54	-0.8061	0.42	0.843841	NA	NA	NA	NA	NA	0	0	0	Plasma_Protein_weights_EA
Plasma_Protein	TNFRSF1A	12	6437923	6451280	0.02826	rs1003563	1.5238	rs1800693	0.017409	-11.409	-0.8052	9	1	top1	0.017	1.3e-29	0.8052	0.421	0.844563	NA	NA	NA	NA	NA	0	0	0	Plasma_Protein_weights_EA
Plasma_Protein	CRKL	22	21271695	21308035	0.05601	rs16988632	0.802	rs16988632	0.011442	1.68	0.8017	1	1	enet	0.019	1.3e-31	0.80165	0.422754	0.846793	NA	NA	NA	NA	NA	0	0	0	Plasma_Protein_weights_EA
Plasma_Protein	P4HB	17	79801035	79818732	0.02845	rs2228309	-0.797	rs2228309	0.0192	2.93	-0.7975	1	1	top1	0.019	2.1e-32	-0.7975	0.425179	0.847848	NA	NA	NA	NA	NA	0	0	0	Plasma_Protein_weights_EA
Plasma_Protein	ST3GAL6	3	98451080	98540045	0.28141	rs11552978	1.615	rs28489284	0.232	-41.06	1.2644	12	12	enet	0.35	0	-0.796402	0.4258	0.847848	NA	NA	NA	NA	NA	0	0	0	Plasma_Protein_weights_EA
Plasma_Protein	NANS	9	100819014	100845359	0.0435	rs16925130	-2.466	rs10818468	0.01407	10.4	-0.4091	20	20	enet	0.035	7.7e-58	-0.7956	0.426249	0.847848	NA	NA	NA	NA	NA	0	0	0	Plasma_Protein_weights_EA
Plasma_Protein	FGFR3	4	1795020	1810599	0.11668	rs12503340	-2.779	rs7663492	0.03711	-6.14	1.7609	4	4	enet	0.089	3.9e-149	0.79389	0.427	0.847848	NA	NA	NA	NA	NA	0	0	0	Plasma_Protein_weights_EA
Plasma_Protein	ARFIP1	4	153701089	153839615	0.04967	rs10021011	-1.086	rs4619875	0.08699	25.07	-0.7922	11	1	top1	0.087	6e-145	-0.79221	0.428	0.847848	NA	NA	NA	NA	NA	0	0	0	Plasma_Protein_weights_EA
Plasma_Protein	FAM177A1	14	35514113	35582336	0.21296	rs8019741	-2.865	rs799488	0.209536	38.09	0.1089	9	9	enet	0.23	0	0.7886	0.43	0.847848	NA	NA	NA	NA	NA	0	0	0	Plasma_Protein_weights_EA
Plasma_Protein	LRRC15	3	194075978	194090472	0.1651	rs9870895	-1.087	rs923930	0.138	31.69	0.3082	7	7	enet	0.2	0	0.788341	0.4305	0.847848	NA	NA	NA	NA	NA	0	0	0	Plasma_Protein_weights_EA
Plasma_Protein	SEMA3G	3	52467051	52479119	0.05732	rs2257216	-1.615	rs2016575	0.0358	16.16	0.7921	11	11	enet	0.05	4.7e-82	0.788177	0.43059	0.847848	NA	NA	NA	NA	NA	0	0	0	Plasma_Protein_weights_EA
Plasma_Protein	GSTO1	10	105995114	106027217	0.27098	rs11509438	-1.156	rs641071	0.40432	-54.02	0.7821	5	5	enet	0.44	0	-0.7881	0.430647	0.847848	NA	NA	NA	NA	NA	0	0	0	Plasma_Protein_weights_EA
Plasma_Protein	IL1RL1	2	102927962	102968497	0.29196	rs12712135	-1.453	rs13019081	0.18228	-38.16	-0.0513	8	8	enet	0.3	0	0.788	0.43068	0.847848	NA	NA	NA	NA	NA	0	0	0	Plasma_Protein_weights_EA
Plasma_Protein	IFNAR1	21	34696734	34732170	0.23867	rs2834247	-1.807	rs2254315	0.2283	-37.64	-0.8654	17	17	enet	0.26	0	0.78785	0.4308	0.847848	NA	NA	NA	NA	NA	0	0	0	Plasma_Protein_weights_EA
Plasma_Protein	AHCYL1	1	110527387	110566364	0.00916	rs17025426	2.418	rs12751930	0.000952	-4.49	0.44086	9	9	enet	0.0034	3.7e-07	-0.7874	0.431	0.847848	NA	NA	NA	NA	NA	0	0	0	Plasma_Protein_weights_EA
Plasma_Protein	PROC	2	128176003	128186818	0.01981	rs4536600	-1.195	rs1158867	0.02481	-13.59	-0.2267	5	5	enet	0.026	1.1e-42	0.7826	0.43384	0.850139	NA	NA	NA	NA	NA	0	0	0	Plasma_Protein_weights_EA
Plasma_Protein	GPD1	12	50497765	50505096	0.04932	rs597770	2.0698	rs7300549	0.003378	-2.91	0.9247	13	13	enet	0.011	2.2e-19	0.7828	0.434	0.850139	NA	NA	NA	NA	NA	0	0	0	Plasma_Protein_weights_EA
Plasma_Protein	NETO1	18	70409549	70535381	0.00596	rs878202	-0.63	rs878202	0.000353	-4.36	-0.63	2	2	enet	0.0014	0.0008	0.782	0.4341	0.850139	NA	NA	NA	NA	NA	0	0	0	Plasma_Protein_weights_EA
Plasma_Protein	ADPRHL2	1	36554493	36559533	0.01837	rs7538665	2.23	rs6674885	0.00172	4.75	0.70526	15	15	enet	0.0028	3.5e-06	-0.7794	0.436	0.850323	NA	NA	NA	NA	NA	0	0	0	Plasma_Protein_weights_EA
Plasma_Protein	PLEKHA1	10	124134212	124202118	0.02026	rs11200527	-0.913	rs11200527	0.02521	9.53	-0.913	2	2	enet	0.028	4.6e-46	-0.7757	0.437953	0.850323	NA	NA	NA	NA	NA	0	0	0	Plasma_Protein_weights_EA
Plasma_Protein	CADM1	11	115039938	115375675	0.0386	rs2509353	1.541	rs17564430	0.031743	15.35	-0.6023	10	10	enet	0.039	2.9e-65	-0.7753	0.438161	0.850323	NA	NA	NA	NA	NA	0	0	0	Plasma_Protein_weights_EA
Plasma_Protein	NTRK2	9	87283466	87641969	0.02317	rs628947	-3.681	rs1047896	0.00558	-6.85	0.8421	22	22	enet	0.012	2.4e-21	-0.7746	0.438582	0.850323	NA	NA	NA	NA	NA	0	0	0	Plasma_Protein_weights_EA
Plasma_Protein	MICA	6	31367561	31383092	0.4117	rs2442719	1.25	rs17190526	0.33362	18.58	-0.108	6	6	enet	0.5	0	-0.774	0.43897	0.850323	NA	NA	NA	NA	NA	0	0	0	Plasma_Protein_weights_EA
Plasma_Protein	KLKB1	4	187130133	187179625	0.07841	rs4253406	-1.358	rs2304595	0.062513	21.43	-0.0267	11	11	enet	0.091	1.4e-151	0.7745	0.439	0.850323	NA	NA	NA	NA	NA	0	0	0	Plasma_Protein_weights_EA
Plasma_Protein	AMBP	9	116822407	116840608	0.01706	rs1060501	-2.587	rs2636881	0.00813	-4.23	-1.3711	9	9	enet	0.013	1.6e-22	0.7732	0.439411	0.850323	NA	NA	NA	NA	NA	0	0	0	Plasma_Protein_weights_EA
Plasma_Protein	STAMBP	2	74056043	74100786	0.01159	rs1653259	-1.059	rs1025424	0.00392	-4.72	0.4356	5	5	enet	0.0053	3.9e-10	-0.7727	0.43969	0.850323	NA	NA	NA	NA	NA	0	0	0	Plasma_Protein_weights_EA
Plasma_Protein	DLL4	15	41221538	41231271	0.00881	rs11557249	0.868	rs11557249	0.00515	-3.95	0.8684	2	2	enet	0.0054	2.4e-10	-0.7722	0.44	0.850323	NA	NA	NA	NA	NA	0	0	0	Plasma_Protein_weights_EA
Plasma_Protein	CFI	4	110661850	110723155	0.12491	rs11938222	2.635	rs7439493	0.066968	22.03	-0.72	16	16	enet	0.091	1.3e-151	-0.77046	0.441	0.851007	NA	NA	NA	NA	NA	0	0	0	Plasma_Protein_weights_EA
Plasma_Protein	SAA2	11	18260770	18270215	0.11297	rs15790	-1.321	rs10430893	0.063297	-21.34	0.2778	6	6	enet	0.085	9.8e-141	-0.76921	0.441768	0.851243	NA	NA	NA	NA	NA	0	0	0	Plasma_Protein_weights_EA
Plasma_Protein	PLXNA4	7	131808091	132333447	0.04441	rs6467443	-1.845	rs744767	0.013922	-6.35	0.7826	16	16	enet	0.026	2.9e-43	-0.7637	0.445	0.855009	NA	NA	NA	NA	NA	0	0	0	Plasma_Protein_weights_EA
Plasma_Protein	SAA1	11	18287807	18291524	0.21937	rs15790	-1.321	rs10430893	0.12056	-29.49	0.2778	7	7	enet	0.15	2e-264	-0.76374	0.44502	0.855009	NA	NA	NA	NA	NA	0	0	0	Plasma_Protein_weights_EA
Plasma_Protein	NPPB	1	11917521	11919002	0.02252	rs6685273	-2.181	rs198389	0.0197	11.71	1.24675	5	5	enet	0.022	3e-36	0.7611	0.447	0.85586	NA	NA	NA	NA	NA	0	0	0	Plasma_Protein_weights_EA
Plasma_Protein	PLCB1	20	8057898	8949007	0.00434	rs926817	-0.827	rs1033398	0.000245	3.95	-0.76	3	1	top1	0.00024	0.096	-0.76	0.447255	0.85586	NA	NA	NA	NA	NA	0	0	0	Plasma_Protein_weights_EA
Plasma_Protein	PCSK1	5	95726037	95769847	0.26495	rs12517140	-1.805	rs7713317	0.399	-51.02	0.8256	9	9	enet	0.4	0	-0.7592	0.44773	0.85586	NA	NA	NA	NA	NA	0	0	0	Plasma_Protein_weights_EA
Plasma_Protein	CHST4	16	71559136	71572651	0.04806	rs9938539	0.716	rs9938539	0.01695	-3.67	0.716	2	2	enet	0.019	2.8e-32	-0.7587	0.44806	0.85586	NA	NA	NA	NA	NA	0	0	0	Plasma_Protein_weights_EA
Plasma_Protein	GPNMB	7	23275586	23314727	0.15426	rs6461674	1.782	rs1881203	0.042565	-17.59	0.026	8	8	enet	0.09	3.3e-150	0.7574	0.4488	0.856032	NA	NA	NA	NA	NA	0	0	0	Plasma_Protein_weights_EA
Plasma_Protein	VTI1B	14	68113802	68141537	0.01705	rs10483801	0.833	rs10483801	0.008382	7.9	0.8333	5	5	enet	0.013	3.2e-22	0.7554	0.45	0.856793	NA	NA	NA	NA	NA	0	0	0	Plasma_Protein_weights_EA
Plasma_Protein	MFAP4	17	19286755	19290503	0.1017	rs1110466	-1.741	rs2469847	0.0242	-4.53	-1.0413	4	4	enet	0.031	1.1e-51	0.7546	0.450499	0.856793	NA	NA	NA	NA	NA	0	0	0	Plasma_Protein_weights_EA
Plasma_Protein	CHRDL2	11	74407474	74442471	0.09653	rs6592590	-0.789	rs6592590	0.044891	9.81	-0.7895	5	5	enet	0.057	8.3e-95	-0.75346	0.451172	0.856837	NA	NA	NA	NA	NA	0	0	0	Plasma_Protein_weights_EA
Plasma_Protein	CCDC126	7	23637001	23684327	0.08979	rs13230595	-1.386	rs11980035	0.092782	25.96	-1.2135	7	7	enet	0.11	9.7e-181	-0.7477	0.4547	0.861234	NA	NA	NA	NA	NA	0	0	0	Plasma_Protein_weights_EA
Plasma_Protein	CD209	19	7804879	7812450	0.11629	rs35257373	3.266	rs2335525	0.058734	-20.9	0.9192	16	16	enet	0.1	7.3e-170	0.7457	0.45585	0.861234	NA	NA	NA	NA	NA	0	0	0	Plasma_Protein_weights_EA
Plasma_Protein	DPT	1	168664706	168698444	0.16255	rs4656615	3.112	rs628718	0.0913	-24.34	-0.86517	25	25	enet	0.16	2.7e-282	0.7435	0.457	0.861234	NA	NA	NA	NA	NA	0	0	0	Plasma_Protein_weights_EA
Plasma_Protein	APOL3	22	36536378	36562225	0.28161	rs80577	-1.656	rs80584	0.311155	-46.68	0.7353	9	9	enet	0.32	0	-0.74336	0.457266	0.861234	NA	NA	NA	NA	NA	0	0	0	Plasma_Protein_weights_EA
Plasma_Protein	DOK2	8	21766384	21771201	0.01841	rs899427	-3.328	rs2054713	0.002794	6.63	-0.6329	15	15	enet	0.0088	1e-15	0.7422	0.4579	0.861234	NA	NA	NA	NA	NA	0	0	0	Plasma_Protein_weights_EA
Plasma_Protein	CTSS	1	150702555	150738433	0.2077	rs7412746	-2.413	rs2275235	0.168	25.75	-0.53247	13	13	enet	0.21	0	-0.7419	0.458	0.861234	NA	NA	NA	NA	NA	0	0	0	Plasma_Protein_weights_EA
Plasma_Protein	FN1	2	216225163	216300796	0.04318	rs13030883	-1.123	rs1250258	0.03081	-15.11	-0.8353	3	3	enet	0.034	3.3e-57	0.7415	0.45839	0.861234	NA	NA	NA	NA	NA	0	0	0	Plasma_Protein_weights_EA
Plasma_Protein	HTRA1	10	124218067	124274423	0.05346	rs1998345	2.062	rs7095410	0.0146	-10.56	-1.2716	7	7	enet	0.038	2.9e-63	0.741	0.458715	0.861234	NA	NA	NA	NA	NA	0	0	0	Plasma_Protein_weights_EA
Plasma_Protein	CST5	20	23856571	23860385	0.16751	rs6138152	-0.792	rs6138152	0.154322	33.58	-0.7917	5	5	enet	0.2	0	-0.73874	0.460067	0.862544	NA	NA	NA	NA	NA	0	0	0	Plasma_Protein_weights_EA
Plasma_Protein	AKR1B1	7	134127108	134144036	0.08976	rs782535	1.75	rs782535	0.023028	13.3	1.75	5	5	enet	0.044	4.7e-73	0.7361	0.4617	0.862599	NA	NA	NA	NA	NA	0	0	0	Plasma_Protein_weights_EA
Plasma_Protein	SPINT2	19	38734675	38783255	0.2563	rs1654345	2.765	rs3178327	0.276703	-43.44	0.7108	8	8	enet	0.31	0	-0.7356	0.46194	0.862599	NA	NA	NA	NA	NA	0	0	0	Plasma_Protein_weights_EA
Plasma_Protein	MYO6	6	76458909	76629254	0.03649	rs12213119	-0.736	rs12213119	0.01579	3.36	-0.7356	2	2	enet	0.017	2e-28	-0.73545	0.46206	0.862599	NA	NA	NA	NA	NA	0	0	0	Plasma_Protein_weights_EA
Plasma_Protein	AKR1D1	7	137687070	137803051	0.01342	rs1025967	-2.247	rs1872930	0.010617	-9.04	-0.734	4	1	top1	0.011	1e-18	0.734	0.4629	0.862945	NA	NA	NA	NA	NA	0	0	0	Plasma_Protein_weights_EA
Plasma_Protein	PKDCC	2	42275161	42285657	0.09315	rs1440099	-2	rs13416595	0.04481	18.12	-0.4316	6	6	enet	0.065	2.5e-108	-0.7291	0.46595	0.864475	NA	NA	NA	NA	NA	0	0	0	Plasma_Protein_weights_EA
Plasma_Protein	CCL16	17	34303529	34308533	0.35241	rs1564708	1.504	rs854651	0.291	14.12	-0.23	9	9	enet	0.3	0	0.7276	0.466848	0.864475	NA	NA	NA	NA	NA	0	0	0	Plasma_Protein_weights_EA
[truncated: 639 more rows]

## Sheet: Table S3 ER negative PWAS
PANEL	Gene	CHR	P0	P1	HSQ	BEST.GWAS.ID	BEST.GWAS.Z	EQTL.ID	EQTL.R2	EQTL.Z	EQTL.GWAS.Z	NSNP	NWGT	MODEL	MODELCV.R2	MODELCV.PV	PWAS.Z	PWAS.P	PWAS.P.FDR	COLOC.PP0	COLOC.PP1	COLOC.PP2	COLOC.PP3	COLOC.PP4	PERM.PV	PERM.N	PERM.ANL_PV	tissue
[truncated: 1,350 more rows]

[truncated: 10 more sheets: Table S4 Whole Blood TWAS, Table S5 Breast tissue TWAS, Table S6 Protein classfication , Table S7 Additional MR, Table S8 breast cancer MR, Table S9 External BC MR , Table S10  ER subtype MR, Table S11 External subtype MR , Table S12 KEGG, Table S13 Drug evaluation]
